# Supplementary material for: Benzo[b]naphtho[2,1-d]furans and 2-Phenylnaphthalenes from Streblus usambarensis
Source: J Nat Prod. 2023 Apr 12;86(4):1010–8. doi: 10.1021/acs.jnatprod.3c00051 (PMC10152483; doi:10.1021/acs.jnatprod.3c00051)
Supplement: Supplementary file 2 — np3c00051_si_002.cif [file np3c00051_si_002.cif]

data_ag_ag_536_0m_a
_audit_creation_date               2019-11-29
_audit_creation_method
;
Olex2 1.2
(compiled 2018.05.29 svn.r3508 for OlexSys, GUI svn.r5506)
;
_shelx_SHELXL_version_number       '2018/3'
_audit_contact_author_address      ?
_audit_contact_author_email        ?
_audit_contact_author_name         ''
_audit_contact_author_phone        ?
_publ_contact_author_id_orcid      ?
_publ_section_references
;
Dolomanov, O.V., Bourhis, L.J., Gildea, R.J, Howard, J.A.K. & Puschmann, H.
 (2009), J. Appl. Cryst. 42, 339-341.

Sheldrick, G.M. (2015). Acta Cryst. C71, 3-8.
;
_chemical_name_common              ?
_chemical_name_systematic          ?
_chemical_formula_moiety           'C23 H22 O4'
_chemical_formula_sum              'C23 H22 O4'
_chemical_formula_weight           362.40
_chemical_melting_point            ?
loop_
  _atom_type_symbol
  _atom_type_description
  _atom_type_scat_dispersion_real
  _atom_type_scat_dispersion_imag
  _atom_type_scat_source
 'C' 'C' 0.0033 0.0016 'International Tables Vol C Tables 4.2.6.8 and 6.1.1.4'
 'H' 'H' 0.0000 0.0000 'International Tables Vol C Tables 4.2.6.8 and 6.1.1.4'
 'O' 'O' 0.0106 0.0060 'International Tables Vol C Tables 4.2.6.8 and 6.1.1.4'

_shelx_space_group_comment
;
The symmetry employed for this shelxl refinement is uniquely defined
by the following loop, which should always be used as a source of
symmetry information in preference to the above space-group names.
They are only intended as comments.
;
_space_group_crystal_system        'monoclinic'
_space_group_IT_number             14
_space_group_name_H-M_alt          'P 1 21/c 1'
_space_group_name_Hall             '-P 2ybc'
loop_
  _space_group_symop_operation_xyz
 'x, y, z'
 '-x, y+1/2, -z+1/2'
 '-x, -y, -z'
 'x, -y-1/2, z-1/2'

_cell_length_a                     19.86(5)
_cell_length_b                     4.565(11)
_cell_length_c                     20.96(5)
_cell_angle_alpha                  90
_cell_angle_beta                   111.26(4)
_cell_angle_gamma                  90
_cell_volume                       1771(7)
_cell_formula_units_Z              4
_cell_measurement_reflns_used      745
_cell_measurement_temperature      150(2)
_cell_measurement_theta_max        20.07
_cell_measurement_theta_min        2.43
_shelx_estimated_absorpt_T_max     0.994
_shelx_estimated_absorpt_T_min     0.980
_exptl_absorpt_coefficient_mu      0.092
_exptl_absorpt_correction_T_max    0.7454
_exptl_absorpt_correction_T_min    0.4267
_exptl_absorpt_correction_type     multi-scan
_exptl_absorpt_process_details     SADABS
_exptl_absorpt_special_details     ?
_exptl_crystal_colour              'clear light colourless'
_exptl_crystal_colour_lustre       clear
_exptl_crystal_colour_modifier     light
_exptl_crystal_colour_primary      colourless
_exptl_crystal_density_diffrn      1.359
_exptl_crystal_density_meas        ?
_exptl_crystal_density_method      ?
_exptl_crystal_description         plate
_exptl_crystal_F_000               768
_exptl_crystal_size_max            0.22
_exptl_crystal_size_mid            0.16
_exptl_crystal_size_min            0.06
_exptl_transmission_factor_max     ?
_exptl_transmission_factor_min     ?
_diffrn_reflns_av_R_equivalents    0.2298
_diffrn_reflns_av_unetI/netI       0.1646
_diffrn_reflns_Laue_measured_fraction_full  1.000
_diffrn_reflns_Laue_measured_fraction_max  1.000
_diffrn_reflns_limit_h_max         23
_diffrn_reflns_limit_h_min         -23
_diffrn_reflns_limit_k_max         5
_diffrn_reflns_limit_k_min         -5
_diffrn_reflns_limit_l_max         24
_diffrn_reflns_limit_l_min         -24
_diffrn_reflns_number              15879
_diffrn_reflns_point_group_measured_fraction_full  1.000
_diffrn_reflns_point_group_measured_fraction_max  1.000
_diffrn_reflns_theta_full          24.998
_diffrn_reflns_theta_max           24.998
_diffrn_reflns_theta_min           1.973
_diffrn_ambient_temperature        150(2)
_diffrn_detector                   'Bruker APEX2 area detector'
_diffrn_detector_area_resol_mean   7.9
_diffrn_detector_type              'CCD area detector'
_diffrn_measured_fraction_theta_full  1.000
_diffrn_measured_fraction_theta_max  1.000
_diffrn_measurement_device         'three-circle diffractometer'
_diffrn_measurement_device_type    'Bruke ApexII with microsource'
_diffrn_measurement_method         '\w and \f scans'
_diffrn_radiation_monochromator    'mirror optics'
_diffrn_radiation_probe            x-ray
_diffrn_radiation_type             MoK\a
_diffrn_radiation_wavelength       0.71073
_diffrn_source                     'microfocus sealed X-ray tube'
_diffrn_source_type                'Incoatec I\ms'
_diffrn_special_details            ?
_diffrn_standards_number           0
_reflns_Friedel_coverage           0.000
_reflns_Friedel_fraction_full      .
_reflns_Friedel_fraction_max       .
_reflns_number_gt                  1449
_reflns_number_total               3131
_reflns_special_details
;
 Reflections were merged by SHELXL according to the crystal
 class for the calculation of statistics and refinement.
 
 _reflns_Friedel_fraction is defined as the number of unique
 Friedel pairs measured divided by the number that would be
 possible theoretically, ignoring centric projections and
 systematic absences.
;
_reflns_threshold_expression       'I > 2\s(I)'
_computing_cell_refinement         'SAINT v8.37A (Bruker, 2015)'
_computing_data_collection         ?
_computing_data_reduction          'SAINT v8.37A (Bruker, 2015)'
_computing_molecular_graphics      'Olex2 (Dolomanov et al., 2009)'
_computing_publication_material    'Olex2 (Dolomanov et al., 2009)'
_computing_structure_refinement    'ShelXL (Sheldrick, 2015)'
_computing_structure_solution      'SHELXT 2014/5 (Sheldrick, 2014)'
_refine_diff_density_max           0.282
_refine_diff_density_min           -0.285
_refine_diff_density_rms           0.060
_refine_ls_extinction_coef         .
_refine_ls_extinction_method       none
_refine_ls_goodness_of_fit_ref     0.978
_refine_ls_hydrogen_treatment      constr
_refine_ls_matrix_type             full
_refine_ls_number_parameters       249
_refine_ls_number_reflns           3131
_refine_ls_number_restraints       0
_refine_ls_R_factor_all            0.1775
_refine_ls_R_factor_gt             0.0753
_refine_ls_restrained_S_all        0.978
_refine_ls_shift/su_max            0.000
_refine_ls_shift/su_mean           0.000
_refine_ls_structure_factor_coef   Fsqd
_refine_ls_weighting_details      
 'w=1/[\s^2^(Fo^2^)+(0.0701P)^2^] where P=(Fo^2^+2Fc^2^)/3'
_refine_ls_weighting_scheme        calc
_refine_ls_wR_factor_gt            0.1536
_refine_ls_wR_factor_ref           0.1948
_refine_special_details            ?
_olex2_refinement_description
;
1. Fixed Uiso
 At 1.2 times of:
  All C(H) groups, All C(H,H) groups
 At 1.5 times of:
  All C(H,H,H) groups, All O(H) groups
2.a Secondary CH2 refined with riding coordinates:
 C5(H5A,H5B)
2.b Aromatic/amide H refined with riding coordinates:
 C4(H4), C10(H10), C15(H15), C16(H16), C19(H19), C21(H21), C22(H22)
2.c Idealised Me refined as rotating group:
 C1(H1A,H1B,H1C), C3(H3A,H3B,H3C), C8(H8A,H8B,H8C), C23(H23A,H23B,H23C)
2.d Idealised tetrahedral OH refined as rotating group:
 O2(H2)
;
_atom_sites_solution_hydrogens     geom
_atom_sites_solution_primary       ?
_atom_sites_solution_secondary     ?
loop_
  _atom_site_label
  _atom_site_type_symbol
  _atom_site_fract_x
  _atom_site_fract_y
  _atom_site_fract_z
  _atom_site_U_iso_or_equiv
  _atom_site_adp_type
  _atom_site_occupancy
  _atom_site_site_symmetry_order
  _atom_site_calc_flag
  _atom_site_refinement_flags_posn
  _atom_site_refinement_flags_adp
  _atom_site_refinement_flags_occupancy
  _atom_site_disorder_assembly
  _atom_site_disorder_group
 O1 O 0.36581(17) -0.2510(7) 0.69138(16) 0.0352(9) Uani 1 1 d . . . . .
 O2 O 0.49638(16) -0.0559(7) 0.70328(17) 0.0358(9) Uani 1 1 d . . . . .
 H2 H 0.482726 -0.172717 0.727117 0.054 Uiso 1 1 calc GR . . . .
 O3 O 0.26424(17) 0.4429(7) 0.50899(16) 0.0323(8) Uani 1 1 d . . . . .
 O4 O 0.08509(19) 1.0703(8) 0.31147(19) 0.0499(10) Uani 1 1 d . . . . .
 C1 C 0.1000(3) 0.5508(12) 0.6273(3) 0.0556(17) Uani 1 1 d . . . . .
 H1A H 0.100141 0.751671 0.610821 0.083 Uiso 1 1 calc GR . . . .
 H1B H 0.127845 0.542770 0.676563 0.083 Uiso 1 1 calc GR . . . .
 H1C H 0.050198 0.489022 0.618404 0.083 Uiso 1 1 calc GR . . . .
 C2 C 0.1334(3) 0.3509(11) 0.5907(3) 0.0386(13) Uani 1 1 d . . . . .
 C3 C 0.0934(3) 0.3330(13) 0.5155(3) 0.0584(17) Uani 1 1 d . . . . .
 H3A H 0.047845 0.228143 0.506437 0.088 Uiso 1 1 calc GR . . . .
 H3B H 0.122813 0.227782 0.494163 0.088 Uiso 1 1 calc GR . . . .
 H3C H 0.083339 0.531113 0.496421 0.088 Uiso 1 1 calc GR . . . .
 C4 C 0.1944(3) 0.2120(10) 0.6232(3) 0.0339(13) Uani 1 1 d . . . . .
 H4 H 0.216757 0.252693 0.670672 0.041 Uiso 1 1 calc R . . . .
 C5 C 0.2326(2) -0.0029(10) 0.5941(3) 0.0356(13) Uani 1 1 d . . . . .
 H5A H 0.235520 -0.193966 0.617287 0.043 Uiso 1 1 calc R . . . .
 H5B H 0.203942 -0.031355 0.544872 0.043 Uiso 1 1 calc R . . . .
 C6 C 0.3066(3) 0.0917(10) 0.6018(2) 0.0289(12) Uani 1 1 d . . . . .
 C7 C 0.3683(3) -0.0248(10) 0.6485(2) 0.0291(12) Uani 1 1 d . . . . .
 C8 C 0.3540(3) -0.1597(12) 0.7513(2) 0.0444(14) Uani 1 1 d . . . . .
 H8A H 0.303625 -0.097311 0.739078 0.067 Uiso 1 1 calc GR . . . .
 H8B H 0.386178 0.004294 0.772488 0.067 Uiso 1 1 calc GR . . . .
 H8C H 0.363930 -0.323143 0.783771 0.067 Uiso 1 1 calc GR . . . .
 C9 C 0.4376(2) 0.0638(10) 0.6540(2) 0.0297(12) Uani 1 1 d . . . . .
 C10 C 0.4479(2) 0.2700(10) 0.6108(2) 0.0293(12) Uani 1 1 d . . . . .
 H10 H 0.495025 0.327082 0.613864 0.035 Uiso 1 1 calc R . . . .
 C11 C 0.3868(2) 0.3912(10) 0.5624(2) 0.0298(12) Uani 1 1 d . . . . .
 C12 C 0.3193(2) 0.3035(10) 0.5599(2) 0.0283(11) Uani 1 1 d . . . . .
 C13 C 0.2996(3) 0.6238(10) 0.4788(2) 0.0296(12) Uani 1 1 d . . . . .
 C14 C 0.3729(2) 0.5984(10) 0.5074(2) 0.0272(11) Uani 1 1 d . . . . .
 C15 C 0.4164(3) 0.7660(10) 0.4812(2) 0.0315(12) Uani 1 1 d . . . . .
 H15 H 0.467614 0.753643 0.500523 0.038 Uiso 1 1 calc R . . . .
 C16 C 0.3828(3) 0.9465(10) 0.4273(2) 0.0344(12) Uani 1 1 d . . . . .
 H16 H 0.411388 1.055134 0.407832 0.041 Uiso 1 1 calc R . . . .
 C17 C 0.3073(3) 0.9774(10) 0.3995(2) 0.0321(12) Uani 1 1 d . . . . .
 C18 C 0.2619(3) 0.8088(10) 0.4244(3) 0.0325(12) Uani 1 1 d . . . . .
 C19 C 0.1869(3) 0.8366(10) 0.3957(2) 0.0337(12) Uani 1 1 d . . . . .
 H19 H 0.157278 0.723069 0.413052 0.040 Uiso 1 1 calc R . . . .
 C20 C 0.1559(3) 1.0247(11) 0.3431(3) 0.0376(13) Uani 1 1 d . . . . .
 C21 C 0.2005(3) 1.1931(11) 0.3182(3) 0.0382(13) Uani 1 1 d . . . . .
 H21 H 0.179083 1.326003 0.281567 0.046 Uiso 1 1 calc R . . . .
 C22 C 0.2728(3) 1.1689(11) 0.3455(3) 0.0371(13) Uani 1 1 d . . . . .
 H22 H 0.301375 1.285640 0.327513 0.045 Uiso 1 1 calc R . . . .
 C23 C 0.0379(3) 0.8938(12) 0.3323(3) 0.0508(15) Uani 1 1 d . . . . .
 H23A H -0.012273 0.939101 0.303975 0.076 Uiso 1 1 calc GR . . . .
 H23B H 0.045866 0.933921 0.380453 0.076 Uiso 1 1 calc GR . . . .
 H23C H 0.047635 0.686565 0.326979 0.076 Uiso 1 1 calc GR . . . .

loop_
  _atom_site_aniso_label
  _atom_site_aniso_U_11
  _atom_site_aniso_U_22
  _atom_site_aniso_U_33
  _atom_site_aniso_U_23
  _atom_site_aniso_U_13
  _atom_site_aniso_U_12
 O1 0.044(2) 0.0241(19) 0.040(2) 0.0032(16) 0.0193(18) 0.0014(16)
 O2 0.031(2) 0.032(2) 0.044(2) 0.0069(17) 0.0125(18) 0.0036(16)
 O3 0.037(2) 0.0251(19) 0.040(2) 0.0034(16) 0.0196(18) 0.0016(16)
 O4 0.040(2) 0.047(3) 0.058(3) 0.010(2) 0.011(2) 0.0087(19)
 C1 0.048(4) 0.035(3) 0.100(5) 0.006(3) 0.046(4) 0.003(3)
 C2 0.037(3) 0.023(3) 0.061(4) 0.010(3) 0.023(3) -0.002(2)
 C3 0.037(3) 0.052(4) 0.079(5) 0.006(4) 0.012(3) 0.011(3)
 C4 0.034(3) 0.024(3) 0.051(3) 0.001(3) 0.024(3) -0.004(2)
 C5 0.038(3) 0.026(3) 0.045(3) 0.003(2) 0.018(3) 0.001(2)
 C6 0.034(3) 0.020(3) 0.034(3) -0.006(2) 0.014(3) -0.002(2)
 C7 0.037(3) 0.018(3) 0.035(3) -0.005(2) 0.016(3) -0.004(2)
 C8 0.053(4) 0.050(4) 0.035(3) 0.004(3) 0.022(3) 0.004(3)
 C9 0.028(3) 0.022(3) 0.038(3) -0.002(2) 0.011(2) 0.004(2)
 C10 0.023(3) 0.031(3) 0.035(3) -0.005(2) 0.011(2) -0.003(2)
 C11 0.031(3) 0.022(3) 0.041(3) -0.006(2) 0.019(3) -0.001(2)
 C12 0.025(3) 0.026(3) 0.027(3) -0.003(2) 0.000(2) 0.006(2)
 C13 0.040(3) 0.021(3) 0.030(3) 0.000(2) 0.016(3) 0.002(2)
 C14 0.033(3) 0.020(3) 0.033(3) -0.001(2) 0.018(2) 0.003(2)
 C15 0.037(3) 0.025(3) 0.037(3) -0.006(2) 0.020(3) -0.001(2)
 C16 0.046(3) 0.027(3) 0.037(3) 0.005(3) 0.024(3) 0.002(2)
 C17 0.041(3) 0.021(3) 0.035(3) -0.002(2) 0.015(3) 0.000(2)
 C18 0.039(3) 0.025(3) 0.039(3) -0.004(3) 0.020(3) -0.002(2)
 C19 0.042(3) 0.027(3) 0.035(3) 0.002(3) 0.017(3) 0.000(2)
 C20 0.039(3) 0.035(3) 0.039(3) 0.003(3) 0.015(3) 0.004(3)
 C21 0.053(4) 0.025(3) 0.039(3) 0.004(3) 0.020(3) 0.000(3)
 C22 0.049(4) 0.025(3) 0.043(3) -0.001(3) 0.022(3) 0.003(2)
 C23 0.040(3) 0.048(4) 0.063(4) 0.005(3) 0.018(3) -0.005(3)

_geom_special_details
;
 All esds (except the esd in the dihedral angle between two l.s. planes)
 are estimated using the full covariance matrix.  The cell esds are taken
 into account individually in the estimation of esds in distances, angles
 and torsion angles; correlations between esds in cell parameters are only
 used when they are defined by crystal symmetry.  An approximate (isotropic)
 treatment of cell esds is used for estimating esds involving l.s. planes.
;
loop_
  _geom_bond_atom_site_label_1
  _geom_bond_atom_site_label_2
  _geom_bond_distance
  _geom_bond_site_symmetry_2
  _geom_bond_publ_flag
 O1 C7 1.382(6) . ?
 O1 C8 1.422(6) . ?
 O2 H2 0.8400 . ?
 O2 C9 1.361(6) . ?
 O3 C12 1.377(5) . ?
 O3 C13 1.378(6) . ?
 O4 C20 1.336(6) . ?
 O4 C23 1.419(6) . ?
 C1 H1A 0.9800 . ?
 C1 H1B 0.9800 . ?
 C1 H1C 0.9800 . ?
 C1 C2 1.493(7) . ?
 C2 C3 1.487(8) . ?
 C2 C4 1.317(7) . ?
 C3 H3A 0.9800 . ?
 C3 H3B 0.9800 . ?
 C3 H3C 0.9800 . ?
 C4 H4 0.9500 . ?
 C4 C5 1.499(7) . ?
 C5 H5A 0.9900 . ?
 C5 H5B 0.9900 . ?
 C5 C6 1.482(7) . ?
 C6 C7 1.369(7) . ?
 C6 C12 1.390(7) . ?
 C7 C9 1.399(7) . ?
 C8 H8A 0.9800 . ?
 C8 H8B 0.9800 . ?
 C8 H8C 0.9800 . ?
 C9 C10 1.373(7) . ?
 C10 H10 0.9500 . ?
 C10 C11 1.384(7) . ?
 C11 C12 1.380(7) . ?
 C11 C14 1.439(7) . ?
 C13 C14 1.363(7) . ?
 C13 C18 1.398(7) . ?
 C14 C15 1.407(6) . ?
 C15 H15 0.9500 . ?
 C15 C16 1.362(7) . ?
 C16 H16 0.9500 . ?
 C16 C17 1.406(7) . ?
 C17 C18 1.421(7) . ?
 C17 C22 1.397(7) . ?
 C18 C19 1.395(7) . ?
 C19 H19 0.9500 . ?
 C19 C20 1.356(7) . ?
 C20 C21 1.407(7) . ?
 C21 H21 0.9500 . ?
 C21 C22 1.345(7) . ?
 C22 H22 0.9500 . ?
 C23 H23A 0.9800 . ?
 C23 H23B 0.9800 . ?
 C23 H23C 0.9800 . ?

loop_
  _geom_angle_atom_site_label_1
  _geom_angle_atom_site_label_2
  _geom_angle_atom_site_label_3
  _geom_angle
  _geom_angle_site_symmetry_1
  _geom_angle_site_symmetry_3
  _geom_angle_publ_flag
 C7 O1 C8 114.4(4) . . ?
 C9 O2 H2 109.5 . . ?
 C12 O3 C13 103.8(4) . . ?
 C20 O4 C23 116.9(4) . . ?
 H1A C1 H1B 109.5 . . ?
 H1A C1 H1C 109.5 . . ?
 H1B C1 H1C 109.5 . . ?
 C2 C1 H1A 109.5 . . ?
 C2 C1 H1B 109.5 . . ?
 C2 C1 H1C 109.5 . . ?
 C3 C2 C1 114.3(5) . . ?
 C4 C2 C1 121.7(6) . . ?
 C4 C2 C3 124.0(5) . . ?
 C2 C3 H3A 109.5 . . ?
 C2 C3 H3B 109.5 . . ?
 C2 C3 H3C 109.5 . . ?
 H3A C3 H3B 109.5 . . ?
 H3A C3 H3C 109.5 . . ?
 H3B C3 H3C 109.5 . . ?
 C2 C4 H4 116.1 . . ?
 C2 C4 C5 127.7(5) . . ?
 C5 C4 H4 116.1 . . ?
 C4 C5 H5A 108.9 . . ?
 C4 C5 H5B 108.9 . . ?
 H5A C5 H5B 107.8 . . ?
 C6 C5 C4 113.2(4) . . ?
 C6 C5 H5A 108.9 . . ?
 C6 C5 H5B 108.9 . . ?
 C7 C6 C5 124.0(4) . . ?
 C7 C6 C12 113.6(4) . . ?
 C12 C6 C5 122.3(4) . . ?
 O1 C7 C9 115.4(4) . . ?
 C6 C7 O1 121.4(4) . . ?
 C6 C7 C9 123.1(5) . . ?
 O1 C8 H8A 109.5 . . ?
 O1 C8 H8B 109.5 . . ?
 O1 C8 H8C 109.5 . . ?
 H8A C8 H8B 109.5 . . ?
 H8A C8 H8C 109.5 . . ?
 H8B C8 H8C 109.5 . . ?
 O2 C9 C7 119.6(4) . . ?
 O2 C9 C10 119.0(4) . . ?
 C10 C9 C7 121.5(4) . . ?
 C9 C10 H10 121.4 . . ?
 C9 C10 C11 117.1(4) . . ?
 C11 C10 H10 121.4 . . ?
 C10 C11 C14 135.4(4) . . ?
 C12 C11 C10 119.6(5) . . ?
 C12 C11 C14 104.9(4) . . ?
 O3 C12 C6 122.4(4) . . ?
 O3 C12 C11 112.5(4) . . ?
 C11 C12 C6 125.1(4) . . ?
 O3 C13 C18 121.6(4) . . ?
 C14 C13 O3 112.8(4) . . ?
 C14 C13 C18 125.6(4) . . ?
 C13 C14 C11 105.9(4) . . ?
 C13 C14 C15 119.4(5) . . ?
 C15 C14 C11 134.7(5) . . ?
 C14 C15 H15 121.1 . . ?
 C16 C15 C14 117.9(5) . . ?
 C16 C15 H15 121.1 . . ?
 C15 C16 H16 118.9 . . ?
 C15 C16 C17 122.2(4) . . ?
 C17 C16 H16 118.9 . . ?
 C16 C17 C18 121.1(5) . . ?
 C22 C17 C16 122.3(4) . . ?
 C22 C17 C18 116.6(5) . . ?
 C13 C18 C17 113.7(5) . . ?
 C19 C18 C13 125.5(4) . . ?
 C19 C18 C17 120.8(5) . . ?
 C18 C19 H19 119.8 . . ?
 C20 C19 C18 120.5(5) . . ?
 C20 C19 H19 119.8 . . ?
 O4 C20 C19 125.9(5) . . ?
 O4 C20 C21 115.0(5) . . ?
 C19 C20 C21 119.1(5) . . ?
 C20 C21 H21 119.4 . . ?
 C22 C21 C20 121.1(5) . . ?
 C22 C21 H21 119.4 . . ?
 C17 C22 H22 119.0 . . ?
 C21 C22 C17 122.0(5) . . ?
 C21 C22 H22 119.0 . . ?
 O4 C23 H23A 109.5 . . ?
 O4 C23 H23B 109.5 . . ?
 O4 C23 H23C 109.5 . . ?
 H23A C23 H23B 109.5 . . ?
 H23A C23 H23C 109.5 . . ?
 H23B C23 H23C 109.5 . . ?

_shelx_res_file
;
TITL AG_AG_536_0m_a.res in P2(1)/c
    ag_ag_536_0m_a.res
    created by SHELXL-2018/3 at 10:49:08 on 29-Nov-2019
REM Old TITL AG_AG_536_0m in P2(1)/c
REM SHELXT solution in P2(1)/c
REM R1 0.250, Rweak 0.072, Alpha 0.088, Orientation as input
REM Formula found by SHELXT: C23 O4
CELL 0.71073 19.8616 4.5648 20.961 90 111.264 90
ZERR 4 0.046 0.0106 0.0479 0 0.038 0
LATT 1
SYMM -X,0.5+Y,0.5-Z
SFAC C H O
UNIT 92 88 16

L.S. 40
PLAN  20
SIZE 0.22 0.16 0.06
TEMP -123(2)
BOND $H
fmap 2
acta
OMIT -3 50
REM <olex2.extras>
REM <HklSrc "%.\\AG_AG_536_0m_a.hkl">
REM </olex2.extras>

WGHT    0.070100
FVAR       0.54421
O1    3    0.365815   -0.250973    0.691378    11.00000    0.04429    0.02407 =
         0.04047    0.00318    0.01927    0.00137
O2    3    0.496378   -0.055930    0.703282    11.00000    0.03053    0.03178 =
         0.04411    0.00689    0.01250    0.00362
AFIX 147
H2    2    0.482726   -0.172717    0.727117    11.00000   -1.50000
AFIX   0
O3    3    0.264241    0.442902    0.508989    11.00000    0.03676    0.02511 =
         0.03966    0.00344    0.01956    0.00159
O4    3    0.085086    1.070253    0.311467    11.00000    0.03956    0.04718 =
         0.05770    0.01032    0.01142    0.00874
C1    1    0.100035    0.550756    0.627259    11.00000    0.04775    0.03501 =
         0.10026    0.00599    0.04621    0.00320
AFIX 137
H1A   2    0.100141    0.751671    0.610821    11.00000   -1.50000
H1B   2    0.127845    0.542770    0.676563    11.00000   -1.50000
H1C   2    0.050198    0.489022    0.618404    11.00000   -1.50000
AFIX   0
C2    1    0.133424    0.350926    0.590690    11.00000    0.03650    0.02268 =
         0.06088    0.00973    0.02280   -0.00194
C3    1    0.093446    0.332958    0.515516    11.00000    0.03665    0.05158 =
         0.07928    0.00581    0.01179    0.01099
AFIX 137
H3A   2    0.047845    0.228143    0.506437    11.00000   -1.50000
H3B   2    0.122813    0.227782    0.494163    11.00000   -1.50000
H3C   2    0.083339    0.531113    0.496421    11.00000   -1.50000
AFIX   0
C4    1    0.194376    0.211951    0.623171    11.00000    0.03405    0.02418 =
         0.05064    0.00097    0.02389   -0.00406
AFIX  43
H4    2    0.216757    0.252693    0.670672    11.00000   -1.20000
AFIX   0
C5    1    0.232637   -0.002877    0.594105    11.00000    0.03810    0.02614 =
         0.04513    0.00268    0.01810    0.00102
AFIX  23
H5A   2    0.235520   -0.193966    0.617287    11.00000   -1.20000
H5B   2    0.203942   -0.031355    0.544872    11.00000   -1.20000
AFIX   0
C6    1    0.306574    0.091686    0.601787    11.00000    0.03420    0.02038 =
         0.03379   -0.00570    0.01422   -0.00156
C7    1    0.368328   -0.024810    0.648496    11.00000    0.03704    0.01786 =
         0.03475   -0.00507    0.01574   -0.00443
C8    1    0.353966   -0.159685    0.751342    11.00000    0.05344    0.04999 =
         0.03485    0.00447    0.02210    0.00434
AFIX 137
H8A   2    0.303625   -0.097311    0.739078    11.00000   -1.50000
H8B   2    0.386178    0.004294    0.772488    11.00000   -1.50000
H8C   2    0.363930   -0.323143    0.783771    11.00000   -1.50000
AFIX   0
C9    1    0.437625    0.063789    0.654001    11.00000    0.02801    0.02208 =
         0.03788   -0.00241    0.01068    0.00373
C10   1    0.447939    0.270029    0.610757    11.00000    0.02283    0.03071 =
         0.03504   -0.00545    0.01133   -0.00349
AFIX  43
H10   2    0.495025    0.327082    0.613864    11.00000   -1.20000
AFIX   0
C11   1    0.386785    0.391206    0.562450    11.00000    0.03077    0.02240 =
         0.04120   -0.00579    0.01903   -0.00060
C12   1    0.319346    0.303461    0.559906    11.00000    0.02468    0.02608 =
         0.02659   -0.00291    0.00041    0.00551
C13   1    0.299607    0.623786    0.478785    11.00000    0.04018    0.02132 =
         0.03032    0.00006    0.01630    0.00246
C14   1    0.372852    0.598373    0.507405    11.00000    0.03328    0.02045 =
         0.03295   -0.00071    0.01813    0.00268
C15   1    0.416416    0.766001    0.481215    11.00000    0.03710    0.02539 =
         0.03709   -0.00625    0.01966   -0.00067
AFIX  43
H15   2    0.467614    0.753643    0.500523    11.00000   -1.20000
AFIX   0
C16   1    0.382825    0.946479    0.427309    11.00000    0.04562    0.02747 =
         0.03721    0.00461    0.02350    0.00205
AFIX  43
H16   2    0.411388    1.055134    0.407832    11.00000   -1.20000
AFIX   0
C17   1    0.307273    0.977418    0.399503    11.00000    0.04109    0.02081 =
         0.03544   -0.00227    0.01506    0.00008
C18   1    0.261867    0.808764    0.424414    11.00000    0.03891    0.02470 =
         0.03885   -0.00404    0.02003   -0.00243
C19   1    0.186867    0.836644    0.395659    11.00000    0.04203    0.02685 =
         0.03502    0.00194    0.01743    0.00007
AFIX  43
H19   2    0.157278    0.723069    0.413052    11.00000   -1.20000
AFIX   0
C20   1    0.155930    1.024690    0.343071    11.00000    0.03894    0.03505 =
         0.03930    0.00261    0.01491    0.00432
C21   1    0.200474    1.193052    0.318226    11.00000    0.05306    0.02535 =
         0.03869    0.00388    0.01965   -0.00012
AFIX  43
H21   2    0.179083    1.326003    0.281567    11.00000   -1.20000
AFIX   0
C22   1    0.272826    1.168947    0.345501    11.00000    0.04868    0.02497 =
         0.04262   -0.00080    0.02233    0.00263
AFIX  43
H22   2    0.301375    1.285640    0.327513    11.00000   -1.20000
AFIX   0
C23   1    0.037930    0.893807    0.332333    11.00000    0.04033    0.04830 =
         0.06343    0.00461    0.01823   -0.00506
AFIX 137
H23A  2   -0.012273    0.939101    0.303975    11.00000   -1.50000
H23B  2    0.045866    0.933921    0.380453    11.00000   -1.50000
H23C  2    0.047635    0.686565    0.326979    11.00000   -1.50000
AFIX   0
HKLF 4


REM  AG_AG_536_0m_a.res in P2(1)/c
REM wR2 = 0.1948, GooF = S = 0.978, Restrained GooF = 0.978 for all data
REM R1 = 0.0753 for 1449 Fo > 4sig(Fo) and 0.1775 for all 3131 data
REM 249 parameters refined using 0 restraints

END

WGHT      0.0701      0.0000

REM Highest difference peak  0.282,  deepest hole -0.285,  1-sigma level  0.060
Q1    1   0.2682  0.3181  0.4603  11.00000  0.05    0.28
Q2    1   0.5396  0.3651  0.6514  11.00000  0.05    0.25
Q3    1   0.5350 -0.0622  0.7719  11.00000  0.05    0.23
Q4    1   0.5137 -0.0924  0.6486  11.00000  0.05    0.22
Q5    1   0.5594 -0.1409  0.7348  11.00000  0.05    0.21
Q6    1   0.2701  0.9473  0.4697  11.00000  0.05    0.21
Q7    1   0.4711  1.0824  0.4278  11.00000  0.05    0.19
Q8    1   0.4050  0.0302  0.5905  11.00000  0.05    0.19
Q9    1   0.0486  1.0374  0.2552  11.00000  0.05    0.19
Q10   1   0.4632 -0.0702  0.6312  11.00000  0.05    0.19
Q11   1   0.5409  0.6734  0.5036  11.00000  0.05    0.19
Q12   1   0.2416  0.4295  0.4600  11.00000  0.05    0.18
Q13   1   0.5016  0.5382  0.6676  11.00000  0.05    0.18
Q14   1   0.3840 -0.5331  0.6977  11.00000  0.05    0.18
Q15   1   0.0885  0.0074  0.4907  11.00000  0.05    0.18
Q16   1   0.0412  0.3445  0.4958  11.00000  0.05    0.18
Q17   1   0.4600 -0.2180  0.7867  11.00000  0.05    0.18
Q18   1   0.0893  0.6695  0.5390  11.00000  0.05    0.18
Q19   1   0.0327  0.9601  0.4511  11.00000  0.05    0.17
Q20   1   0.1271  0.8488  0.6487  11.00000  0.05    0.17
;
_shelx_res_checksum                89266
_shelx_hkl_file
;
   2   0   0 2123.59  210.18
  -2   0   0 2085.49  210.48
  -2   0   0 2154.68  210.28
  -2   0   0 2142.59  210.18
   2   0   0 2100.89  210.18
   2   0   0 2027.80  210.48
  -3   0   0  587.24   57.79
   3   0   0  579.24   57.79
   3   0   0  529.95   58.89
   3   0   0  599.74   57.89
  -3   0   0  574.64   57.99
  -3   0   0  548.65   58.89
  -4   0   0 1045.10  104.89
  -4   0   0 1056.29  103.49
   4   0   0 1114.89  103.69
   4   0   0  917.51  104.59
   4   0   0 1023.20  103.49
  -4   0   0 1006.40  103.69
  -5   0   0  538.65   49.90
  -5   0   0  350.86   53.09
   5   0   0  492.65   50.49
  -6   0   0  173.78   19.00
   6   0   0  149.99   19.30
  -6   0   0  100.99   20.90
  -7   0   0  430.06   50.09
   7   0   0  434.06   46.80
  -7   0   0  453.05   46.70
   8   0   0  117.19   18.30
  -8   0   0  120.39   16.90
  -8   0   0   62.29   21.10
  -9   0   0  611.44   64.39
  -9   0   0  599.44   67.99
   9   0   0  610.84   64.49
 -10   0   0  357.16   40.00
  10   0   0  345.97   39.70
 -10   0   0  314.37   41.80
  11   0   0  427.26   46.70
 -11   0   0  431.46   51.29
 -11   0   0  385.66   46.90
 -12   0   0   87.09   19.20
  12   0   0  106.99   19.80
 -12   0   0   70.09   23.20
 -13   0   0   28.60   22.30
 -13   0   0   26.30   16.90
  13   0   0    6.60   16.80
 -14   0   0   21.40   17.90
  14   0   0   26.60   19.50
 -14   0   0    5.30   24.30
 -15   0   0  329.37   42.70
 -15   0   0  278.27   46.30
  15   0   0  390.06   44.10
 -16   0   0  202.68   38.80
  16   0   0  232.58   34.40
 -16   0   0  234.58   34.70
 -17   0   0  341.17   56.39
  17   0   0  440.66   53.99
 -17   0   0  472.65   53.99
  18   0   0  106.19   28.00
 -18   0   0   62.49   34.10
 -18   0   0  132.19   28.20
  19   0   0   37.20   25.50
 -19   0   0   -6.80   25.10
 -19   0   0    2.10   32.80
  20   0   0   41.20   28.10
 -20   0   0   24.70   28.30
 -20   0   0  -16.70   35.90
 -21   0   0   33.20   30.90
  21   0   0   43.20   30.70
 -21   0   0   14.80   48.80
 -22   0   0  155.18   57.49
 -22   0   0  103.49   37.80
  22   0   0  146.59   38.10
   0  -1   0   -7.60    8.70
   0  -1   0   -9.30    8.50
   0  -1   0    0.80    6.80
   0   1   0  -15.70   25.50
   0   1   0    2.60    7.00
   1  -1   0  111.99   14.40
  -1  -1   0  134.09   15.60
  -1  -1   0  114.69   15.30
   1  -1   0   95.19   14.90
  -1   1   0  169.58   31.10
   1   1   0   97.49   14.20
   1   1   0  161.28   31.80
   1   1   0  117.89   15.10
  -1   1   0  127.59   14.40
  -1   1   0   73.49   13.50
  -2  -1   0 1742.13  170.98
  -2  -1   0 1665.13  170.78
   2  -1   0 1740.13  170.48
  -2   1   0 1708.83  170.38
   2   1   0 1698.03  174.48
  -2   1   0 1662.03  174.28
   2   1   0 1666.53  170.48
   3  -1   0  172.18   22.50
  -3  -1   0  156.58   23.20
  -3   1   0  161.88   21.90
   3   1   0  200.88   22.30
  -3   1   0  191.18   33.00
   3   1   0  274.97   36.10
   4  -1   0  109.59   14.50
  -4  -1   0   95.59   17.40
  -4   1   0   85.69   26.50
   4   1   0  110.19   15.40
  -4   1   0  103.69   15.50
   5  -1   0  305.07   31.30
  -5  -1   0  264.97   34.80
  -5   1   0  274.37   32.30
   5   1   0  288.27   32.00
  -5   1   0  249.28   40.30
  -6  -1   0 1055.89  108.09
   6  -1   0 1061.69  105.89
  -6   1   0 1036.00  106.49
   6   1   0 1026.20  106.29
  -7  -1   0  117.19   20.90
   7  -1   0   94.79   16.90
   7   1   0   92.39   16.40
  -7   1   0  100.59   18.30
  -8  -1   0   93.99   20.70
   8  -1   0   59.09   16.50
   8   1   0   93.79   16.40
  -8   1   0   36.30   16.80
   9  -1   0  589.84   61.49
  -9  -1   0  589.94   64.99
   9   1   0  556.74   61.09
  -9   1   0  551.44   61.69
 -10  -1   0   89.89   23.00
  10  -1   0   62.99   18.70
 -10   1   0   85.69   18.70
  10   1   0  124.29   18.40
  11  -1   0   -0.60   17.50
 -11  -1   0    9.20   20.40
  11   1   0   11.60   14.00
 -11   1   0  -15.90   14.80
 -12  -1   0   -9.40   21.60
  12  -1   0    2.20   18.70
  12   1   0  -23.10   14.20
 -12   1   0   19.10   16.60
 -13  -1   0    5.60   23.30
  13  -1   0   -4.70   21.00
 -13   1   0   27.40   18.30
  13   1   0   -9.90   16.00
  14  -1   0   11.70   22.40
 -14  -1   0  -15.50   25.80
 -14   1   0   -8.80   19.10
  14   1   0    8.70   18.70
  15  -1   0   30.80   25.30
 -15  -1   0   25.10   29.50
 -15  -1   0   49.20   19.80
  15   1   0   30.00   21.90
 -15   1   0   45.80   23.00
 -16  -1   0  350.56   53.39
 -16  -1   0  450.55   47.60
  16  -1   0  268.67   48.80
  16   1   0  419.36   49.10
 -16   1   0  395.56   49.40
  17  -1   0   22.90   28.60
 -17  -1   0    2.90   29.50
  17   1   0   30.00   24.60
 -17   1   0   74.49   26.10
 -18  -1   0   -9.20   32.90
 -18  -1   0   15.40   22.80
  18  -1   0   15.30   29.20
  18   1   0   30.90   25.00
 -18   1   0   72.39   33.10
 -18   1   0   15.20   27.20
  19  -1   0   39.40   31.00
 -19  -1   0  -37.40   32.50
 -19  -1   0   31.30   24.50
  19   1   0   10.70   26.20
 -19   1   0   31.70   28.80
 -20  -1   0  102.29   26.80
 -20  -1   0   -0.50   34.20
  20  -1   0   31.70   33.30
 -20   1   0   75.89   32.00
  20   1   0   21.80   28.60
  21  -1   0   25.50   33.80
 -21  -1   0   68.19   42.80
 -21   1   0   27.80   31.60
  21   1   0   41.80   32.10
  22  -1   0   86.09   36.90
 -22  -1   0   48.80   44.70
  22   1   0   35.10   33.90
 -22   1   0   44.40   35.50
   0  -2   0   74.49   17.40
   0   2   0  108.99   38.50
   1  -2   0   37.90   15.00
  -1  -2   0    6.60   14.90
   1   2   0   49.10   38.00
  -1   2   0   -8.00   10.60
  -1   2   0   35.30   36.60
   2  -2   0  108.79   19.40
  -2  -2   0  114.59   20.70
   2   2   0  162.98   43.40
   2   2   0   94.89   17.90
  -2   2   0  139.99   39.80
  -2   2   0   75.19   16.60
  -3  -2   0   37.40   16.20
   3  -2   0   53.29   14.60
  -3  -2   0   46.30   13.90
   3   2   0   45.50   14.20
   3   2   0   80.69   39.50
  -3   2   0   63.99   35.20
  -3   2   0   26.90   13.40
  -4  -2   0   16.00   15.60
   4  -2   0    3.60   14.60
  -4  -2   0   31.90   14.30
   4   2   0  -15.80   37.30
   4   2   0   15.10   12.60
  -4   2   0    9.80   13.20
  -4   2   0   -4.20   32.80
   5  -2   0  368.36   41.30
  -5  -2   0  370.16   42.90
  -5  -2   0  387.96   42.90
  -5   2   0  317.87   40.40
   5   2   0  282.67   40.10
  -5   2   0  372.66   55.79
   5   2   0  386.56   57.19
  -6  -2   0   30.40   16.30
  -6  -2   0   22.00   16.50
   6  -2   0   38.30   15.10
  -6   2   0   28.60   33.20
  -6   2   0   30.40   14.50
   6   2   0   35.70   13.10
  -7  -2   0   -4.70   16.50
  -7  -2   0    9.40   17.40
   7  -2   0   28.00   13.80
  -7   2   0   19.90   33.40
  -7   2   0  -13.80   14.20
   7   2   0   -1.30   10.80
   8  -2   0  263.97   33.80
  -8  -2   0  255.97   35.90
   8   2   0  277.67   33.00
  -8   2   0  254.37   33.70
  -8   2   0  286.77   48.10
  -9  -2   0  151.58   25.80
   9  -2   0  188.78   47.50
   9  -2   0  106.09   21.30
   9   2   0  136.89   21.40
  -9   2   0  166.78   40.00
  -9   2   0  124.59   22.70
  10  -2   0   22.90   16.60
 -10  -2   0   18.40   20.60
  10  -2   0   64.69   43.40
  10   2   0   13.60   14.60
 -10   2   0   20.10   16.70
 -10   2   0  -18.90   32.30
  11  -2   0   39.00   20.10
 -11  -2   0   46.90   23.30
  11   2   0   94.69   19.30
 -11   2   0   85.89   21.00
  12  -2   0    3.10   20.50
 -12  -2   0   74.29   26.40
  12   2   0   51.49   18.20
 -12   2   0   -1.30   19.30
  13  -2   0  179.38   32.50
 -13  -2   0  155.28   35.60
 -13   2   0  168.68   31.50
  13   2   0  234.08   30.40
  14  -2   0   52.79   26.50
 -14  -2   0  -18.60   28.70
 -14   2   0   26.30   22.30
  14   2   0   23.30   20.40
 -15  -2   0  137.59   36.50
  15  -2   0  100.29   32.60
  15   2   0  218.48   31.40
 -15   2   0  185.38   32.80
  16  -2   0  -29.10   32.40
 -16  -2   0  -30.90   29.90
  16   2   0   23.50   23.10
 -16   2   0   43.30   25.80
 -17  -2   0  -19.10   34.00
  17  -2   0   33.80   36.30
  17   2   0   50.19   25.00
 -17   2   0   51.89   27.80
  18  -2   0   46.90   36.80
 -18  -2   0   59.69   36.80
 -18   2   0    7.90   28.40
  18   2   0   72.49   28.00
  19  -2   0  -30.60   37.10
 -19  -2   0   18.40   36.70
  19   2   0    7.70   26.00
 -19   2   0    7.10   29.30
 -20  -2   0  -37.20   38.90
 -20   2   0   16.50   29.20
  20   2   0   62.79   29.30
 -21  -2   0  -60.99   41.10
  21   2   0  -23.20   29.70
 -21   2   0    9.50   32.20
   0  -3   0    9.10   17.40
   0   3   0   13.40   38.50
   1  -3   0    1.20   17.40
  -1  -3   0   38.60   18.20
  -1   3   0   18.80   36.90
   1   3   0   61.59   41.60
  -1   3   0    6.20   12.10
   2  -3   0   52.29   17.40
  -2  -3   0   -3.60   17.80
  -2   3   0    3.90   35.40
  -2   3   0   19.40   13.20
   2   3   0   39.60   39.90
   3  -3   0   23.00   16.20
  -3  -3   0    6.10   18.00
  -3   3   0   14.40   14.10
  -3   3   0   47.70   36.70
   3   3   0   46.00   42.50
   4  -3   0  -21.80   16.00
  -4  -3   0   18.00   14.10
  -4  -3   0    6.40   18.10
  -4   3   0   -6.90   14.00
  -4   3   0  -19.70   35.20
   4   3   0   -6.60   41.60
  -5  -3   0   20.10   18.70
   5  -3   0   25.40   17.90
  -5  -3   0   40.10   15.50
  -5   3   0   23.90   15.70
   5   3   0   44.10   15.40
  -5   3   0   20.50   37.60
   5   3   0   19.20   43.80
  -6  -3   0   66.39   19.00
  -6  -3   0   51.99   21.00
   6  -3   0   36.30   19.70
   6   3   0   81.79   46.50
   6   3   0   61.39   16.80
  -6   3   0   38.30   42.90
  -6   3   0   54.99   17.50
   7  -3   0  164.48   30.30
  -7  -3   0  202.38   33.00
  -7  -3   0  215.68   31.40
  -7   3   0  180.28   29.40
   7   3   0  343.97   56.49
  -7   3   0  250.27   53.89
   7   3   0  221.48   29.50
  -8  -3   0   62.09   21.80
  -8  -3   0   51.99   23.00
   8  -3   0   33.30   19.50
   8   3   0   61.99   43.20
  -8   3   0   84.29   46.80
   8   3   0   42.20   17.40
  -8   3   0   42.80   19.20
  -9  -3   0   18.00   20.60
   9  -3   0   19.20   50.19
  -9  -3   0    6.40   22.10
   9  -3   0   27.00   19.70
   9   3   0   -3.00   15.80
  -9   3   0   15.60   18.90
  -9   3   0  -34.40   43.50
  10  -3   0  -16.00   21.30
 -10  -3   0   21.00   23.00
 -10  -3   0    9.50   21.30
  10  -3   0    1.70   53.99
 -10   3   0  -12.30   19.10
  10   3   0    7.20   17.30
 -10   3   0    3.30   45.40
 -11  -3   0  174.88   35.30
  11  -3   0  230.58   69.59
  11  -3   0  180.38   32.10
 -11  -3   0  171.48   33.40
 -11   3   0  182.48   31.50
  11   3   0  206.68   30.80
 -11   3   0  158.48   51.99
  12  -3   0   39.80   64.29
  12  -3   0   25.00   25.30
 -12  -3   0    1.50   26.30
 -12  -3   0  -23.70   20.60
 -12   3   0    1.80   22.10
  12   3   0   27.40   20.10
 -12   3   0  -28.60   44.90
  13  -3   0  118.29   29.10
 -13  -3   0   24.60   29.20
  13  -3   0   42.80   63.19
 -13  -3   0   31.80   24.50
  13   3   0   60.69   22.10
 -13   3   0   -7.70   46.40
 -13   3   0   25.00   23.90
 -14  -3   0   -0.90   30.60
  14  -3   0   11.10   30.40
  14  -3   0  -77.49   66.69
 -14  -3   0   28.00   24.90
 -14   3   0  -56.69   44.90
  14   3   0   19.60   22.60
 -14   3   0   -2.20   22.60
 -15  -3   0    8.60   24.20
  15  -3   0  113.49   34.40
 -15  -3   0    5.20   32.50
  15   3   0   35.10   24.10
 -15   3   0   21.30   24.80
 -16  -3   0    9.60   25.50
 -16  -3   0  -19.80   32.50
  16   3   0   -1.70   24.10
 -16   3   0    3.60   25.50
 -17  -3   0  -11.40   36.30
 -17  -3   0  -22.10   24.80
 -17   3   0  -25.90   26.30
  17   3   0   20.70   25.80
 -18  -3   0    7.20   39.40
 -18  -3   0   -9.20   26.30
 -18   3   0  -17.80   29.60
  18   3   0   50.19   27.20
 -19  -3   0  -24.40   27.30
 -19  -3   0   52.89   42.30
 -19   3   0   24.90   33.10
  19   3   0   53.09   29.40
   0  -4   0   34.00   23.90
   0   4   0   62.79   49.99
   1  -4   0   23.80   22.20
  -1  -4   0   32.10   24.10
  -1   4   0   68.49   51.49
   1   4   0  -17.20   49.00
   2  -4   0    8.80   20.50
  -2  -4   0    8.60   23.50
  -2   4   0  -12.00   48.20
   2   4   0  -26.60   52.49
  -2   4   0    3.10   16.60
  -3  -4   0  -14.50   22.60
   3  -4   0   16.60   20.50
  -3   4   0   15.00   48.50
   3   4   0  -24.30   53.09
  -3   4   0   34.20   19.00
   4  -4   0   -9.90   21.10
  -4  -4   0   -4.30   23.90
  -4   4   0   -8.30   18.50
   4   4   0   -9.60   54.29
  -4   4   0  -66.69   46.80
   5  -4   0   64.49   23.60
  -5  -4   0   54.49   27.20
  -5   4   0   48.50   54.79
   5   4   0   60.99   57.09
  -5   4   0   27.50   21.00
   6  -4   0   -8.30   22.40
  -6  -4   0   19.20   18.50
  -6  -4   0   18.30   25.90
  -6   4   0    4.20   54.59
  -6   4   0  -20.30   21.00
   6   4   0   -3.70   55.59
   7  -4   0   37.70   23.70
  -7  -4   0   39.90   20.50
  -7  -4   0   26.60   25.30
  -7   4   0   -1.90   22.20
  -7   4   0   16.80   54.49
   7   4   0  -16.40   52.99
   8  -4   0   -6.50   23.20
  -8  -4   0   40.10   22.80
  -8  -4   0   11.20   24.90
  -8   4   0  -13.00   22.10
   8   4   0  -36.70   51.39
  -8   4   0    7.00   54.89
  -9  -4   0    6.60   26.40
   9  -4   0   18.00   24.20
  -9  -4   0   -0.80   24.40
   9  -4   0   90.99   61.69
  -9   4   0  -59.29   51.99
  -9   4   0   20.80   23.40
   9   4   0   -8.70   49.50
   9   4   0   49.10   21.70
 -10  -4   0   27.20   27.20
  10  -4   0   13.10   27.00
  10  -4   0   39.40   61.19
 -10  -4   0   23.50   26.70
 -10   4   0  -12.30   52.59
  10   4   0   24.80   22.50
 -10   4   0   22.30   25.10
  10   4   0    9.40   60.19
  11  -4   0  -47.90   31.60
 -11  -4   0  -16.30   25.30
 -11  -4   0   30.00   28.10
  11  -4   0  115.49   67.89
 -11   4   0  -72.49   47.80
  11   4   0  -19.90   62.89
  11   4   0   12.90   21.80
 -11   4   0   13.00   25.10
 -12  -4   0   -6.00   28.30
  12  -4   0  103.09   67.19
 -12  -4   0    0.90   25.90
 -12   4   0  -35.70   49.40
  12   4   0   41.70   24.10
 -12   4   0   56.69   26.80
 -13  -4   0   18.40   28.80
  13  -4   0  -11.80   69.29
 -13  -4   0   17.00   30.70
 -13   4   0  -48.40   25.20
 -13   4   0  -62.89   47.70
  13   4   0  -13.40   22.90
 -14  -4   0  -17.10   27.80
  14  -4   0   16.60   72.99
 -14  -4   0   24.80   34.90
 -14   4   0   30.70   28.70
  14   4   0   -4.80   23.90
 -14   4   0  -53.69   52.09
  15  -4   0  -67.29   77.39
 -15  -4   0  -51.39   31.60
 -15  -4   0   14.60   30.50
 -15   4   0    0.30   27.90
 -15   4   0 -126.99   55.19
  15   4   0   16.60   26.00
  16  -4   0  -78.29   78.69
 -16  -4   0  -40.70   30.70
 -16  -4   0   15.10   36.40
 -16   4   0  -82.09   58.89
 -16   4   0   48.60   30.90
  16   4   0    3.00   27.20
   0  -5   0   -9.70   24.10
   0   5   0   34.20   63.19
   1  -5   0  -18.80   23.60
  -1  -5   0   18.10   26.50
   1   5   0  -32.90   61.59
  -1   5   0    2.60   64.89
   2  -5   0  -26.90   23.10
  -2  -5   0   10.40   26.90
  -2   5   0   98.09   71.49
   2   5   0  -64.89   62.99
  -3  -5   0   26.30   30.00
   3  -5   0   17.20   26.50
  -3   5   0   47.40   28.90
  -3   5   0   72.09   72.79
   3   5   0   88.19   66.49
  -4  -5   0   37.60   29.60
   4  -5   0  -20.80   24.20
   4   5   0    0.60   67.49
  -4   5   0    5.30   23.30
  -4   5   0  -25.70   69.59
  -5  -5   0   61.49   31.30
   5  -5   0   55.49   28.80
   5   5   0   64.89   65.29
  -5   5   0   -8.60   69.89
  -5   5   0   46.90   27.60
   6  -5   0   33.90   34.30
  -6  -5   0   48.30   30.40
  -6   5   0   20.90   27.70
  -6   5   0  -18.60   66.69
   6   5   0  -44.50   62.89
   7  -5   0  163.58   69.69
  -7  -5   0   52.89   32.90
  -7   5   0   43.70   30.30
  -7   5   0  -27.70   65.89
   7   5   0   21.10   65.59
  -8  -5   0   35.20   32.00
   8  -5   0  147.69   74.29
  -8   5   0  -58.49   61.39
   8   5   0  -57.49   70.29
  -8   5   0  -46.10   27.10
  -9  -5   0  -19.70   34.00
   9  -5   0  128.09   69.19
  -9   5   0    0.30   61.49
  -9   5   0   56.79   32.00
   9   5   0  -32.60   70.59
  10  -5   0  147.39   74.89
 -10  -5   0  -33.20   32.80
 -10  -5   0    8.20   31.80
 -10   5   0   23.90   31.50
 -10   5   0  -48.20   59.89
  23   0  -1   45.10   36.30
 -23   0   1   30.20   34.60
 -23   0   1  101.79   46.80
  22   0  -1   45.30   31.80
 -22   0   1   54.39   31.10
 -22   0   1   27.90   39.60
 -21   0   1  -15.40   33.50
  21   0  -1   25.60   29.10
 -21   0   1   15.30   27.30
  20   0  -1   16.00   26.70
 -20   0   1   60.79   26.30
 -20   0   1  -70.09   31.90
  19   0  -1   31.60   24.60
 -19   0   1  -37.20   29.70
 -19   0   1   44.00   24.10
 -18   0   1   48.80   23.90
 -18   0   1  -11.70   29.10
  18   0  -1   21.70   24.20
  17   0  -1   23.70   22.20
 -17   0   1    0.40   21.60
 -17   0   1  -29.10   28.80
 -16   0   1  -14.20   20.00
  16   0  -1   -7.60   21.50
 -16   0   1   18.80   28.30
 -15   0   1   14.50   25.00
  15   0  -1    3.80   19.90
 -15   0   1  -20.70   18.80
 -14   0   1   19.40   23.60
  14   0  -1  -19.40   18.80
 -14   0   1   -3.50   17.30
 -13   0   1   -9.80   21.10
 -13   0   1   -5.60   15.20
  13   0  -1   19.40   18.40
 -12   0   1    6.00   14.20
  12   0  -1    8.10   16.50
 -12   0   1   23.60   19.50
 -11   0   1   11.70   18.70
  11   0  -1    8.90   16.00
 -11   0   1   18.30   13.70
  10   0  -1   21.90   15.60
 -10   0   1   -5.30   12.40
 -10   0   1   -5.30   19.50
   9   0  -1   13.20   14.90
  -9   0   1  -13.50   18.40
  -9   0   1   10.30   11.50
  -8   0   1  -32.30   16.90
  -8   0   1   28.60   10.60
   8   0  -1    4.40   12.50
   7   0  -1    8.20   10.50
  -7   0   1  -19.70   14.50
  -7   0   1    2.20    8.70
   6   0  -1   21.60   10.20
  -6   0   1  -10.50   14.10
  -6   0   1   12.70    8.20
  -5   0   1  -13.40   14.50
  -4   0   1    2.30    7.10
   4   0  -1    3.60    6.00
  -4   0   1    8.00    6.20
  -4   0   1  -15.60   11.40
   4   0  -1    5.40    7.90
  -3   0   1    8.10    5.50
   3   0  -1    4.90    4.90
  -3   0   1    1.10    4.50
   3   0  -1  -10.60    5.60
   2   0  -1   -6.50    2.90
  -2   0   1    0.60    2.50
  -2   0   1   -8.30    3.30
   2   0  -1    2.60    3.30
  -1   0   1   -0.80    2.70
   1   0  -1   -0.10    0.50
   1   0  -1   -0.50    0.60
  -1   0   1   -0.70    0.50
  -1   0   1    0.80    1.80
   1   0  -1   -1.40    2.30
   0   0   1   -0.90    0.40
   0   0   1   -1.50    1.90
   0   0  -1    0.40    0.30
   0   0   1   -0.30    0.30
   0   0  -1    0.30    0.30
   0   0  -1   -0.70    3.00
   1   0   1    0.30    3.70
   1   0   1    0.90    0.60
  -1   0  -1    0.10    2.00
  -1   0  -1   -0.30    3.90
  -1   0  -1   -0.50    2.40
   1   0   1   -1.00    3.00
  -1   0  -1   -2.10    2.00
  -2   0  -1   10.10    5.60
  -2   0  -1   -4.20    4.20
   2   0   1    4.20    1.40
   2   0   1   -0.60    6.50
  -2   0  -1    1.20    1.00
   2   0   1   -0.40    4.00
   3   0   1    1.00    4.50
   3   0   1  -12.70    6.00
  -3   0  -1  -20.70    6.30
  -3   0  -1  -16.20    8.80
   3   0   1  -10.60    8.80
  -3   0  -1    2.60    3.00
  -4   0  -1   10.50    9.50
   4   0   1   28.10   10.10
   5   0   1   21.60   10.60
  -5   0  -1   15.00    9.90
  -5   0  -1   78.39   14.70
   6   0   1  -14.70    9.50
  -6   0  -1   -1.50   13.00
  -6   0  -1    4.10    9.30
  -7   0  -1   -0.50   10.50
   7   0   1   -1.10   11.20
  -7   0  -1   -3.00   14.90
  -8   0  -1   15.30   17.60
  -8   0  -1   -7.70   12.40
   8   0   1  -11.40   13.30
  -9   0  -1   12.10   18.40
   9   0   1   -4.40   13.80
  -9   0  -1   -0.30   13.70
  10   0   1   19.30   14.90
 -10   0  -1   33.20   19.80
 -10   0  -1   10.30   14.40
 -11   0  -1  -15.60   17.90
 -11   0  -1   -4.30   13.80
  11   0   1   14.60   15.00
  12   0   1   14.30   15.90
 -12   0  -1   23.70   15.50
 -12   0  -1  -11.70   19.10
  13   0   1   14.30   17.00
 -13   0  -1  -21.10   20.80
 -13   0  -1   -1.30   15.80
 -14   0  -1    7.10   22.90
 -14   0  -1    5.30   18.30
  14   0   1    7.70   19.00
 -15   0  -1    7.10   24.80
 -15   0  -1   22.10   20.80
  15   0   1   26.50   21.20
 -16   0  -1   16.40   22.50
  16   0   1   -2.00   22.30
 -16   0  -1   12.90   28.90
 -17   0  -1   33.80   32.60
 -17   0  -1   33.60   24.50
  17   0   1    7.30   23.60
  18   0   1  -30.10   24.00
 -18   0  -1   39.90   26.90
 -18   0  -1  -45.50   33.60
 -19   0  -1  -16.30   36.40
  19   0   1    1.50   27.20
 -19   0  -1    6.40   28.30
  20   0   1   38.60   29.80
 -20   0  -1  -15.90   45.50
 -20   0  -1  -19.30   29.10
  21   0   1   39.70   33.10
 -21   0  -1  -25.10   39.20
 -21   0  -1   50.29   32.60
  22   0   1   52.39   35.80
 -22   0  -1   44.10   35.00
 -22   0  -1   37.20   44.80
 -22  -1   1  -21.00   38.10
  22  -1  -1   68.19   36.60
 -22   1   1    3.50   31.40
  22   1  -1  -23.90   28.70
 -21  -1   1  -12.70   36.70
 -21  -1   1   47.80   25.10
  21  -1  -1   34.80   32.20
 -21   1   1   10.30   29.40
  21   1  -1   -2.70   27.80
  20  -1  -1   20.40   30.70
 -20  -1   1   11.40   23.40
 -20  -1   1   -4.90   35.00
 -20   1   1   -1.60   28.60
  20   1  -1   28.00   27.00
  19  -1  -1    4.30   28.90
 -19  -1   1    9.20   23.00
 -19  -1   1  -38.50   30.50
 -19   1   1   47.60   39.10
 -19   1   1   21.20   26.80
  19   1  -1    2.60   25.00
 -18  -1   1   -8.30   33.90
  18  -1  -1    9.40   27.80
 -18  -1   1  -10.50   21.20
 -18   1   1   19.30   25.30
  18   1  -1   19.60   24.10
 -17  -1   1   66.09   22.40
 -17  -1   1   40.60   32.70
  17  -1  -1    9.90   28.90
 -17   1   1   81.29   26.50
  17   1  -1   98.09   24.90
 -16  -1   1   17.50   28.90
 -16  -1   1    0.80   18.90
  16  -1  -1   44.20   26.90
  16   1  -1   93.39   23.60
 -16   1   1   73.19   24.40
  15  -1  -1   64.99   26.70
 -15  -1   1   44.40   28.70
 -15   1   1   49.60   22.20
  15   1  -1   79.19   21.90
 -14  -1   1  -27.60   24.00
  14  -1  -1   24.60   23.70
  14   1  -1   31.90   17.90
 -14   1   1   31.90   19.50
 -13  -1   1    2.60   12.70
 -13  -1   1  -55.09   21.40
  13  -1  -1   21.40   20.30
  13   1  -1   14.10   16.00
 -13   1   1   17.20   16.70
 -12  -1   1   13.90   21.10
  12  -1  -1    1.00   17.40
 -12   1   1  -10.70   15.20
  12   1  -1   15.80   14.50
 -11  -1   1  148.89   18.50
  11  -1  -1   86.69   22.30
 -11  -1   1   99.19   25.70
  11   1  -1  139.19   20.60
 -11   1   1  152.98   22.20
 -10  -1   1   73.79   22.00
  10  -1  -1   64.09   18.60
 -10   1   1   57.19   17.10
  10   1  -1   91.09   16.60
   9  -1  -1   96.09   18.90
  -9  -1   1  115.99   24.00
   9   1  -1   98.19   17.60
  -9   1   1   88.49   18.20
   8  -1  -1  680.43   68.79
  -8  -1   1  696.73   72.49
   8   1  -1  636.94   68.69
  -8   1   1  612.44   68.99
  -7  -1   1   -5.60   16.60
   7  -1  -1   -1.80   11.70
  -7   1   1  -19.30   11.70
   7   1  -1   -1.00   11.80
   6  -1  -1  365.76   37.30
  -6  -1   1  358.66   41.30
   6   1  -1  317.27   37.60
  -6   1   1  322.37   37.70
   5  -1  -1  328.47   34.00
  -5  -1   1  320.87   37.50
   5   1  -1  298.37   34.20
  -5   1   1  254.17   43.70
  -5   1   1  327.47   34.40
  -4  -1   1   -3.10   12.60
   4  -1  -1   14.40   10.10
   4   1  -1   20.00    9.60
  -4   1   1    8.60    9.10
  -4   1   1   20.20   26.00
   3  -1  -1  675.23   66.29
  -3  -1   1  658.83   67.49
  -3   1   1  622.94   73.79
   3   1  -1  606.64   65.99
  -3   1   1  651.53   65.99
  -2  -1   1 2227.78  221.98
  -2  -1   1 2305.17  221.98
   2  -1  -1 2298.27  221.78
  -2  -1   1 2233.68  221.58
  -2   1   1 2235.98  221.48
  -2   1   1 2156.68  221.78
   2   1  -1 2128.79  221.58
   2   1  -1 2159.18  224.38
  -2   1   1 2162.38  225.38
  -1  -1   1  699.63   71.29
  -1  -1   1  676.33   70.79
   1  -1  -1  748.83   71.99
  -1  -1   1  737.73   71.49
  -1   1   1  712.53   78.79
   1   1  -1  670.33   70.69
   1   1  -1  692.43   76.89
   1   1  -1  695.43   71.09
   1   1  -1  667.63   71.19
  -1   1   1  707.13   71.39
   0  -1  -1  347.97   38.70
   0  -1  -1  358.56   39.10
   0  -1   1  344.07   38.20
   0  -1   1  384.86   38.40
   0  -1   1  368.56   37.80
   0   1   1  336.87   49.20
   0   1  -1  364.66   37.90
   0   1  -1  371.26   46.10
   0   1   1  357.66   38.50
  -1  -1  -1   99.99   13.40
   1  -1   1   91.29   12.50
  -1  -1  -1   71.39   13.60
   1   1   1   97.39   13.60
  -1   1  -1   55.39   11.20
   1   1   1  113.39   30.60
  -1   1  -1  125.59   24.90
  -1   1  -1   86.09   12.40
  -2  -1  -1 1391.76  141.89
  -2  -1  -1 1460.35  142.29
   2  -1   1 1514.75  141.39
   2   1   1 1342.97  145.69
  -2   1  -1 1316.47  144.79
   2   1   1 1391.06  141.79
  -2   1  -1 1412.76  141.59
  -3  -1  -1   65.39   15.30
  -3  -1  -1  120.99   17.00
   3   1   1  159.48   31.10
  -3   1  -1  142.29   26.00
  -3   1  -1   82.29   13.60
  -3   1  -1  132.29   15.50
   3   1   1  126.29   15.50
   4  -1   1  864.51   79.19
  -4  -1  -1  827.62   81.19
   4  -1   1  721.63   84.59
  -4   1  -1  794.92   80.09
  -4   1  -1  723.83   79.19
   4   1   1  769.92   79.89
  -4   1  -1  724.53   83.39
   4   1   1  817.02   84.69
   5  -1   1  288.17   44.00
   5  -1   1  344.67   34.50
  -5  -1  -1  332.87   38.30
   5   1   1  307.37   35.80
  -5   1  -1  328.77   36.10
  -5   1  -1  295.07   40.80
   6  -1   1   78.59   13.40
  -6  -1  -1   61.79   17.40
   6  -1   1   62.59   28.00
  -6   1  -1   91.09   22.90
  -6   1  -1   60.79   15.00
   6   1   1   53.19   13.80
   7  -1   1  146.09   19.90
  -7  -1  -1  120.39   23.90
   7   1   1  143.69   20.60
  -7   1  -1  124.69   21.20
  -7   1  -1  147.49   27.80
  -8  -1  -1   41.70   19.40
   8  -1   1   30.80   15.10
  -8   1  -1   29.10   15.10
   8   1   1   46.30   14.60
   9  -1   1   52.59   16.00
  -9  -1  -1   65.89   20.80
  -9   1  -1   54.49   16.40
   9   1   1   26.10   14.30
  10  -1   1   32.90   16.80
 -10  -1  -1   15.50   20.10
 -10   1  -1   35.70   15.90
  10   1   1   39.40   13.90
 -11  -1  -1   31.70   21.70
  11  -1   1   57.99   19.10
  11   1   1   42.50   15.10
 -11   1  -1   52.19   17.30
  12  -1   1    4.50   19.60
 -12  -1  -1  -15.50   22.10
 -12   1  -1   29.80   17.70
  12   1   1   15.40   14.80
  13  -1   1  113.49   24.80
 -13  -1  -1   97.89   27.80
  13   1   1  128.89   22.80
 -13   1  -1  108.69   24.30
 -14  -1  -1   -4.80   25.50
  14  -1   1  -23.70   22.60
 -14   1  -1   41.30   20.70
  14   1   1   15.90   19.10
  15  -1   1   18.00   25.20
 -15  -1  -1   69.49   30.20
 -15   1  -1   41.60   23.60
  15   1   1   40.10   22.30
  16  -1   1  105.59   29.70
 -16  -1  -1   97.39   32.80
  16   1   1  109.39   26.70
 -16   1  -1   72.59   28.10
 -17  -1  -1   19.30   30.80
 -17  -1  -1   42.60   22.70
  17  -1   1  -33.00   27.00
  17   1   1   42.20   24.90
 -17   1  -1   52.29   26.30
 -18  -1  -1   24.90   36.10
  18  -1   1   12.10   29.20
 -18  -1  -1   29.70   24.00
 -18   1  -1   66.39   29.10
  18   1   1   23.80   26.70
 -18   1  -1   24.60   31.00
  19  -1   1   57.29   32.90
 -19  -1  -1   -8.10   37.50
 -19  -1  -1   58.09   25.70
  19   1   1   62.09   29.30
 -19   1  -1   13.40   29.80
 -20  -1  -1   34.60   40.50
  20  -1   1   63.29   34.20
 -20   1  -1    4.00   30.50
  20   1   1   44.80   31.10
  21  -1   1   57.69   34.60
 -21  -1  -1  -19.40   42.30
  21   1   1   55.69   34.40
 -21   1  -1   -5.10   32.00
 -22  -1  -1  -20.60   45.80
 -22   1  -1   -3.50   33.40
  22   1   1   72.29   35.90
  21  -2  -1  -22.00   48.10
 -21  -2   1   17.00   43.50
 -21   2   1   -2.80   30.40
  21   2  -1   34.40   28.90
  20  -2  -1   -6.10   38.70
 -20  -2   1  -36.80   38.20
 -20   2   1   35.10   31.70
  20   2  -1   16.40   26.80
 -19  -2   1  -25.20   37.10
  19  -2  -1    9.80   37.50
  19   2  -1   29.50   25.60
 -19   2   1   56.59   31.20
  18  -2  -1    9.20   37.90
 -18  -2   1  -32.60   32.90
 -18   2   1   -5.90   27.40
  18   2  -1   11.40   23.40
  17  -2  -1  -51.49   32.40
 -17  -2   1  -54.29   34.10
 -17   2   1   32.50   26.40
  17   2  -1   40.20   23.80
 -16  -2   1   92.29   36.60
  16  -2  -1   30.20   29.60
 -16   2   1   89.89   28.30
  16   2  -1  141.19   27.10
  15  -2  -1   65.79   29.50
 -15  -2   1   66.79   33.30
  15   2  -1  107.89   23.90
 -15   2   1   80.49   26.00
 -14  -2   1  302.67   45.80
  14  -2  -1  223.28   41.30
  14   2  -1  346.87   40.30
 -14   2   1  303.97   41.10
 -13  -2   1    3.60   25.30
  13  -2  -1   57.09   23.80
  13   2  -1   52.19   18.90
 -13   2   1   56.99   21.70
 -12  -2   1   43.00   25.10
  12  -2  -1   32.00   21.00
 -12   2   1   57.29   20.00
  12   2  -1   48.60   17.50
  11  -2  -1   87.39   49.70
  11  -2  -1    6.10   17.80
 -11  -2   1    3.60   21.30
  11   2  -1   23.90   15.60
 -11   2   1   54.29   18.30
  10  -2  -1   30.50   41.90
  10  -2  -1    0.00   16.30
 -10  -2   1   26.90   20.60
  10   2  -1    4.00   13.50
 -10   2   1  -24.50   34.70
 -10   2   1    3.20   15.40
  -9  -2   1  295.47   39.00
   9  -2  -1  260.27   35.90
   9   2  -1  310.97   35.70
  -9   2   1  287.27   36.00
  -9   2   1  292.67   50.99
   8  -2  -1   67.99   17.00
  -8  -2   1   73.89   20.70
  -8   2   1   67.19   18.00
   8   2  -1   96.99   16.70
  -8   2   1   90.79   37.10
  -7  -2   1   30.40   16.80
   7  -2  -1   27.90   14.70
  -7   2   1   33.70   34.80
  -7   2   1   12.60   15.50
   7   2  -1  -20.90   11.80
  -6  -2   1    0.30   15.70
  -6  -2   1   23.10   17.90
   6  -2  -1   31.20   15.30
   6   2  -1    5.90   11.20
  -6   2   1    3.10   33.40
  -6   2   1   -4.10   13.80
  -5  -2   1  279.87   36.80
   5  -2  -1  269.17   35.70
  -5  -2   1  308.77   36.70
   5   2  -1  385.06   54.99
   5   2  -1  299.77   34.70
  -5   2   1  326.57   52.99
  -5   2   1  244.98   34.60
  -4  -2   1  -12.90   14.50
  -4  -2   1   30.40   14.60
   4  -2  -1   -1.20   15.20
   4   2  -1   34.70   37.40
   4   2  -1    0.10   11.90
  -4   2   1   -4.60   12.60
  -4   2   1  -17.60   34.60
   3  -2  -1  130.69   20.50
  -3  -2   1  129.29   20.60
  -3   2   1  102.59   40.40
   3   2  -1  150.68   42.70
   3   2  -1   95.79   18.20
  -3   2   1  101.99   18.40
  -2  -2   1    4.60   14.40
   2  -2  -1   29.20   15.60
  -2   2   1    5.10   11.40
  -2   2   1   26.20   35.70
   2   2  -1   -3.90   11.90
   2   2  -1   29.20   36.60
  -1  -2   1  325.27   42.90
   1  -2  -1  305.77   43.80
  -1   2   1  436.86   59.49
   1   2  -1  511.15   60.39
   0  -2  -1  243.88   32.50
   0  -2   1  229.58   30.80
   0   2  -1  282.27   48.20
   0   2  -1  242.88   29.40
   0   2   1  299.37   50.49
   1  -2   1   -0.70   13.20
  -1  -2  -1  -27.40   14.90
  -1   2  -1  -17.80   11.50
   1   2   1    2.30   36.20
  -1   2  -1   11.40   32.50
  -2  -2  -1    9.30   15.90
   2  -2   1   50.79   13.90
  -2  -2  -1   33.90   12.90
   2   2   1   39.90   38.40
  -2   2  -1   24.80   13.10
  -2   2  -1   42.40   32.30
   3  -2   1   30.40   13.90
  -3  -2  -1   33.50   13.20
  -3  -2  -1    7.20   15.10
  -3   2  -1   -6.60   30.70
  -3   2  -1   -2.20   12.70
   3   2   1   36.20   39.10
   3   2   1    1.10   12.50
  -4  -2  -1   62.29   19.40
   4  -2   1  130.59   18.60
  -4  -2  -1  108.39   19.00
   4   2   1  159.08   42.80
   4   2   1   80.69   16.60
  -4   2  -1   88.79   17.30
  -4   2  -1   99.09   35.70
   5  -2   1  118.49   19.10
  -5  -2  -1  116.79   21.00
  -5  -2  -1   80.09   20.90
  -5   2  -1  116.19   36.50
   5   2   1  171.28   42.70
   5   2   1  135.09   19.30
  -5   2  -1   93.49   19.00
   6  -2   1   49.99   15.00
  -6  -2  -1   62.29   18.30
  -6  -2  -1   46.00   18.20
   6   2   1   66.29   14.80
  -6   2  -1   57.99   16.00
  -6   2  -1   90.49   34.40
   7  -2   1  438.76   65.79
  -7  -2  -1  482.15   52.79
  -7  -2  -1  441.86   51.89
   7  -2   1  411.06   48.60
  -7   2  -1  435.26   49.60
  -7   2  -1  471.85   60.99
   7   2   1  447.86   49.40
  -8  -2  -1  284.77   39.60
  -8  -2  -1  360.16   42.80
   8  -2   1  352.66   57.79
   8   2   1  284.77   37.30
  -8   2  -1  324.27   49.90
  -8   2  -1  309.57   37.70
   9  -2   1   62.39   42.50
   9  -2   1   39.30   16.10
  -9  -2  -1   61.09   21.40
  -9   2  -1   64.39   32.80
  -9   2  -1   58.89   17.50
   9   2   1   21.60   14.80
  10  -2   1   17.50   17.00
 -10  -2  -1   -1.30   20.70
  10  -2   1   40.20   41.80
  10   2   1   15.10   14.80
 -10   2  -1    0.20   32.70
 -10   2  -1   17.50   16.70
 -11  -2  -1    6.50   21.40
  11  -2   1    6.70   18.80
  11  -2   1   25.50   43.90
 -11   2  -1   13.30   17.70
 -11   2  -1   -2.30   33.80
  11   2   1    3.20   15.90
 -12  -2  -1   16.60   24.40
  12  -2   1   30.80   22.00
  12   2   1   33.20   19.30
 -12   2  -1   59.49   21.40
  13  -2   1   85.89   26.70
 -13  -2  -1   66.79   28.20
 -13   2  -1   54.69   23.40
  13   2   1   99.29   23.40
  14  -2   1   27.00   25.70
 -14  -2  -1  -28.30   27.30
  14   2   1   11.30   20.90
 -14   2  -1   21.80   22.40
 -15  -2  -1    6.70   28.80
  15  -2   1   24.40   31.90
  15   2   1    6.50   21.30
 -15   2  -1    5.80   23.40
  16  -2   1   32.70   36.00
 -16  -2  -1    9.20   32.40
 -16   2  -1   10.20   25.50
  16   2   1   36.80   23.90
  17  -2   1   -5.70   35.90
 -17  -2  -1    7.00   33.50
  17   2   1   34.80   25.30
 -17   2  -1   25.60   28.10
 -18  -2  -1   27.20   38.20
  18  -2   1   27.70   39.40
 -18   2  -1   36.20   29.00
  18   2   1   34.10   27.60
 -19  -2  -1   21.70   39.00
 -19   2  -1   26.50   30.00
  19   2   1   10.70   27.60
 -20  -2  -1   30.10   40.90
 -20   2  -1   52.59   31.60
  20   2   1   39.20   29.80
 -21  -2  -1   46.60   46.20
  21   2   1   17.10   33.50
 -21   2  -1  102.39   38.30
 -19  -3   1  -22.30   41.60
 -19  -3   1  -12.60   33.60
  19   3  -1  -17.50   25.30
 -19   3   1   -7.30   29.50
 -18  -3   1  -81.99   35.30
 -18  -3   1  -57.99   27.80
 -18   3   1    4.80   29.30
  18   3  -1   13.70   25.40
  17  -3  -1  -16.90   40.20
 -17  -3   1  -20.30   29.50
 -17  -3   1   -9.00   35.80
 -17   3   1   10.20   26.90
  17   3  -1    0.30   23.70
 -16  -3   1   -4.50   34.60
  16  -3  -1  -25.90   34.10
 -16  -3   1    3.10   28.80
  16   3  -1   79.39   25.80
 -16   3   1   43.30   27.30
 -15  -3   1  132.29   31.30
  15  -3  -1  105.99   35.90
 -15  -3   1   72.09   37.00
  15   3  -1  155.08   29.40
 -15   3   1   65.69   53.29
 -15   3   1  182.18   32.20
  14  -3  -1   66.49   30.60
 -14  -3   1   26.60   30.70
 -14  -3   1   10.00   22.90
  14  -3  -1   27.90   69.29
 -14   3   1   -3.40   49.90
  14   3  -1   19.30   20.80
 -14   3   1   28.50   24.40
 -13  -3   1  160.88   34.50
  13  -3  -1  153.08   35.20
  13  -3  -1  283.57   73.29
 -13  -3   1  227.18   41.20
  13   3  -1  265.37   33.80
 -13   3   1  178.48   54.19
 -13   3   1  200.78   34.30
 -12  -3   1   -8.60   21.00
 -12  -3   1    6.80   27.20
  12  -3  -1   58.89   60.59
  12   3  -1    5.60   18.70
 -12   3   1   -8.10   21.30
 -12   3   1    6.20   45.90
 -11  -3   1   70.59   24.90
 -11  -3   1   69.09   28.50
  11  -3  -1   96.89   58.59
  11  -3  -1   87.19   25.70
  11   3  -1   65.99   21.50
 -11   3   1  102.79   49.40
 -11   3   1  118.09   24.60
  10  -3  -1   -7.60   19.50
 -10  -3   1   17.00   23.10
 -10  -3   1  -12.00   20.60
 -10   3   1   11.30   19.60
 -10   3   1  -24.70   45.30
  10   3  -1   -1.60   16.40
  -9  -3   1   91.29   24.50
   9  -3  -1   57.79   21.70
  -9  -3   1   50.09   23.70
   9   3  -1  110.69   44.10
   9   3  -1  101.49   20.20
  -9   3   1   76.69   49.00
  -9   3   1   68.39   21.60
  -8  -3   1   12.50   20.50
   8  -3  -1    8.70   18.70
  -8  -3   1    0.80   19.20
  -8   3   1   11.80   17.40
   8   3  -1   15.60   15.10
   8   3  -1   -3.50   41.30
  -8   3   1   10.20   43.50
  -7  -3   1   22.40   18.80
   7  -3  -1   19.20   18.50
  -7  -3   1   78.29   21.90
  -7   3   1   11.10   41.90
  -7   3   1   36.60   17.80
   7   3  -1   29.30   15.70
   7   3  -1   39.20   43.70
  -6  -3   1  100.69   21.20
   6  -3  -1   70.19   22.20
  -6  -3   1   99.79   24.10
   6   3  -1  124.89   46.90
  -6   3   1  104.39   44.30
  -6   3   1   65.09   19.60
   6   3  -1  110.99   19.60
  -5  -3   1   23.80   14.70
   5  -3  -1   31.40   18.40
  -5  -3   1   14.40   18.60
   5   3  -1   -1.40   42.70
  -5   3   1  -14.10   37.60
   5   3  -1  -14.60   13.50
  -5   3   1    5.00   14.50
  -4  -3   1  571.64   60.19
   4  -3  -1  516.55   59.09
  -4  -3   1  509.45   57.09
  -4   3   1  485.45   73.79
   4   3  -1  566.04   74.29
  -4   3   1  482.55   56.49
  -3  -3   1  -22.30   16.60
   3  -3  -1    2.60   16.60
  -3   3   1   -0.40   13.20
  -3   3   1   69.79   39.30
   3   3  -1  -29.70   38.10
  -2  -3   1   -4.80   16.50
   2  -3  -1    4.70   17.10
  -2   3   1    8.40   37.30
   2   3  -1   56.79   38.10
   1  -3  -1   11.80   17.80
  -1  -3   1   -2.00   15.80
  -1   3   1    5.40   38.30
   1   3  -1  -11.20   35.10
   0  -3   1  198.58   29.10
   0  -3  -1  185.08   31.10
   0   3  -1  217.48   48.00
   0   3   1  215.28   49.60
   1  -3   1  257.57   33.10
  -1  -3  -1  234.98   34.40
   1   3   1  278.67   54.09
  -1   3  -1  220.38   29.90
  -1   3  -1  254.77   50.79
   2  -3   1   61.19   17.70
  -2  -3  -1   50.39   20.70
   2   3   1  110.69   42.70
  -2   3  -1   88.89   38.70
  -2   3  -1   53.99   16.00
   3  -3   1  122.89   23.80
  -3  -3  -1  146.79   27.30
   3   3   1  186.18   49.80
  -3   3  -1  196.78   44.30
  -3   3  -1  156.18   23.00
  -4  -3  -1   93.19   23.10
  -4  -3  -1   78.89   17.20
   4  -3   1   62.29   18.90
  -4   3  -1   72.59   17.30
   4   3   1  106.99   46.10
  -4   3  -1   69.69   39.10
   5  -3   1  179.38   28.20
  -5  -3  -1  151.18   30.40
  -5  -3  -1  201.08   27.30
   5   3   1  236.98   53.59
  -5   3  -1  232.88   48.80
   5   3   1  195.78   28.00
  -5   3  -1  200.08   28.00
   6  -3   1   -0.30   17.60
  -6  -3  -1   -3.50   16.00
  -6  -3  -1    0.80   18.90
   6   3   1   30.70   15.60
  -6   3  -1   36.30   41.00
   6   3   1   44.30   46.20
  -6   3  -1  -16.80   15.10
   7  -3   1   -5.30   17.60
  -7  -3  -1   -9.30   18.80
  -7  -3  -1   -3.60   17.20
  -7   3  -1   14.50   16.80
   7   3   1    7.10   43.60
   7   3   1  -16.00   14.50
  -7   3  -1  -36.00   40.50
   8  -3   1   -0.90   17.20
  -8  -3  -1    0.80   19.60
   8  -3   1   22.50   49.40
  -8  -3  -1  -11.10   19.00
  -8   3  -1    2.10   41.90
  -8   3  -1   -9.00   17.20
   8   3   1    8.00   15.90
   9  -3   1   44.50   53.79
   9  -3   1   -9.80   20.80
  -9  -3  -1   -9.40   20.60
  -9  -3  -1  -15.40   20.70
   9   3   1  -21.40   16.10
  -9   3  -1  -35.20   42.80
  -9   3  -1   -6.80   17.80
  10  -3   1   -1.50   21.80
  10  -3   1   49.80   57.89
 -10  -3  -1  -11.10   21.00
 -10  -3  -1  -18.30   22.40
 -10   3  -1   -2.50   18.90
 -10   3  -1  -35.30   43.20
  10   3   1    0.70   18.40
  11  -3   1  169.68   66.49
 -11  -3  -1   63.79   27.20
  11  -3   1  161.28   28.90
 -11  -3  -1  115.09   30.40
 -11   3  -1  124.49   49.60
  11   3   1  160.58   26.50
 -11   3  -1   69.09   25.50
  12  -3   1  122.79   66.89
  12  -3   1   45.00   26.40
 -12  -3  -1   36.60   24.80
 -12  -3  -1   55.59   28.40
 -12   3  -1   36.90   46.80
  12   3   1   59.59   22.40
 -12   3  -1   37.30   22.70
 -13  -3  -1  274.87   45.50
  13  -3   1  245.78   42.80
 -13  -3  -1  254.07   42.10
  13  -3   1  296.17   81.59
 -13   3  -1  265.97   40.00
  13   3   1  306.07   39.80
 -13   3  -1  246.08   58.09
 -14  -3  -1   11.70   29.30
 -14  -3  -1   19.30   25.00
  14  -3   1   71.99   68.39
 -14   3  -1   23.70   24.90
  14   3   1   12.70   23.10
 -14   3  -1  -27.20   46.90
 -15  -3  -1   26.80   32.90
 -15  -3  -1   52.89   27.10
 -15   3  -1   49.10   26.80
  15   3   1   20.80   25.00
 -16  -3  -1   22.00   27.20
 -16  -3  -1  -18.40   33.30
  16   3   1    9.10   25.00
 -16   3  -1  -28.00   26.10
 -17  -3  -1   -5.30   35.40
 -17  -3  -1  -10.10   26.70
 -17   3  -1  -36.80   26.30
  17   3   1    0.90   26.90
 -18  -3  -1   -8.50   27.00
 -18  -3  -1    1.60   37.30
  18   3   1   10.00   29.00
 -18   3  -1   17.20   29.50
 -19  -3  -1    6.80   41.30
  19   3   1   74.79   33.90
 -19   3  -1   57.29   35.00
 -16  -4   1   -9.20   30.30
 -16  -4   1   -3.50   36.40
  16  -4  -1  -51.59   80.59
 -16   4   1 -148.69   52.79
 -16   4   1  -15.20   28.40
  16   4  -1   19.90   26.30
 -15  -4   1  -15.20   35.00
  15  -4  -1  -56.59   70.89
 -15  -4   1    6.90   29.00
  15   4  -1   -1.20   23.20
 -15   4   1    2.90   28.20
 -15   4   1  -99.49   51.79
 -14  -4   1   17.20   34.50
  14  -4  -1   55.49   69.69
 -14  -4   1   26.70   28.70
 -14   4   1    7.70   26.40
 -14   4   1  -77.59   49.70
  14   4  -1   23.90   23.60
 -13  -4   1    2.30   27.30
  13  -4  -1   60.39   66.19
 -13  -4   1  -13.40   30.90
  13   4  -1   24.20   23.00
 -13   4   1   13.20   25.80
 -13   4   1  -73.89   48.90
  12  -4  -1  152.88   70.99
 -12  -4   1    8.90   31.30
 -12  -4   1   44.40   28.40
  12  -4  -1  124.49   35.20
 -12   4   1   51.39   27.20
  12   4  -1   82.79   24.90
 -12   4   1  -14.20   52.39
 -11  -4   1  -13.70   27.70
  11  -4  -1   96.79   64.49
 -11  -4   1   50.99   27.40
  11  -4  -1    0.70   27.80
 -11   4   1   11.20   24.90
  11   4  -1   -6.90   59.39
 -11   4   1  -54.99   49.80
  11   4  -1    7.30   20.90
 -10  -4   1   33.30   26.90
  10  -4  -1   68.29   25.80
 -10  -4   1   55.39   28.90
  10   4  -1  112.59   61.39
  10   4  -1   81.09   23.10
 -10   4   1   48.50   26.10
 -10   4   1  -10.30   53.29
  -9  -4   1  196.58   37.50
  -9  -4   1  205.28   36.40
   9  -4  -1  139.19   32.80
   9   4  -1  184.68   59.39
  -9   4   1  147.89   62.39
  -9   4   1  183.58   34.10
   9   4  -1  226.98   32.60
  -8  -4   1   -3.30   22.30
   8  -4  -1   -1.60   23.30
  -8  -4   1   22.20   25.40
  -8   4   1  -16.40   23.00
   8   4  -1   22.90   20.50
  -8   4   1  -36.10   53.29
   8   4  -1   -2.10   53.89
   7  -4  -1  -14.50   23.30
  -7  -4   1   69.79   22.10
  -7  -4   1   77.19   27.40
  -7   4   1   22.60   21.90
  -7   4   1   11.90   55.19
   7   4  -1  -16.30   55.89
   6  -4  -1   19.60   22.50
  -6  -4   1   42.50   25.90
  -6   4   1    3.50   53.49
  -6   4   1   15.30   21.40
   6   4  -1   13.60   54.59
  -5  -4   1    8.60   24.70
   5  -4  -1    1.70   21.20
  -5   4   1    1.70   19.80
   5   4  -1   11.80   52.39
  -5   4   1  -26.00   52.39
   4  -4  -1   22.90   22.90
  -4  -4   1    0.70   22.90
  -4   4   1   28.30   51.49
   4   4  -1   12.10   52.89
  -4   4   1    8.90   19.20
   3  -4  -1  -21.00   20.10
  -3  -4   1   -3.60   22.00
   3   4  -1  -18.10   51.79
  -3   4   1   -9.40   17.80
   3   4  -1    2.70   13.80
  -3   4   1   18.40   49.80
  -2  -4   1   16.80   23.60
   2  -4  -1   42.90   23.30
   2   4  -1   40.90   52.69
  -2   4   1    8.70   48.60
   2   4  -1   38.40   15.50
   1  -4  -1   11.90   23.10
  -1  -4   1   -1.60   23.00
  -1   4   1    8.30   50.99
   1   4  -1   36.80   51.49
   0  -4   1   53.79   23.60
   0  -4  -1    6.90   23.00
   0   4  -1   -6.90   49.20
   0   4  -1   12.10   16.70
   0   4   1   20.60   52.39
   1  -4   1   37.80   21.30
  -1  -4  -1   12.80   24.90
  -1   4  -1  -25.80   47.10
   1   4   1    5.80   53.19
  -2  -4  -1  -24.60   24.00
   2  -4   1   24.10   19.40
  -2   4  -1  -17.10   48.00
   2   4   1  -28.10   56.49
  -2   4  -1   15.70   17.70
   3  -4   1  179.08   33.10
  -3  -4  -1  247.98   38.20
   3   4   1  319.77   69.99
  -3   4  -1  313.57   62.99
  -3   4  -1  204.68   32.20
  -4  -4  -1   23.10   25.20
   4  -4   1  -15.00   19.90
   4   4   1    9.60   57.59
  -4   4  -1   19.90   20.00
  -4   4  -1  -29.40   49.20
  -5  -4  -1  -30.00   24.00
  -5  -4  -1   45.60   17.10
   5  -4   1    0.40   21.60
   5   4   1   55.69   59.39
  -5   4  -1   -9.50   20.20
  -5   4  -1  -44.60   51.49
  -6  -4  -1  118.89   31.10
  -6  -4  -1  169.08   25.00
   6  -4   1   62.79   26.20
  -6   4  -1  122.19   27.30
  -6   4  -1   75.09   59.89
   6   4   1  161.78   62.49
   7  -4   1  100.99   27.40
  -7  -4  -1  110.59   31.40
   7  -4   1  181.28   65.29
  -7  -4  -1  138.19   26.60
   7   4   1   87.89   56.79
  -7   4  -1   77.59   58.29
  -7   4  -1  128.99   27.60
  -8  -4  -1  111.29   29.90
   8  -4   1  154.58   63.09
   8  -4   1   59.49   25.30
  -8  -4  -1   92.99   26.40
  -8   4  -1   42.40   25.00
   8   4   1   71.49   54.89
  -8   4  -1   60.39   54.89
  -9  -4  -1   18.70   23.40
  -9  -4  -1  -24.40   25.90
   9  -4   1   18.50   60.99
  -9   4  -1  -47.10   52.39
   9   4   1    7.00   56.89
  -9   4  -1    6.30   23.40
   9   4   1  -10.90   21.40
 -10  -4  -1   10.20   25.50
 -10  -4  -1   11.40   28.10
  10  -4   1   32.70   63.59
  10   4   1   13.40   63.99
  10   4   1   11.20   21.10
 -10   4  -1   -8.20   23.40
 -10   4  -1  -34.40   50.29
 -11  -4  -1   21.40   28.10
 -11  -4  -1   13.20   27.30
  11  -4   1    3.00   65.09
  11   4   1   15.30   23.40
 -11   4  -1    1.50   52.09
 -11   4  -1   -0.80   24.80
  11   4   1  -38.60   64.89
  12  -4   1   22.50   67.29
 -12  -4  -1   14.10   28.80
 -12  -4  -1   17.20   30.30
 -12   4  -1   45.50   27.40
  12   4   1   31.30   24.40
 -12   4  -1   -5.00   50.59
 -13  -4  -1    5.00   29.30
 -13  -4  -1   26.90   31.40
  13  -4   1   -7.80   72.19
  13   4   1   21.40   25.10
 -13   4  -1  -34.10   25.90
 -13   4  -1   13.10   49.99
  14  -4   1  -19.80   77.29
 -14  -4  -1    8.70   28.90
 -14  -4  -1   12.40   32.20
  14   4   1   28.30   26.30
 -14   4  -1   -5.50   28.70
 -14   4  -1  -16.60   55.49
  15  -4   1  -23.60   75.39
 -15  -4  -1   -0.10   33.30
 -15  -4  -1   48.20   32.90
  15   4   1   29.50   27.00
 -15   4  -1  -67.69   55.39
 -15   4  -1   -4.10   28.80
  11  -5  -1  153.38   74.49
 -11   5   1  -43.10   61.09
  10  -5  -1   82.09   72.19
 -10  -5   1   15.30   34.30
 -10  -5   1    2.70   31.60
 -10   5   1  -57.79   59.79
  10   5  -1  -37.20   71.39
 -10   5   1  -11.50   31.80
   9  -5  -1  184.18   68.29
  -9  -5   1   26.50   33.40
  -9   5   1   -5.80   64.49
  -9   5   1   15.80   31.20
   9   5  -1  -14.80   78.19
  -8  -5   1    3.20   31.60
  -8   5   1   11.00   30.10
  -8   5   1  -38.80   63.59
   8   5  -1  -38.00   67.89
  -7  -5   1   46.80   30.90
   7  -5  -1   -7.60   27.00
   7   5  -1  -46.70   56.09
  -7   5   1   24.70   69.79
  -7   5   1  -10.80   29.70
  -6  -5   1   17.10   29.70
   6  -5  -1  -10.30   26.70
   6   5  -1  -44.30   58.29
  -6   5   1   43.50   73.19
  -6   5   1   28.80   28.10
  -5  -5   1   40.80   30.50
   5  -5  -1   11.70   26.10
   5   5  -1  -22.50   65.39
  -5   5   1   -9.80   67.59
  -5   5   1   65.39   26.80
   4  -5  -1   -4.80   25.20
  -4  -5   1  -35.60   27.20
   4   5  -1   37.50   65.89
  -4   5   1 -106.59   65.39
  -3  -5   1   30.60   27.80
   3  -5  -1   34.20   25.60
  -3   5   1   64.69   69.19
   3   5  -1   22.10   65.49
  -2  -5   1   47.40   27.30
   2  -5  -1   22.90   25.00
  -2   5   1   37.60   68.99
   2   5  -1  -50.79   64.49
  -1  -5   1   -0.70   26.70
   1  -5  -1   22.10   25.00
  -1   5   1  -17.00   62.79
   1   5  -1   -9.60   65.29
   0  -5  -1   59.99   28.50
   0  -5   1   78.89   28.10
   0   5  -1   75.29   66.39
   0   5   1   39.30   62.99
  -1  -5  -1  -10.60   26.90
   1  -5   1   11.90   24.00
  -1   5  -1  -59.19   63.99
   1   5   1  -63.19   61.09
   2  -5   1   90.29   27.00
  -2  -5  -1   70.59   31.10
  -2   5  -1  118.29   72.79
  -2   5  -1   27.80   23.10
   2   5   1   71.29   69.19
   3  -5   1   38.50   25.70
  -3  -5  -1  -14.30   28.40
  -3   5  -1   -6.60   68.19
   3   5   1   41.80   67.29
  -3   5  -1   16.10   22.80
  -4  -5  -1  -14.30   29.60
   4  -5   1  -23.80   24.70
  -4   5  -1  -18.80   24.30
  -4   5  -1  -69.19   64.39
   4   5   1  -55.19   62.79
  -5  -5  -1   46.50   32.70
   5  -5   1  120.79   66.39
  -5   5  -1   50.39   27.80
  -5   5  -1    4.80   69.59
   5   5   1   56.49   68.19
   6  -5   1  173.38   70.19
  -6  -5  -1   63.49   34.40
  -6   5  -1   29.30   70.79
   6   5   1   50.69   70.49
  -6   5  -1   62.79   29.70
  -7  -5  -1   20.10   31.40
   7  -5   1  149.49   70.09
  -7   5  -1  -93.79   57.69
   7   5   1  -57.69   63.59
  -7   5  -1   12.60   29.10
  -8  -5  -1   88.99   37.50
   8  -5   1  169.78   73.29
  -8   5  -1   21.30   62.29
  -8   5  -1   72.59   31.50
   8   5   1   14.70   71.09
  -9  -5  -1  121.19   38.30
   9  -5   1  258.17   77.99
  -9  -5  -1  100.99   39.10
   9   5   1   97.89   76.89
  -9   5  -1   88.89   34.70
  -9   5  -1  -48.00   62.79
  10  -5   1   67.09   71.69
 -10  -5  -1   37.50   34.80
 -10  -5  -1  -74.79   33.20
 -10   5  -1  -51.69   59.69
 -10   5  -1   64.19   33.20
  23   0  -2  143.79   38.20
 -23   0   2  227.18   39.30
 -23   0   2  101.99   43.20
  22   0  -2   15.80   28.90
 -22   0   2  -50.59   34.10
 -22   0   2  -27.90   26.00
 -21   0   2  -16.40   33.00
  21   0  -2   34.80   27.70
 -21   0   2   60.59   27.20
 -20   0   2   79.19   26.70
 -20   0   2   -4.60   32.90
  20   0  -2   52.69   26.30
 -19   0   2  116.09   27.70
  19   0  -2  100.79   27.30
 -19   0   2   40.90   34.00
 -18   0   2  -42.90   29.90
  18   0  -2   29.90   23.30
 -18   0   2    2.30   22.10
 -17   0   2  -22.40   28.00
 -17   0   2   32.80   22.30
  17   0  -2    5.10   22.10
  16   0  -2   17.70   21.60
 -16   0   2   -4.10   25.10
 -16   0   2   -0.90   19.40
  15   0  -2   23.00   21.50
 -15   0   2  -31.10   23.10
 -15   0   2   -9.50   17.40
 -14   0   2   23.70   17.30
 -14   0   2    8.70   21.90
  14   0  -2   41.10   20.10
 -13   0   2   21.80   21.80
  13   0  -2   -7.00   17.40
 -13   0   2    4.20   14.80
  12   0  -2   38.00   16.90
 -12   0   2   28.50   13.00
 -12   0   2   -3.00   20.10
  11   0  -2  -17.20   15.60
 -11   0   2   -7.00   11.50
 -11   0   2  -21.30   19.40
 -10   0   2  866.01   82.69
  10   0  -2  764.22   82.79
 -10   0   2  752.62   86.29
  -9   0   2  109.29   17.30
  -9   0   2   71.79   24.00
   9   0  -2  141.19   19.70
   8   0  -2 2064.19  201.58
  -8   0   2 1971.30  201.38
  -8   0   2 1976.00  203.48
   7   0  -2  863.01   82.49
  -7   0   2  733.03   84.59
  -7   0   2  798.42   81.99
  -6   0   2 2375.06  253.57
   6   0  -2 2696.03  253.87
  -5   0   2  390.06   41.70
   5   0  -2  407.16   42.50
  -4   0   2  522.25   56.29
   4   0  -2  589.74   56.79
  -4   0   2  548.05   56.39
  -3   0   2 3669.93  375.86
   3   0  -2 3991.30  375.86
   3   0  -2 3649.03  375.86
  -3   0   2 3754.62  375.86
   2   0  -2 6062.39  590.94
   2   0  -2 5939.91  590.94
  -2   0   2 5849.11  590.84
  -2   0   2 6026.40  590.94
   2   0  -2 5977.90  590.84
  -2   0   2 5696.83  590.74
  -1   0   2   -0.10    3.40
   1   0  -2    6.10    4.30
   1   0  -2    3.60    2.90
  -1   0   2    2.60    3.30
   1   0  -2    5.00    2.70
  -1   0   2    4.90    3.70
  -1   0   2    1.90    4.20
   1   0  -2    9.00    4.40
   1   0  -2    4.90    2.70
  -1   0   2    8.70    3.20
   0   0  -2  969.60   98.99
   0   0  -2 1044.50   99.39
   0   0   2  978.20   99.19
   0   0   2 1017.50   99.09
   0   0  -2  938.31   98.89
  -1   0  -2  408.06   39.20
  -1   0  -2  337.47   39.60
   1   0   2  397.06   39.50
   1   0   2  394.06   39.30
  -2   0  -2   50.19   11.50
  -2   0  -2   75.09   10.90
   2   0   2  104.49   13.20
   2   0   2   73.89   11.30
  -2   0  -2   68.49    9.90
   3   0   2   85.29   10.40
  -3   0  -2   60.19   12.70
  -3   0  -2   43.30    9.50
  -3   0  -2   54.89   13.00
  -3   0  -2   74.49   11.10
   3   0   2   91.09   15.10
  -4   0  -2  172.28   24.20
   4   0   2  236.38   24.30
   5   0   2   18.50    8.80
   5   0   2   20.60    8.80
  -5   0  -2   28.20   13.30
  -5   0  -2   29.70    9.80
   6   0   2  810.42   82.89
  -6   0  -2  804.82   84.99
  -6   0  -2  829.82   83.39
   7   0   2 2059.69  209.18
  -7   0  -2 2097.99  210.58
  -7   0  -2 2097.89  209.48
   8   0   2 1014.30  102.09
  -8   0  -2  979.70  104.29
  -8   0  -2 1001.00  102.59
  -9   0  -2  158.18   24.40
   9   0   2  202.18   24.10
  -9   0  -2  170.68   27.40
  10   0   2   79.39   16.60
  10   0   2   78.79   16.60
 -10   0  -2   61.79   16.50
 -10   0  -2   65.69   20.20
 -11   0  -2   66.49   21.40
 -11   0  -2   58.49   17.10
  11   0   2   76.19   17.20
 -12   0  -2   -4.20   15.90
  12   0   2   17.60   16.20
 -12   0  -2    9.40   21.20
 -13   0  -2  435.76   55.89
 -13   0  -2  446.56   52.59
  13   0   2  463.95   51.69
  14   0   2  690.03   77.09
 -14   0  -2  723.53   78.39
 -14   0  -2  746.43   83.59
 -15   0  -2  215.48   43.10
 -15   0  -2  225.98   36.30
  15   0   2  274.97   35.90
  16   0   2   21.80   23.30
 -16   0  -2   14.60   24.10
 -16   0  -2    1.90   32.00
  17   0   2   44.60   28.20
 -17   0  -2   95.19   28.30
 -17   0  -2   75.39   37.20
 -18   0  -2   27.70   27.70
  18   0   2   52.19   26.10
 -18   0  -2   11.20   36.50
 -19   0  -2   18.20   30.20
 -19   0  -2   54.49   38.20
  19   0   2   21.10   27.70
 -20   0  -2    8.50   38.40
 -20   0  -2   13.20   30.10
  20   0   2   41.60   32.30
 -21   0  -2   -5.90   35.10
 -21   0  -2   64.79   51.69
  21   0   2   61.19   33.70
 -22   0  -2   34.70   35.50
 -22   0  -2   58.59   47.50
  22   0   2   68.79   38.00
  23  -1  -2   25.20   35.60
 -23  -1   2  -11.70   41.60
 -23   1   2   30.20   34.40
  23   1  -2  -40.40   32.40
 -22  -1   2  -22.70   37.80
  22  -1  -2   -2.10   32.80
 -22  -1   2   45.90   25.80
 -22   1   2   96.19   33.30
  22   1  -2   28.70   30.70
 -21  -1   2  -94.19   33.10
  21  -1  -2   38.90   32.70
 -21  -1   2   13.00   23.40
  21   1  -2   30.60   29.10
 -21   1   2   45.10   29.80
 -20  -1   2  -24.50   22.60
 -20  -1   2    2.60   37.70
  20  -1  -2   41.20   29.90
 -20   1   2   13.50   28.40
  20   1  -2   31.80   27.30
 -19  -1   2   15.50   22.10
  19  -1  -2   23.70   28.70
 -19  -1   2  -23.30   33.80
 -19   1   2  -20.70   25.50
  19   1  -2   35.50   25.80
  18  -1  -2   23.00   28.30
 -18  -1   2  -34.10   29.70
 -18  -1   2   -5.50   19.70
 -18   1   2   57.19   24.90
  18   1  -2   33.00   23.40
 -17  -1   2    6.80   17.90
 -17  -1   2  -12.10   30.10
  17  -1  -2   47.00   26.50
 -17   1   2   25.00   23.10
  17   1  -2   12.00   21.90
 -16  -1   2   78.19   32.30
  16  -1  -2  101.29   29.10
 -16  -1   2   60.29   19.10
 -16   1   2  122.79   26.50
  16   1  -2   95.29   23.70
 -15  -1   2    9.30   26.60
 -15  -1   2   16.60   15.60
  15  -1  -2   86.29   26.50
 -15   1   2   64.59   22.20
  15   1  -2   80.79   20.10
  14  -1  -2  178.38   30.90
 -14  -1   2  189.38   25.30
 -14  -1   2  174.78   34.20
  14   1  -2  175.78   27.10
 -14   1   2  210.68   29.30
 -13  -1   2  -12.30   11.30
  13  -1  -2    8.50   18.60
 -13  -1   2   21.50   22.10
 -13   1   2   -4.40   16.30
  13   1  -2   10.10   14.60
 -12  -1   2   19.40   22.80
  12  -1  -2   24.00   18.70
 -12  -1   2   50.39   11.80
 -12   1   2   36.10   16.10
  12   1  -2   35.30   14.70
 -11  -1   2   50.39   11.90
 -11  -1   2   55.89   22.60
  11  -1  -2   43.10   18.00
  11   1  -2   47.20   14.80
 -11   1   2   74.69   17.10
 -10  -1   2   13.10    9.30
 -10  -1   2  -13.30   19.40
  10  -1  -2   27.50   16.10
  10   1  -2    2.60   12.50
 -10   1   2    6.20   13.90
   9  -1  -2  262.97   31.40
  -9  -1   2  207.58   33.20
  -9  -1   2  244.28   27.30
   9   1  -2  220.88   29.60
  -9   1   2  228.48   29.90
  -8  -1   2   38.20   21.90
  -8  -1   2   90.19   12.80
   8  -1  -2   93.69   17.00
  -8   1   2  105.99   17.50
   8   1  -2   62.69   15.70
  -7  -1   2  418.46   48.80
  -7  -1   2  399.46   42.00
   7  -1  -2  405.96   43.80
   7   1  -2  403.56   43.60
  -7   1   2  386.06   44.40
  -6  -1   2   15.90   16.20
   6  -1  -2   15.30   11.10
  -6  -1   2   10.80    7.30
   6   1  -2   -0.80   10.20
  -6   1   2   12.60   10.60
  -5  -1   2  939.01   91.49
   5  -1  -2  923.31   89.69
  -5  -1   2  834.52   88.69
  -5   1   2  844.22   95.49
   5   1  -2  881.31   89.29
  -5   1   2  859.11   89.29
  -4  -1   2  445.76   47.50
  -4  -1   2  454.95   50.39
   4  -1  -2  496.85   48.70
   4   1  -2  450.95   47.90
   4   1  -2  458.85   47.20
  -4   1   2  462.35   57.59
  -4   1   2  438.76   47.80
  -3  -1   2  670.93   68.09
   3  -1  -2  731.73   68.69
   3   1  -2  636.94   67.39
   3   1  -2  667.93   68.09
  -3   1   2  656.03   67.89
  -3   1   2  624.94   75.89
  -2  -1   2   24.90    8.60
   2  -1  -2   40.00   10.80
   2  -1  -2   25.40    7.10
  -2   1   2   43.90   27.80
   2   1  -2   14.10    7.40
   2   1  -2   35.60   21.50
  -2   1   2   14.10    7.80
   2   1  -2   34.20    8.60
  -1  -1   2   40.90    9.40
  -1  -1   2   56.39    9.80
   1  -1  -2   49.30   12.60
  -1   1   2   79.49   29.10
   1   1  -2   93.59   22.40
   1   1  -2   48.80    9.40
   1   1  -2   48.60    9.70
   0  -1  -2 1552.34  152.98
   0  -1  -2 1499.35  152.18
   0   1   2 1493.45  156.98
   0   1  -2 1471.05  154.88
   0   1  -2 1563.54  152.28
   1  -1   2  -23.30   21.00
  -1  -1  -2   14.60   10.10
  -1  -1  -2    2.90    9.00
  -1   1  -2   13.10   19.00
  -1   1  -2   10.50    8.60
   1   1   2   -3.70   27.30
   2  -1   2   76.09   24.40
  -2  -1  -2   68.59   13.30
  -2  -1  -2   42.00   12.40
  -2   1  -2   60.79   20.50
  -2   1  -2   82.59   12.40
   2   1   2   72.59   12.60
   2   1   2   76.49   29.90
  -3  -1  -2   80.29   16.10
  -3  -1  -2   56.59   14.90
   3  -1   2  115.99   26.50
   3   1   2  205.68   32.90
  -3   1  -2   93.49   14.90
   3   1   2  118.99   15.20
  -3   1  -2  107.69   22.30
   4  -1   2  750.72   84.99
  -4  -1  -2  758.72   81.59
  -4  -1  -2  816.52   81.69
  -4   1  -2  816.92   80.69
  -4   1  -2  759.02   83.39
   4   1   2  786.62   86.39
   4   1   2  813.02   80.59
   5  -1   2   95.09   27.00
  -5  -1  -2   84.79   17.50
  -5   1  -2   59.89   14.90
  -5   1  -2   82.99   21.70
   5   1   2   85.79   14.40
  -6  -1  -2   99.49   20.00
   6  -1   2  121.59   29.10
  -6   1  -2  110.39   24.20
  -6   1  -2   68.99   17.40
   6   1   2   95.59   17.00
   7  -1   2  276.27   46.40
  -7  -1  -2  354.76   42.50
  -7   1  -2  373.86   39.70
   7   1   2  334.87   38.60
  -8  -1  -2  999.30  104.49
  -8   1  -2  998.80  102.89
   8   1   2  988.90  102.19
  -9  -1  -2  439.36   50.19
   9  -1   2  411.86   45.90
   9   1   2  390.56   45.60
  -9   1  -2  404.76   46.80
  10  -1   2    9.10   16.40
 -10  -1  -2   17.30   19.00
 -10   1  -2   13.20   15.40
  10   1   2    3.90   13.80
 -11  -1  -2   74.19   22.40
  11  -1   2   27.10   18.10
  11   1   2   71.59   17.60
 -11   1  -2   72.59   19.40
 -12  -1  -2   -5.90   21.50
  12  -1   2    5.70   18.70
  12   1   2   14.70   16.50
 -12   1  -2   -3.30   17.60
 -13  -1  -2  -23.00   23.00
  13  -1   2   31.10   21.90
 -13   1  -2   11.10   19.90
  13   1   2   -5.10   18.30
 -14  -1  -2   37.10   28.60
  14  -1   2   54.09   24.30
  14   1   2   56.19   22.20
 -14   1  -2   41.50   23.00
  15  -1   2  -24.10   24.60
 -15  -1  -2   24.40   19.80
 -15  -1  -2  -52.89   27.70
 -15   1  -2   -6.50   23.20
  15   1   2    0.40   22.10
 -16  -1  -2   61.99   22.90
  16  -1   2   51.49   27.80
 -16  -1  -2   68.69   34.60
 -16   1  -2   46.10   26.60
  16   1   2  101.89   27.00
 -17  -1  -2   48.80   23.50
  17  -1   2   66.99   30.00
 -17  -1  -2   13.00   36.10
 -17   1  -2   61.49   28.10
  17   1   2   41.10   26.00
  18  -1   2   -4.50   28.10
 -18  -1  -2   48.80   25.70
 -18  -1  -2    0.20   34.80
 -18   1  -2   21.10   27.50
  18   1   2   56.59   27.70
 -19  -1  -2   34.90   39.80
  19  -1   2   78.39   32.50
 -19   1  -2   10.00   30.00
  19   1   2   65.29   29.80
  20  -1   2   25.00   34.00
 -20  -1  -2   20.70   41.20
 -20   1  -2    1.90   31.20
  20   1   2   32.10   30.70
 -21  -1  -2   13.00   43.20
 -21   1  -2  -57.69   32.50
  21   1   2   21.00   32.60
 -22  -2   2  -38.30   44.20
  22   2  -2   11.60   28.70
 -21  -2   2  -22.00   40.00
  21  -2  -2  -19.60   37.80
 -21   2   2   -3.00   31.00
  21   2  -2    3.30   25.20
 -20  -2   2  -95.79   35.50
  20  -2  -2  -40.20   37.80
  20   2  -2   65.59   25.80
 -20   2   2   18.00   30.10
 -19  -2   2   -3.50   39.00
  19  -2  -2  -15.80   36.80
 -19   2   2   64.69   29.90
  19   2  -2   62.19   25.40
  18  -2  -2   68.29   35.50
 -18  -2   2  -69.79   33.60
 -18   2   2    1.00   26.20
  18   2  -2   -3.60   22.00
  17  -2  -2  -55.09   28.50
 -17  -2   2   -4.20   33.20
 -17   2   2   44.20   26.10
  17   2  -2   20.00   22.00
 -16  -2   2   29.60   32.60
  16  -2  -2   94.19   30.20
  16   2  -2   32.60   21.10
 -16   2   2   -9.20   23.40
 -15  -2   2   -0.60   29.40
  15  -2  -2   20.20   27.20
 -15   2   2   23.10   22.80
  15   2  -2   17.20   19.40
 -14  -2   2   28.00   29.10
  14  -2  -2  133.39   26.90
  14   2  -2   75.49   20.80
 -14   2   2   42.60   23.10
  13  -2  -2    1.70   22.30
 -13  -2   2   -4.40   24.80
  13   2  -2   20.10   16.40
 -13   2   2   32.00   20.30
 -12  -2   2   71.09   25.30
  12  -2  -2   75.19   21.90
 -12   2   2   70.69   20.90
  12   2  -2   57.29   17.80
  11  -2  -2   94.49   21.90
 -11  -2   2   73.59   25.60
  11   2  -2  129.79   20.50
 -11   2   2  114.09   22.10
 -10  -2   2   65.89   22.30
  10  -2  -2   25.30   16.90
  10   2  -2   32.30   14.20
 -10   2   2    0.30   36.70
 -10   2   2   30.20   16.20
   9  -2  -2   29.00   15.60
  -9  -2   2   12.80   20.50
  -9   2   2   -0.40   34.20
  -9   2   2    4.50   14.40
   9   2  -2  -23.50   12.40
  -8  -2   2  111.39   24.00
   8  -2  -2  109.79   20.60
  -8   2   2  124.99   20.60
   8   2  -2  113.79   19.50
  -8   2   2  144.89   39.90
   7  -2  -2  545.25   55.79
  -7  -2   2  524.95   58.29
   7   2  -2  482.15   54.49
  -7   2   2  472.15   55.09
  -7   2   2  496.95   68.29
   6  -2  -2   11.70   15.60
  -6  -2   2   13.20   16.00
  -6   2   2    4.60   35.70
   6   2  -2   11.30   12.60
  -6   2   2   -8.30   13.90
  -5  -2   2  963.20   94.79
  -5  -2   2  950.70   94.79
   5  -2  -2  934.51   94.29
  -5   2   2  859.41   93.29
  -5   2   2  886.81  104.59
   5   2  -2  891.91  101.29
   5   2  -2  845.22   93.19
   4  -2  -2    9.10   15.60
  -4  -2   2   22.00   14.80
  -4  -2   2   19.70   15.30
  -4   2   2   20.10   13.70
   4   2  -2   27.40   34.60
  -4   2   2   -5.00   35.40
   4   2  -2   19.70   12.10
   3  -2  -2    6.90   16.10
  -3  -2   2   10.80   13.20
  -3  -2   2   22.40   14.60
   3   2  -2    9.70   12.20
   3   2  -2   19.10    9.60
  -3   2   2   11.30   12.70
   3   2  -2   47.40   34.70
  -3   2   2    8.80   36.20
  -2  -2   2  667.03   67.59
   2  -2  -2  654.73   68.69
   2   2  -2  618.14   65.49
   2   2  -2  690.23   77.39
  -2   2   2  591.94   80.59
   2   2  -2  594.24   66.39
   1  -2  -2    3.60   16.60
  -1  -2   2   -2.30   13.50
   1   2  -2    3.80   10.80
  -1   2   2   27.60   36.20
   1   2  -2   51.19   31.30
   0  -2   2   13.50   12.40
   0  -2  -2   17.30   16.20
   0   2   2   18.00   38.20
   0   2  -2   -0.60   29.80
   0   2  -2    0.70   11.20
   1  -2   2   26.90   13.10
  -1  -2  -2   38.70   17.70
  -1   2  -2   25.80   12.80
  -1   2  -2   48.40   30.80
   1   2   2   10.30   37.00
  -2  -2  -2  874.31   89.39
  -2  -2  -2  818.22   87.59
  -2   2  -2  814.22   87.29
   2   2   2  853.81   98.89
  -2   2  -2  885.01   96.19
  -3  -2  -2 1014.20  105.89
  -3  -2  -2 1076.59  107.29
   3   2   2 1014.80  105.69
  -3   2  -2 1038.60  113.19
  -3   2  -2 1013.10  105.29
   3   2   2 1011.00  114.99
   4  -2   2   28.70   36.20
  -4  -2  -2    8.30   15.30
  -4  -2  -2   22.00   16.10
   4   2   2   42.20   37.90
  -4   2  -2   -4.00   13.40
  -4   2  -2   64.79   30.10
   4   2   2   19.10   12.30
  -5  -2  -2    4.00   15.70
   5  -2   2  -19.60   35.50
  -5  -2  -2    3.40   14.70
  -5   2  -2   14.20   28.50
   5   2   2   -0.40   11.70
   5   2   2   13.30   35.90
  -5   2  -2    8.60   13.00
  -6  -2  -2    0.30   15.70
  -6  -2  -2   -0.20   15.40
   6  -2   2  -16.60   36.00
   6   2   2   13.10   12.30
   6   2   2   21.50   35.40
  -6   2  -2    6.70   13.30
  -6   2  -2   30.50   28.30
  -7  -2  -2   35.70   17.40
  -7  -2  -2   24.30   17.90
   7  -2   2   58.99   38.90
  -7   2  -2   70.19   16.10
   7   2   2   44.60   14.40
  -7   2  -2   79.79   31.20
  -8  -2  -2   84.09   20.40
  -8  -2  -2   53.99   20.60
   8  -2   2  106.09   41.20
  -8   2  -2   99.69   33.90
  -8   2  -2   95.89   18.50
   8   2   2   91.09   17.40
   9  -2   2   29.60   40.40
  -9  -2  -2   47.90   19.70
  -9  -2  -2   26.80   17.50
  -9   2  -2    1.10   31.90
  -9   2  -2   38.50   15.50
   9   2   2   42.30   14.80
  10  -2   2   49.70   41.90
  10  -2   2   30.00   19.00
 -10  -2  -2   39.40   21.60
 -10  -2  -2   62.69   22.50
  10   2   2   78.49   18.70
 -10   2  -2   38.80   17.40
 -10   2  -2   66.59   33.60
 -11  -2  -2   91.89   26.10
  11  -2   2   62.29   46.10
 -11   2  -2   69.69   35.60
 -11   2  -2   64.99   20.70
  11   2   2   92.79   20.70
  12  -2   2  245.28   62.79
 -12  -2  -2  293.87   43.00
 -12   2  -2  318.57   40.20
  12   2   2  313.67   40.10
 -13  -2  -2   -5.10   26.50
  13  -2   2   14.40   28.70
  13   2   2    3.30   20.30
 -13   2  -2    7.70   20.00
 -14  -2  -2  -24.80   28.80
  14  -2   2   -7.20   31.50
 -14   2  -2    8.10   22.60
  14   2   2   41.80   23.00
 -15  -2  -2  -26.10   31.20
  15  -2   2  -33.00   33.00
  15   2   2   20.30   24.80
 -15   2  -2    2.30   23.50
  16  -2   2   -8.90   33.90
 -16  -2  -2   35.20   35.10
  16   2   2   71.19   27.40
 -16   2  -2   59.69   27.50
 -17  -2  -2    0.70   34.60
  17   2   2  -24.80   26.10
 -17   2  -2   94.89   29.60
 -18  -2  -2   18.90   37.50
 -18   2  -2   10.40   28.20
  18   2   2   12.50   29.00
 -19  -2  -2   14.70   38.40
 -19   2  -2   21.00   29.60
  19   2   2   67.09   31.20
 -20  -2  -2   12.80   41.90
  20   2   2   -3.20   31.20
 -20   2  -2   10.60   31.00
  20   3  -2   66.29   30.10
 -19  -3   2  -50.19   39.50
 -19   3   2   32.00   29.40
  19   3  -2   33.60   25.50
  18  -3  -2  -51.29   39.40
 -18  -3   2   12.10   40.20
  18   3  -2   37.70   24.40
 -18   3   2  -11.10   28.60
 -17  -3   2  -40.10   35.90
  17  -3  -2  -13.60   36.30
 -17   3   2   23.80   28.60
  17   3  -2   13.20   22.60
 -16  -3   2  -31.80   34.20
  16  -3  -2  -48.10   32.10
 -16   3   2  -23.40   24.90
  16   3  -2    4.70   21.80
  15  -3  -2   23.10   30.70
 -15  -3   2   10.30   33.20
 -15  -3   2   35.80   27.20
  15   3  -2    1.80   20.60
 -15   3   2   -7.00   24.10
 -15   3   2  -35.00   49.99
 -14  -3   2  141.29   38.60
  14  -3  -2  173.08   35.10
  14  -3  -2  224.08   71.59
 -14  -3   2  156.48   34.60
 -14   3   2   56.59   52.29
 -14   3   2  205.88   33.60
  14   3  -2  177.88   29.00
  13  -3  -2  139.19   65.69
  13  -3  -2   55.49   26.60
 -13  -3   2   15.60   22.60
 -13  -3   2   10.80   28.60
 -13   3   2   -4.70   49.00
 -13   3   2   40.30   24.20
  13   3  -2    8.80   19.60
 -12  -3   2  117.29   29.20
 -12  -3   2  149.88   34.40
  12  -3  -2  111.19   29.80
 -12   3   2  104.29   51.69
 -12   3   2  173.98   30.20
  12   3  -2  189.08   27.00
 -11  -3   2   30.70   22.00
 -11  -3   2  -27.70   24.80
  11  -3  -2   14.50   24.20
  11   3  -2   13.90   42.10
  11   3  -2   29.30   17.90
 -11   3   2   24.40   48.20
 -11   3   2   36.20   21.90
 -10  -3   2   37.50   21.80
  10  -3  -2   46.60   22.30
 -10  -3   2   32.50   24.80
 -10   3   2   -9.90   19.60
  10   3  -2   52.39   41.00
  10   3  -2   53.99   18.30
 -10   3   2   41.40   47.70
   9  -3  -2   29.30   20.10
  -9  -3   2   21.10   20.50
  -9  -3   2   26.50   22.10
   9   3  -2   26.90   16.30
  -9   3   2  -12.50   43.90
  -9   3   2   37.80   19.90
   9   3  -2   14.30   38.10
   8  -3  -2   57.79   23.10
  -8  -3   2  103.09   24.20
  -8  -3   2   88.59   23.50
   8   3  -2  103.39   20.10
  -8   3   2   82.99   46.80
  -8   3   2  107.89   22.00
   8   3  -2  120.59   42.60
  -7  -3   2   75.99   21.90
  -7  -3   2   81.89   23.60
   7  -3  -2   73.39   23.00
   7   3  -2   83.19   19.40
   7   3  -2  122.49   44.40
  -7   3   2   88.19   45.10
  -7   3   2   90.19   20.80
  -6  -3   2   51.49   18.90
  -6  -3   2   75.59   20.70
   6  -3  -2   49.90   20.90
  -6   3   2   30.30   42.70
   6   3  -2   71.79   17.40
   6   3  -2   79.69   42.50
  -6   3   2   68.69   18.30
  -5  -3   2   18.20   18.20
   5  -3  -2   24.00   18.90
  -5   3   2   32.30   15.70
   5   3  -2   35.60   14.50
  -5   3   2   25.50   40.60
   5   3  -2   46.20   41.10
  -4  -3   2   22.40   18.00
   4  -3  -2  -12.20   17.10
   4   3  -2   27.50   13.70
   4   3  -2    3.40   38.90
  -4   3   2   13.90   14.30
  -4   3   2   -4.90   38.80
   3  -3  -2  771.22   87.39
  -3  -3   2  857.61   87.69
  -3   3   2  824.92   99.89
   3   3  -2  821.62   97.79
   2  -3  -2   72.89   22.10
  -2  -3   2   96.99   20.30
  -2   3   2  102.59   42.80
   2   3  -2   73.59   15.80
   2   3  -2  158.78   41.20
  -1  -3   2   36.90   15.70
   1  -3  -2   30.00   19.00
  -1   3   2   30.10   39.90
   1   3  -2   -7.10   11.50
   1   3  -2   27.70   34.80
   0  -3   2   32.00   16.30
   0  -3  -2   13.60   18.60
   0   3  -2  -22.70   33.30
   0   3   2   23.80   38.50
   0   3  -2   -4.70   11.90
   1  -3   2   70.89   17.80
  -1  -3  -2   30.20   19.40
  -1   3  -2   42.90   36.40
   1   3   2   69.79   41.40
  -1   3  -2   37.60   14.60
  -2  -3  -2  -15.10   17.30
   2  -3   2    9.60   15.00
  -2   3  -2   -4.60   13.30
  -2   3  -2    6.90   34.20
   2   3   2   20.50   39.10
  -3  -3  -2   67.49   16.20
  -3  -3  -2   99.89   24.10
   3  -3   2   68.49   17.80
  -3   3  -2   86.29   39.10
   3   3   2  106.59   44.90
  -3   3  -2   93.09   18.10
  -4  -3  -2  122.39   20.50
  -4  -3  -2  134.59   25.70
   4  -3   2  115.59   21.80
  -4   3  -2  110.39   21.80
   4   3   2  128.09   47.80
  -4   3  -2  120.69   43.50
   5  -3   2  246.48   37.60
   5  -3   2  386.46   60.79
  -5  -3  -2  317.97   39.60
  -5  -3  -2  276.67   40.70
  -5   3  -2  293.27   55.89
  -5   3  -2  306.17   38.30
   5   3   2  422.66   63.29
  -6  -3  -2   14.60   20.00
   6  -3   2  -24.60   42.70
  -6  -3  -2   14.00   16.70
   6   3   2    7.30   44.40
  -6   3  -2   21.10   16.90
  -6   3  -2    3.60   38.70
   6   3   2    2.70   15.00
   7  -3   2   -4.60   48.70
  -7  -3  -2  -34.60   17.20
  -7  -3  -2  -13.40   19.30
   7   3   2   -1.70   15.30
  -7   3  -2   10.30   41.80
  -7   3  -2   -0.50   17.20
   7   3   2   26.70   43.50
   8  -3   2   66.09   51.79
  -8  -3  -2   84.89   23.70
  -8  -3  -2   78.29   23.80
   8   3   2   72.79   20.00
  -8   3  -2  112.49   44.90
  -8   3  -2   16.20   19.80
   8   3   2  107.29   46.40
   9  -3   2  -26.00   54.39
  -9  -3  -2   -6.30   21.40
  -9  -3  -2   18.80   22.10
   9   3   2   28.00   18.20
  -9   3  -2  -30.10   18.20
  -9   3  -2   -7.50   43.20
  10  -3   2   30.20   56.39
 -10  -3  -2  -12.10   23.00
 -10  -3  -2   25.00   23.40
 -10   3  -2   19.80   20.60
  10   3   2   18.50   19.70
 -10   3  -2   13.80   45.00
 -11  -3  -2   57.69   27.60
  11  -3   2   41.30   59.89
 -11  -3  -2   33.80   25.00
  11   3   2   50.29   22.20
 -11   3  -2    6.30   20.80
 -11   3  -2    5.20   45.00
 -12  -3  -2   93.59   30.20
 -12  -3  -2   22.10   25.90
  12  -3   2   26.20   62.39
 -12   3  -2   57.39   24.30
 -12   3  -2   41.10   47.20
  12   3   2  104.59   25.30
 -13  -3  -2   68.99   28.80
 -13  -3  -2   92.79   32.00
  13  -3   2   89.89   66.19
  13   3   2  126.19   27.80
 -13   3  -2  138.89   29.10
 -13   3  -2   29.00   47.40
 -14  -3  -2  116.29   33.40
 -14  -3  -2  179.88   37.80
  14  -3   2   66.99   76.29
 -14   3  -2  142.49   31.80
  14   3   2  228.08   34.50
  15  -3   2  -58.89   71.09
 -15  -3  -2  -44.90   29.70
 -15  -3  -2   11.20   25.90
 -15   3  -2    4.70   25.10
  15   3   2   32.90   27.20
 -16  -3  -2  -46.90   25.20
 -16  -3  -2   22.40   33.80
 -16   3  -2   11.90   26.70
  16   3   2    5.90   27.40
 -17  -3  -2   22.50   36.40
 -17  -3  -2   44.00   29.90
  17   3   2   23.40   27.20
 -17   3  -2   40.10   29.50
 -18  -3  -2   -8.00   28.10
 -18  -3  -2  -21.00   36.70
 -18   3  -2   44.70   30.80
  18   3   2    0.70   28.60
 -16  -4   2  -38.80   36.80
  16  -4  -2  113.89   80.39
 -16  -4   2   39.70   30.20
  16   4  -2   28.10   24.00
 -16   4   2 -111.49   59.39
 -16   4   2   56.59   31.90
 -15  -4   2    6.00   28.30
  15  -4  -2  127.69   73.49
 -15  -4   2   -1.60   36.40
 -15   4   2   26.30   28.70
  15   4  -2   17.40   23.10
 -15   4   2  -90.79   53.39
 -14  -4   2   27.30   28.00
  14  -4  -2    7.00   36.00
  14  -4  -2  152.88   70.59
 -14  -4   2  -56.89   32.70
 -14   4   2  -65.29   53.59
  14   4  -2   10.10   22.90
 -14   4   2   43.40   28.10
 -13  -4   2   50.79   28.90
  13  -4  -2   19.90   32.70
 -13  -4   2   -0.20   34.90
  13  -4  -2  122.09   66.79
  13   4  -2   59.49   23.90
 -13   4   2   26.20   26.70
 -13   4   2  -38.80   53.59
  12  -4  -2  214.68   44.50
  12  -4  -2  364.86   78.59
 -12  -4   2  276.17   43.50
 -12  -4   2  241.98   46.00
 -12   4   2  222.58   40.00
  12   4  -2  328.57   39.10
 -12   4   2  139.89   61.39
 -11  -4   2    1.10   25.60
 -11  -4   2   -2.20   28.70
  11  -4  -2   69.49   30.60
  11   4  -2   21.90   20.50
 -11   4   2   26.40   25.30
 -11   4   2   -3.50   53.09
  11   4  -2   62.19   60.09
  10  -4  -2   25.20   24.90
 -10  -4   2   60.99   28.90
 -10  -4   2   38.00   26.90
 -10   4   2   22.60   24.90
 -10   4   2   -4.00   53.69
  10   4  -2  -24.70   56.69
  10   4  -2   22.20   19.90
  -9  -4   2  100.89   31.00
  -9  -4   2   72.79   27.20
   9  -4  -2   18.50   25.10
  -9   4   2   86.19   26.00
   9   4  -2   37.20   49.50
   9   4  -2   93.49   23.50
  -9   4   2   81.39   58.19
   8  -4  -2  152.38   32.80
  -8  -4   2  192.68   37.20
  -8  -4   2  209.88   33.90
   8   4  -2  185.68   62.39
  -8   4   2  208.28   64.69
  -8   4   2  184.88   33.00
   8   4  -2  193.88   31.30
  -7  -4   2   47.10   24.70
   7  -4  -2   10.00   22.70
  -7  -4   2   50.49   21.50
  -7   4   2   -4.80   21.50
  -7   4   2  -10.20   53.39
   7   4  -2  -44.70   52.89
   6  -4  -2  -15.20   22.50
  -6  -4   2  -38.70   21.70
  -6  -4   2   17.60   19.20
   6   4  -2    9.00   53.29
  -6   4   2    3.20   20.80
  -6   4   2   35.20   55.39
  -5  -4   2   35.30   25.80
   5  -4  -2   46.80   24.30
   5   4  -2  120.39   55.49
  -5   4   2   38.30   21.30
  -5   4   2   60.39   54.89
  -4  -4   2   -4.00   22.70
   4  -4  -2   36.60   22.40
   4   4  -2   76.09   54.49
  -4   4   2   56.89   53.79
   4   4  -2   23.50   14.80
  -4   4   2   33.70   19.70
  -3  -4   2   -3.50   21.80
   3  -4  -2   -6.90   21.70
   3   4  -2    2.90   14.40
   3   4  -2  -12.80   50.79
  -3   4   2   67.49   50.69
   2  -4  -2   -2.60   22.10
  -2  -4   2    4.70   21.70
   2   4  -2  -33.30   14.20
  -2   4   2    5.00   51.99
   2   4  -2   15.20   51.99
   1  -4  -2   52.39   25.50
  -1  -4   2   46.20   22.60
  -1   4   2   13.70   52.49
   1   4  -2   26.60   16.50
   1   4  -2   -4.70   49.60
   0  -4  -2   40.50   25.70
   0  -4   2   47.10   22.00
   0   4  -2   23.50   16.90
   0   4   2   11.30   54.29
   0   4  -2   13.70   49.60
   1  -4   2   17.70   19.90
  -1  -4  -2  -15.80   24.20
  -1   4  -2  -34.10   45.80
   1   4   2  -17.60   54.39
  -1   4  -2   -5.90   17.30
   2  -4   2   58.29   19.80
  -2  -4  -2  -12.90   26.10
   2   4   2  -26.50   53.39
  -2   4  -2  -11.20   50.99
  -2   4  -2   24.40   18.60
  -3  -4  -2   19.20   25.80
   3  -4   2   26.70   19.50
  -3   4  -2   14.20   18.70
   3   4   2   40.10   56.09
  -3   4  -2  -33.90   46.30
   4  -4   2   37.70   22.80
  -4  -4  -2  143.29   30.40
   4   4   2  165.88   62.29
  -4   4  -2   94.09   24.30
  -4   4  -2  111.39   57.79
  -5  -4  -2    0.80   26.30
  -5  -4  -2   62.09   19.10
   5  -4   2   99.39   58.09
   5  -4   2   40.80   22.80
  -5   4  -2  -19.00   51.59
  -5   4  -2   94.39   23.40
   5   4   2   46.80   58.29
  -6  -4  -2  188.28   28.80
  -6  -4  -2  225.08   37.90
   6  -4   2  106.59   29.80
   6  -4   2  181.58   65.29
  -6   4  -2  150.68   61.09
   6   4   2  235.38   65.49
  -6   4  -2  156.58   29.90
   7  -4   2   72.29   59.99
   7  -4   2   -7.50   22.80
  -7  -4  -2   33.50   26.80
  -7  -4  -2   34.80   20.50
   7   4   2   12.80   52.59
  -7   4  -2   18.30   22.80
  -7   4  -2  -10.20   53.29
  -8  -4  -2   49.10   26.90
   8  -4   2   14.50   61.49
   8  -4   2   30.20   34.60
  -8  -4  -2    5.60   22.20
  -8   4  -2    1.70   22.30
  -8   4  -2  -43.20   49.80
   8   4   2  -30.60   49.30
  -9  -4  -2  -44.60   21.50
  -9  -4  -2   21.20   27.00
   9  -4   2   78.09   63.49
  -9   4  -2    4.80   50.89
  -9   4  -2   -9.20   23.10
   9   4   2   21.90   50.69
 -10  -4  -2  -19.60   27.10
 -10  -4  -2  -13.20   24.50
  10  -4   2   40.70   66.69
  10   4   2    5.50   23.10
 -10   4  -2   11.20   24.70
 -10   4  -2  -36.40   49.40
  10   4   2  -12.60   65.39
  11  -4   2  -19.10   66.19
 -11  -4  -2   -5.90   25.90
 -11  -4  -2  -24.60   27.20
 -11   4  -2   -4.70   24.80
  11   4   2  -26.00   63.19
 -11   4  -2  -20.70   49.20
  11   4   2   32.20   24.60
 -12  -4  -2    1.70   28.80
 -12  -4  -2   -0.90   28.60
  12  -4   2   55.29   72.49
 -12   4  -2    1.40   49.90
  12   4   2   -5.90   24.60
 -12   4  -2  -29.40   25.50
 -13  -4  -2   -5.90   29.90
 -13  -4  -2    0.80   31.00
  13  -4   2  -34.40   75.99
 -13   4  -2  -58.99   49.60
  13   4   2   -3.90   25.00
 -13   4  -2   14.70   27.30
 -14  -4  -2    2.00   30.90
  14  -4   2  -47.40   69.49
 -14  -4  -2   25.30   31.90
  14   4   2  -14.30   25.30
 -14   4  -2  -84.09   51.39
 -14   4  -2   -4.20   28.10
  15  -4   2   33.70   86.99
 -15  -4  -2   47.40   34.80
 -15  -4  -2    7.00   32.60
 -15   4  -2   28.90   29.10
  15   4   2   29.70   28.20
 -15   4  -2  -52.39   55.19
  11  -5  -2  110.59   68.29
 -11  -5   2   13.50   33.60
 -11  -5   2   21.20   31.50
 -11   5   2  -70.89   64.39
 -11   5   2   56.39   35.30
 -10  -5   2    4.20   31.90
 -10  -5   2   11.90   36.50
 -10   5   2   10.00   32.70
  10   5  -2 -146.19   68.49
 -10   5   2  -74.49   62.39
   9  -5  -2  -52.49   27.10
  -9  -5   2   12.40   31.50
  -9   5   2   13.30   30.20
  -9   5   2  -15.20   64.79
   9   5  -2  -91.79   68.39
   8  -5  -2   35.40   29.20
  -8  -5   2   66.39   33.70
  -8   5   2   22.50   31.00
   8   5  -2   52.89   75.09
  -8   5   2   45.10   64.49
  -7  -5   2   46.30   29.90
   7  -5  -2   26.50   28.60
  -7   5   2   55.89   30.20
   7   5  -2  -32.30   64.59
  -7   5   2    3.80   65.09
  -6  -5   2   -6.40   27.70
   6  -5  -2   -3.70   27.50
  -6   5   2   18.10   70.19
  -6   5   2  -13.90   26.70
   6   5  -2    2.40   65.59
   5  -5  -2   20.00   26.50
  -5  -5   2  -34.00   26.60
  -5   5   2  -73.59   66.09
   5   5  -2  -52.99   62.49
   4  -5  -2   26.20   26.70
  -4  -5   2   24.70   28.30
  -4   5   2   -9.40   67.39
   4   5  -2  -49.40   66.79
  -3  -5   2  128.79   32.80
   3  -5  -2  119.59   31.10
  -3   5   2  128.69   73.49
   3   5  -2   63.59   68.69
   2  -5  -2  -33.90   23.20
  -2  -5   2   -6.40   27.40
  -2   5   2    4.50   65.99
   2   5  -2  -74.69   65.39
  -1  -5   2   69.79   27.80
   1  -5  -2   10.40   26.60
  -1   5   2   52.99   68.39
   1   5  -2    2.10   61.99
   0  -5  -2  -11.60   27.00
   0  -5   2   31.10   24.30
   0   5   2   13.80   63.99
   0   5  -2  -18.10   61.69
   1  -5   2   37.10   23.80
  -1  -5  -2  -12.00   27.00
   1   5   2  -24.80   66.79
  -1   5  -2    0.70   21.60
  -1   5  -2  -47.30   63.29
   2  -5   2   88.19   59.59
   2  -5   2   29.60   24.20
  -2  -5  -2  -19.50   28.20
   2   5   2   -5.70   66.29
  -2   5  -2 -119.69   61.39
  -2   5  -2  -30.20   21.00
  -3  -5  -2    5.20   30.20
   3  -5   2  104.49   63.79
   3   5   2   -9.10   65.49
  -3   5  -2    9.40   23.50
  -3   5  -2   51.19   70.79
  -4  -5  -2   81.59   36.00
   4  -5   2  172.18   67.69
  -4   5  -2   53.99   71.89
  -4   5  -2   16.70   25.60
   4   5   2   72.99   69.59
  -5  -5  -2   38.60   34.30
   5  -5   2   93.79   67.49
   5   5   2  -38.40   66.89
  -5   5  -2  -26.50   63.19
  -5   5  -2   34.40   26.80
  -6  -5  -2   53.69   33.50
   6  -5   2   50.29   65.79
   6   5   2   52.89   62.29
  -6   5  -2   45.90   28.70
  -6   5  -2  -10.30   67.19
  -7  -5  -2   53.79   33.50
   7  -5   2  136.59   76.49
   7   5   2   -5.70   58.69
  -7   5  -2    1.80   63.89
  -7   5  -2   44.90   29.70
  -8  -5  -2   35.10   34.00
   8  -5   2   61.99   69.19
   8   5   2    0.20   73.59
  -8   5  -2   10.30   30.20
  -8   5  -2  -64.99   59.49
   9  -5   2   74.79   72.39
  -9  -5  -2   82.49   39.70
  -9  -5  -2  103.69   35.30
  -9   5  -2  -65.29   60.59
   9   5   2    1.40   83.59
  -9   5  -2   -0.60   30.90
 -10   5  -2  -52.49   58.69
 -23   0   3   20.30   41.50
 -23   0   3  124.19   31.10
  23   0  -3   41.00   32.30
  22   0  -3   69.59   30.70
 -22   0   3  -65.69   32.90
 -22   0   3   67.29   27.70
 -21   0   3  -24.20   34.10
  21   0  -3  -19.00   26.00
 -21   0   3    4.40   24.60
  20   0  -3    5.60   25.00
 -20   0   3   29.10   24.30
 -20   0   3  -19.10   32.70
 -19   0   3  -32.30   29.70
 -19   0   3  -26.30   22.40
  19   0  -3   14.70   24.40
  18   0  -3   31.90   23.70
 -18   0   3  -39.70   28.90
 -18   0   3    0.10   22.50
  17   0  -3   -7.50   22.40
 -17   0   3  -24.40   26.50
 -17   0   3  -41.70   19.50
  16   0  -3  -13.90   21.50
 -16   0   3  -28.60   18.10
 -16   0   3  -11.00   23.60
 -15   0   3   -1.70   16.60
 -15   0   3    1.20   24.30
  15   0  -3   19.00   20.40
 -14   0   3    1.10   22.90
  14   0  -3   33.70   18.90
 -14   0   3   11.90   14.50
 -13   0   3   -6.50   13.00
  13   0  -3   20.20   17.10
 -13   0   3   10.70   20.20
  12   0  -3    6.50   15.30
 -12   0   3  -25.50   19.30
 -12   0   3   -4.70   12.50
 -11   0   3   14.60   12.70
  11   0  -3   11.40   15.00
 -11   0   3    6.60   20.80
 -10   0   3  -41.20   20.30
 -10   0   3   -1.90   11.70
  10   0  -3   14.40   15.60
   9   0  -3   17.30   14.70
  -9   0   3    0.20   18.90
  -9   0   3    9.80   10.90
   8   0  -3   38.70   12.90
  -8   0   3   14.10   10.10
   7   0  -3   12.40   10.90
  -7   0   3   -0.40    8.40
   6   0  -3   17.40   10.80
  -6   0   3   21.80    8.50
  -5   0   3   25.70    8.90
   5   0  -3   25.90   11.10
   4   0  -3    8.30    8.40
  -4   0   3   -2.00    7.50
  -4   0   3   -0.30    6.60
   3   0  -3    2.50    8.60
  -3   0   3    7.30    6.40
  -3   0   3    2.20    6.30
   3   0  -3   16.80    8.10
  -3   0   3   -2.80    8.50
   3   0  -3    3.50    6.50
   2   0  -3   -3.70    2.10
  -2   0   3    6.50    5.30
  -2   0   3   25.00    8.50
  -2   0   3   -4.90    6.10
  -2   0   3   -5.80    6.80
   2   0  -3    2.30    7.30
  -2   0   3    3.00    5.70
   2   0  -3    1.40    6.20
   2   0  -3    9.40    5.70
   1   0  -3   -0.80    4.80
  -1   0   3   -3.50    5.70
   1   0  -3    4.10    8.50
  -1   0   3    1.50    4.30
   1   0  -3   -2.10    4.00
  -1   0   3   -1.10    7.70
  -1   0   3   -6.70    5.50
   1   0  -3   -0.80    5.20
  -1   0   3   -3.90    4.40
   0   0   3   15.10    8.70
   0   0  -3    3.70    6.30
   0   0  -3    0.90    9.00
   0   0  -3    5.20    4.20
   0   0   3   -0.40    1.10
   0   0   3    2.30    6.70
  -1   0  -3   -1.20    7.80
   1   0   3   13.10    9.90
  -1   0  -3    3.50   10.70
   1   0   3   -1.30    7.90
   2   0   3   29.20   12.30
  -2   0  -3    6.30   12.40
   2   0   3    4.80    3.70
  -2   0  -3   -5.50    9.30
  -3   0  -3  -30.40   11.00
   3   0   3    0.20    3.10
  -3   0  -3  -28.70    8.90
  -3   0  -3   18.60    7.90
   4   0   3  -13.00    7.70
  -4   0  -3    7.80    7.50
  -4   0  -3  -12.40    8.60
   4   0   3   10.70   12.40
  -4   0  -3   -6.40   11.10
  -5   0  -3   -1.80   12.00
   5   0   3   -3.70    8.60
  -5   0  -3    7.50    9.60
   6   0   3   -3.50    9.90
  -6   0  -3  -10.30   10.70
  -6   0  -3    0.80   14.20
  -7   0  -3  -22.10   12.60
   7   0   3  -14.10   11.30
  -7   0  -3  -25.50   16.10
  -8   0  -3  -20.60   17.60
   8   0   3  -27.00   11.80
  -8   0  -3   -5.80   13.60
   9   0   3    9.60   13.10
  -9   0  -3    5.40   18.50
  -9   0  -3    6.00   14.40
 -10   0  -3  -17.80   18.30
  10   0   3  -24.10   12.80
 -10   0  -3   -8.80   14.10
 -11   0  -3  -18.20   14.90
 -11   0  -3   -2.10   20.10
  11   0   3   -2.40   14.10
  12   0   3    4.00   16.00
 -12   0  -3  -45.90   21.60
 -12   0  -3   -8.70   16.50
  13   0   3   24.20   18.60
 -13   0  -3    6.60   24.80
 -13   0  -3    7.50   19.60
 -14   0  -3    0.30   26.70
 -14   0  -3   40.70   22.00
  14   0   3   32.40   21.30
 -15   0  -3   23.20   29.60
 -15   0  -3   -4.00   22.60
  15   0   3   16.20   23.30
  16   0   3   13.60   23.60
 -16   0  -3  -31.10   24.40
 -16   0  -3  -16.20   30.50
 -17   0  -3  -10.20   26.60
  17   0   3   25.40   26.20
 -17   0  -3  -28.80   31.80
 -18   0  -3    0.00   28.20
  18   0   3  -21.80   26.70
 -18   0  -3   -7.90   38.60
 -19   0  -3   29.00   31.60
  19   0   3   38.30   30.00
 -19   0  -3   29.00   42.70
 -20   0  -3   16.00   31.50
  20   0   3   25.80   33.00
 -20   0  -3  -36.60   40.90
 -21   0  -3  -47.80   42.40
 -21   0  -3  -30.40   33.60
  21   0   3  103.99   38.40
  23  -1  -3   -9.70   36.40
 -23  -1   3  -32.00   38.30
 -23  -1   3   48.60   27.50
 -23   1   3   23.80   33.00
  23   1  -3   47.30   31.70
 -22  -1   3  -47.00   39.10
 -22  -1   3   19.90   25.60
  22  -1  -3   80.69   35.30
 -22   1   3   53.09   30.60
  22   1  -3   16.50   29.00
 -21  -1   3  -55.79   35.80
 -21  -1   3   -0.30   23.60
  21  -1  -3   14.60   31.80
 -21   1   3   42.70   27.80
  21   1  -3   32.20   27.60
 -20  -1   3  -21.90   21.40
  20  -1  -3   -0.90   29.60
 -20  -1   3  -29.00   33.10
 -20   1   3    8.00   25.30
  20   1  -3   21.00   26.00
 -19  -1   3   16.70   34.40
  19  -1  -3  -33.20   27.40
 -19  -1   3   25.00   20.20
 -19   1   3   42.60   26.30
  19   1  -3   17.50   24.70
  18  -1  -3   36.50   27.60
 -18  -1   3   23.50   18.00
 -18  -1   3   40.20   32.00
  18   1  -3   45.90   23.20
 -18   1   3   74.59   25.60
 -17  -1   3  143.09   24.70
 -17  -1   3  133.79   36.60
  17  -1  -3  134.89   33.20
  17   1  -3  175.18   28.70
 -17   1   3  187.18   31.00
 -16  -1   3  143.69   32.30
 -16  -1   3   96.69   21.00
  16  -1  -3  181.38   31.50
 -16   1   3  125.09   27.40
  16   1  -3   92.59   23.90
 -15  -1   3  251.57   42.80
 -15  -1   3  267.57   32.50
  15  -1  -3  237.68   37.90
 -15   1   3  285.87   36.80
  15   1  -3  263.97   35.10
 -14  -1   3   15.40   12.70
 -14  -1   3   19.10   24.90
  14  -1  -3   16.10   20.30
  14   1  -3  -21.80   16.00
 -14   1   3   21.00   17.70
 -13  -1   3   15.00   22.90
  13  -1  -3   56.09   20.30
 -13  -1   3   33.20   12.30
  13   1  -3   24.30   16.30
 -13   1   3   30.10   17.30
  12  -1  -3    4.10   17.80
 -12  -1   3   19.00   10.70
 -12  -1   3   16.20   21.40
  12   1  -3   22.50   14.80
 -12   1   3   21.20   16.20
 -11  -1   3  450.65   49.90
 -11  -1   3  380.06   40.40
  11  -1  -3  365.66   43.70
  11   1  -3  363.16   42.20
 -11   1   3  339.77   43.60
  10  -1  -3  119.99   21.50
 -10  -1   3   97.99   26.40
 -10  -1   3  129.09   17.20
  10   1  -3  128.79   19.90
 -10   1   3  127.99   20.60
  -9  -1   3  250.07   35.40
   9  -1  -3  203.18   29.20
  -9  -1   3  234.28   27.00
   9   1  -3  235.98   28.60
  -9   1   3  234.38   28.70
  -8  -1   3  297.17   36.50
  -8  -1   3  286.47   29.90
   8  -1  -3  249.88   32.70
   8   1  -3  225.38   32.10
  -8   1   3  277.07   32.80
  -7  -1   3  124.99   23.90
   7  -1  -3  123.59   19.20
  -7  -1   3  129.19   16.50
  -7   1   3  146.09   18.70
   7   1  -3  126.09   19.00
   6  -1  -3    1.20   10.70
  -6  -1   3   -6.00    7.70
  -6   1   3    7.70    9.50
   6   1  -3    6.10   10.60
  -5  -1   3  887.61   87.49
   5  -1  -3  937.71   88.49
   5   1  -3  861.71   87.69
  -5   1   3  769.52   93.79
   5   1  -3  880.11   87.39
  -5   1   3  821.92   87.59
  -4  -1   3  175.98   22.00
   4  -1  -3  198.78   23.90
  -4   1   3  174.88   21.40
   4   1  -3  172.58   21.70
   4   1  -3  168.58   20.80
  -4   1   3  201.08   34.70
   3  -1  -3 1325.07  119.29
  -3  -1   3 1080.79  120.29
  -3  -1   3 1181.68  118.69
  -3   1   3 1152.28  118.09
  -3   1   3 1131.29  123.89
   3   1  -3 1238.68  118.39
   3   1  -3 1162.68  118.09
   3   1  -3 1133.99  120.19
   2  -1  -3  568.94   55.69
  -2  -1   3  544.95   53.99
  -2  -1   3  484.35   58.09
   2   1  -3  502.95   57.39
  -2   1   3  530.15   63.79
   2   1  -3  517.75   54.29
   2   1  -3  550.04   54.29
   1  -1  -3   74.99   15.50
  -1  -1   3  106.19   22.50
  -1   1   3   77.09   31.40
   1   1  -3  111.29   20.90
   1   1  -3   99.89   13.30
   0  -1  -3 9115.39  877.41
   0  -1   3 8646.94  878.31
   0  -1  -3 8642.74  876.71
   0   1  -3 8970.00  876.71
   0   1  -3 8257.37  877.91
   0   1   3 9112.59  879.51
  -1  -1  -3 1039.60  105.39
  -1  -1  -3 1021.80  105.99
   1  -1   3 1025.70  108.49
  -1   1  -3 1042.00  105.19
  -1   1  -3 1045.00  107.39
   1   1   3 1063.29  110.89
   2  -1   3   45.20   21.30
  -2  -1  -3   16.90   11.00
  -2  -1  -3   25.50   11.00
  -2   1  -3   26.80   17.70
   2   1   3   22.80   10.50
   2   1   3    4.10   29.50
  -2   1  -3    7.40    9.80
  -3  -1  -3   74.49   18.50
   3  -1   3  141.19   26.80
  -3  -1  -3  138.79   19.40
  -3   1  -3  140.49   23.70
  -3   1  -3  153.88   18.40
   3   1   3  137.19   18.00
   3   1   3  208.48   34.20
  -4  -1  -3   31.00   13.60
  -4  -1  -3    6.60   11.80
   4  -1   3   33.30   22.90
  -4   1  -3   40.70   18.30
   4   1   3   21.30   29.00
   4   1   3   19.60   10.50
  -4   1  -3   39.70   11.20
   5  -1   3   19.40   24.10
  -5  -1  -3   13.20   13.90
  -5  -1  -3   35.00   15.70
   5   1   3   10.40   10.90
  -5   1  -3   18.30   12.30
  -6  -1  -3  -25.30   16.60
   6  -1   3   -7.60   25.50
   6   1   3   -5.90   12.30
  -6   1  -3   22.20   13.00
   7  -1   3    7.10   25.20
  -7  -1  -3    1.30   17.80
   7   1   3    3.30   13.00
  -7   1  -3   -3.40   12.90
  -8  -1  -3   41.10   19.40
  -8   1  -3   25.60   15.70
   8   1   3   25.50   13.70
  -9  -1  -3  562.64   60.69
  -9   1  -3  517.55   57.29
   9   1   3  499.45   56.09
 -10  -1  -3   71.79   22.60
  10  -1   3   48.10   16.80
 -10   1  -3   67.29   17.70
  10   1   3   56.79   16.80
 -11  -1  -3   15.20   22.40
  11  -1   3  -11.30   16.60
  11   1   3   11.20   15.70
 -11   1  -3    1.70   15.90
  12  -1   3   -3.90   19.10
 -12  -1  -3   -0.80   24.30
 -12   1  -3   18.80   18.50
  12   1   3   11.40   17.50
 -13  -1  -3   17.00   27.30
  13  -1   3   13.00   22.10
  13   1   3   10.00   19.10
 -13   1  -3   -4.30   19.80
  14  -1   3   60.59   26.10
 -14  -1  -3   86.29   32.60
 -14  -1  -3   94.49   22.80
 -14   1  -3  114.59   27.00
  14   1   3  133.19   25.50
 -15  -1  -3   11.30   22.60
  15  -1   3   36.70   24.80
 -15  -1  -3   12.00   31.00
  15   1   3   50.09   23.60
 -15   1  -3   19.70   24.40
 -16  -1  -3   35.50   33.00
 -16  -1  -3   26.10   23.70
  16  -1   3   27.00   26.40
 -16   1  -3    2.20   26.00
  16   1   3  -20.90   23.00
  17  -1   3  161.68   32.60
 -17  -1  -3   67.59   39.00
  17  -1   3  170.88   32.50
 -17  -1  -3  136.69   31.60
  17   1   3  110.89   30.10
 -17   1  -3  122.39   33.00
 -18  -1  -3  -28.40   35.20
  18  -1   3   59.79   29.20
 -18   1  -3   33.90   29.60
  18   1   3   34.50   26.40
 -19  -1  -3  -57.69   36.70
 -19   1  -3   24.40   31.50
  19   1   3   53.49   28.80
 -20  -1  -3    8.60   42.20
  20   1   3    0.10   31.30
 -20   1  -3   27.50   34.60
 -21  -1  -3   78.49   47.50
  21   1   3   -9.40   33.30
 -21   1  -3   -7.40   33.20
  22  -2  -3  -57.69   39.10
 -22  -2   3  -55.89   43.30
 -22   2   3   31.10   33.20
  22   2  -3   38.60   27.20
 -21  -2   3   17.50   43.50
  21  -2  -3  -22.90   38.10
 -21   2   3   28.80   31.70
  21   2  -3   20.80   25.90
  20  -2  -3  -26.30   37.80
 -20  -2   3   32.90   42.10
  20   2  -3   44.30   26.60
 -20   2   3   62.39   30.40
  19  -2  -3   32.30   35.60
 -19  -2   3  -13.40   36.00
  19   2  -3   20.20   23.40
 -19   2   3    4.10   28.10
 -18  -2   3   36.70   37.70
  18  -2  -3   55.79   33.10
  18   2  -3  127.99   26.20
 -18   2   3   36.80   28.80
  17  -2  -3   74.79   31.90
 -17  -2   3   24.70   34.60
 -17   2   3   22.30   24.60
  17   2  -3   19.00   20.90
  16  -2  -3  129.89   35.50
 -16  -2   3  144.89   38.90
  16   2  -3  215.28   30.80
 -16   2   3  168.58   32.50
  15  -2  -3  217.38   30.60
 -15  -2   3   -7.20   29.80
  15   2  -3   -6.70   17.60
 -15   2   3   -1.30   23.00
 -14  -2   3   -6.40   25.60
  14  -2  -3   37.50   24.40
 -14   2   3   24.40   21.40
  14   2  -3    6.50   17.10
  13  -2  -3   37.40   22.00
 -13  -2   3   35.00   27.10
  13   2  -3   17.80   16.30
 -13   2   3   41.00   20.20
 -12  -2   3  233.98   36.20
  12  -2  -3  202.78   30.80
  12   2  -3  203.68   28.80
 -12   2   3  204.58   31.10
 -11  -2   3  -11.50   21.50
  11  -2  -3    8.80   17.30
 -11   2   3   25.80   16.60
  11   2  -3  -10.50   13.20
  10  -2  -3   10.60   16.80
 -10  -2   3   -5.30   20.10
 -10   2   3   18.10   16.40
  10   2  -3   -4.50   12.30
 -10   2   3    3.30   36.00
   9  -2  -3  213.68   29.60
  -9  -2   3  229.38   33.90
  -9   2   3  235.88   47.80
  -9   2   3  229.18   30.00
   9   2  -3  232.58   29.00
  -8  -2   3  145.19   27.80
   8  -2  -3  135.99   24.00
  -8   2   3  167.28   24.20
  -8   2   3  205.28   44.50
   8   2  -3  171.98   23.40
  -7  -2   3  904.41   85.79
   7  -2  -3  790.72   82.99
  -7   2   3  776.22   82.29
   7   2  -3  729.23   81.79
  -7   2   3  781.32   93.49
  -6  -2   3  129.69   22.60
   6  -2  -3   71.19   19.90
   6   2  -3   83.59   16.80
  -6   2   3   69.09   18.00
  -6   2   3  127.19   40.10
  -5  -2   3  194.08   25.90
  -5  -2   3  175.48   26.50
   5  -2  -3  138.59   25.20
  -5   2   3  148.09   43.40
   5   2  -3  170.88   23.40
  -5   2   3  155.38   23.30
  -4  -2   3   44.90   16.80
   4  -2  -3   35.10   18.10
  -4  -2   3   41.60   15.50
   4   2  -3   40.40   13.40
  -4   2   3   13.20   13.90
   4   2  -3   52.99   31.40
  -4   2   3   28.10   36.60
   4   2  -3   46.70   11.20
  -3  -2   3  -14.20   13.00
   3  -2  -3   10.70   16.10
  -3  -2   3    6.30   13.90
   3   2  -3  -10.40   11.20
   3   2  -3   17.60   29.80
   3   2  -3    2.50    9.80
  -3   2   3    2.80   35.60
   2  -2  -3   56.99   19.80
  -2  -2   3   64.89   16.00
   2   2  -3   67.79   13.90
   2   2  -3  106.09   33.00
   2   2  -3   58.79   14.70
  -2   2   3  121.79   39.70
  -1  -2   3  199.98   26.00
   1  -2  -3  172.78   29.00
   1   2  -3  268.87   41.10
  -1   2   3  233.28   46.90
   1   2  -3  169.08   24.20
   0  -2  -3  227.18   30.90
   0   2  -3  185.78   26.30
   0   2  -3  249.48   40.60
   0   2   3  233.78   47.70
  -1  -2  -3  413.86   45.30
  -1  -2  -3  433.76   49.00
   1  -2   3  418.16   58.39
  -1   2  -3  374.26   45.60
   1   2   3  415.66   62.19
  -1   2  -3  422.16   56.19
  -2  -2  -3  256.07   33.20
  -2  -2  -3  279.87   36.50
   2  -2   3  240.28   48.80
  -2   2  -3  309.57   46.70
  -2   2  -3  263.07   34.50
   2   2   3  427.46   54.69
   3  -2   3  -26.00   34.30
  -3  -2  -3  -10.20   13.50
  -3  -2  -3   14.70   16.40
  -3   2  -3  -14.30   12.90
   3   2   3  -10.90   36.00
  -3   2  -3   11.90   26.90
  -4  -2  -3   82.69   19.70
  -4  -2  -3   93.09   18.20
   4  -2   3   86.59   37.30
  -4   2  -3   81.59   29.20
   4   2   3   73.19   16.30
   4   2   3   67.19   38.50
  -4   2  -3   85.39   17.10
  -5  -2  -3  116.89   23.70
  -5  -2  -3  141.89   23.90
   5  -2   3  135.59   41.70
   5   2   3  197.78   42.50
   5   2   3  141.99   21.30
  -5   2  -3  186.58   34.80
  -5   2  -3  144.89   22.30
  -6  -2  -3  198.78   30.50
   6  -2   3  229.78   46.10
  -6  -2  -3  171.18   29.90
   6   2   3  287.47   47.40
   6   2   3  223.78   28.00
  -6   2  -3  212.98   28.30
  -6   2  -3  212.58   39.50
   7  -2   3  -22.30   35.00
  -7  -2  -3   10.50   16.30
  -7  -2  -3    8.20   17.70
  -7   2  -3   -3.90   28.10
  -7   2  -3   -2.40   13.40
   7   2   3  -13.90   11.90
  -8  -2  -3  -12.60   16.80
  -8  -2  -3   -1.60   18.70
   8  -2   3   19.30   37.70
   8   2   3   14.10   13.10
  -8   2  -3   -1.60   13.60
  -8   2  -3   -6.30   29.20
   9  -2   3   91.79   40.30
  -9  -2  -3   87.19   23.80
  -9  -2  -3   45.40   19.50
  -9   2  -3   62.69   18.00
  -9   2  -3   88.89   34.10
   9   2   3   79.79   18.70
 -10  -2  -3   62.69   20.90
 -10  -2  -3   77.39   24.90
  10  -2   3   82.19   44.50
  10   2   3   75.79   19.40
 -10   2  -3   61.79   19.90
  11  -2   3  149.09   51.39
 -11  -2  -3  138.99   29.10
 -11  -2  -3  184.48   33.00
  11   2   3  227.88   29.70
 -11   2  -3  158.88   28.20
  12  -2   3   47.30   45.70
 -12  -2  -3   14.70   23.10
 -12  -2  -3   15.80   26.60
  12   2   3   26.70   20.10
 -12   2  -3   38.60   20.30
 -13  -2  -3  110.69   33.40
 -13   2  -3  124.59   27.60
  13   2   3  166.78   29.40
 -14  -2  -3   20.00   30.30
 -14   2  -3   32.00   23.30
  14   2   3   71.19   25.50
  15  -2   3   24.10   36.70
 -15  -2  -3    2.90   31.20
 -15   2  -3   52.39   25.80
  15   2   3   55.19   26.10
 -16  -2  -3   82.19   35.10
  16   2   3   21.30   27.90
 -16   2  -3   84.89   28.60
 -17  -2  -3    8.70   34.00
  17   2   3   23.70   28.50
 -17   2  -3   10.30   26.50
 -18  -2  -3  -31.10   35.60
  18   2   3   39.90   28.60
 -18   2  -3   -7.20   28.40
 -19  -2  -3   -2.80   36.90
 -19   2  -3   45.50   31.30
  19   2   3   -2.60   31.60
 -20  -2  -3  -32.40   43.40
  20   2   3   -5.90   34.70
 -20   2  -3   27.00   33.20
 -20  -3   3  -48.00   44.80
  20  -3  -3   -9.90   55.59
  20   3  -3   38.00   25.20
 -20   3   3   44.40   33.00
  19  -3  -3  -83.69   40.40
 -19  -3   3  -69.39   40.10
  19   3  -3   11.60   23.10
 -19   3   3   29.80   29.50
 -18  -3   3  -78.19   38.20
  18  -3  -3  -38.50   38.40
 -18   3   3   41.20   30.00
  18   3  -3   21.10   22.20
  17  -3  -3  -26.50   33.20
 -17  -3   3  -28.60   35.90
  17   3  -3   20.50   22.00
 -17   3   3   11.40   27.70
  16  -3  -3  -29.40   31.60
 -16  -3   3   -8.40   35.00
  16   3  -3   -1.30   20.10
 -16   3   3  -10.60   24.90
  15  -3  -3   -0.30   28.20
 -15  -3   3   17.70   33.90
 -15   3   3  -10.80   23.80
  15   3  -3    4.20   19.20
  14  -3  -3  105.79   29.70
 -14  -3   3   86.79   34.80
  14  -3  -3  225.58   69.79
 -14   3   3   27.10   50.59
  14   3  -3  105.39   23.70
 -14   3   3   79.49   27.70
 -13  -3   3   -0.70   24.30
 -13  -3   3   -9.50   27.90
  13  -3  -3   37.90   25.60
 -13   3   3   30.40   23.30
 -13   3   3  -81.79   46.20
  13   3  -3   44.40   19.80
 -12  -3   3   43.40   28.50
  12  -3  -3   53.19   25.60
 -12  -3   3  -17.80   22.90
  12   3  -3   16.10   17.10
 -12   3   3    3.70   22.50
  12   3  -3   18.50   40.40
 -12   3   3   30.40   48.40
 -11  -3   3  -12.50   19.10
 -11  -3   3  -15.00   25.40
  11  -3  -3   11.30   22.00
 -11   3   3  -30.40   45.90
  11   3  -3   -7.60   40.10
  11   3  -3   15.70   16.80
 -11   3   3   40.30   22.60
  10  -3  -3  168.88   30.00
 -10  -3   3  179.68   34.30
 -10  -3   3  197.68   32.00
 -10   3   3  188.58   30.20
 -10   3   3  147.89   53.19
  10   3  -3  206.18   49.20
  10   3  -3  182.98   27.70
   9  -3  -3  172.58   28.90
  -9  -3   3  195.28   31.50
  -9  -3   3  177.78   31.10
   9   3  -3  159.08   43.60
  -9   3   3  168.88   52.19
  -9   3   3  123.79   27.30
   9   3  -3  160.08   26.00
   8  -3  -3  123.29   27.00
  -8  -3   3  155.88   28.10
  -8  -3   3  169.08   29.40
  -8   3   3  141.39   26.00
   8   3  -3  172.58   24.50
   8   3  -3  138.39   43.00
  -8   3   3  155.18   51.39
  -7  -3   3  132.49   24.50
  -7  -3   3   94.59   23.70
   7  -3  -3   83.49   23.90
  -7   3   3   73.29   21.10
  -7   3   3   92.59   47.10
   7   3  -3   97.79   19.60
   7   3  -3  112.79   42.60
   6  -3  -3   17.60   19.30
  -6  -3   3   31.90   19.10
  -6  -3   3   16.20   16.60
   6   3  -3   36.30   38.10
   6   3  -3   27.20   14.40
  -6   3   3   -1.60   16.10
  -6   3   3   15.70   42.00
  -5  -3   3   11.40   17.80
   5  -3  -3  -14.30   17.90
  -5  -3   3   -7.90   14.40
  -5   3   3    9.00   40.80
  -5   3   3  -14.90   14.40
   5   3  -3  -11.80   36.90
   5   3  -3  -11.20   12.90
   4  -3  -3   16.30   18.00
  -4  -3   3   19.70   16.40
  -4   3   3   21.40   40.00
   4   3  -3   12.70   36.60
   4   3  -3   -4.00   13.30
   4   3  -3    3.70   10.80
   3  -3  -3   19.50   19.10
  -3  -3   3   20.10   16.10
  -3   3   3   42.20   39.60
   3   3  -3    3.20   11.20
   3   3  -3   27.80   36.80
  -2  -3   3   92.79   18.90
   2  -3  -3   41.80   21.00
   2   3  -3  116.19   39.10
   2   3  -3   69.39   15.40
  -2   3   3   74.49   40.30
  -1  -3   3  399.56   46.80
   1  -3  -3  417.06   49.60
  -1   3   3  448.96   65.99
   1   3  -3  367.76   44.20
   1   3  -3  405.76   61.19
   0  -3  -3    1.20   19.50
   0  -3   3   22.50   15.20
   0   3   3   24.60   38.40
   0   3  -3    6.60   33.60
   0   3  -3   15.30   12.70
  -1  -3  -3   33.20   20.00
   1  -3   3   12.80   14.70
  -1   3  -3   13.30   13.70
   1   3   3  -13.00   38.50
  -1   3  -3   16.30   33.10
   2  -3   3   55.69   16.00
  -2  -3  -3   29.90   20.50
  -2   3  -3   93.19   36.60
  -2   3  -3   60.99   16.60
   2   3   3   80.09   41.80
   3  -3   3   31.60   39.80
  -3  -3  -3    5.90   19.80
   3   3   3   14.00   42.70
  -3   3  -3  -32.60   32.30
  -3   3  -3    8.50   14.90
   4  -3   3   56.69   42.80
  -4  -3  -3    4.70   19.70
  -4  -3  -3   28.60   14.80
  -4   3  -3   11.30   34.30
   4   3   3   37.80   44.60
  -4   3  -3    6.50   15.70
  -5  -3  -3  -14.20   15.00
  -5  -3  -3  -33.40   18.70
   5  -3   3   38.00   44.60
   5   3   3    8.30   44.20
  -5   3  -3   -9.40   36.30
  -5   3  -3   29.40   16.80
  -6  -3  -3    5.60   17.00
  -6  -3  -3   33.60   21.40
   6  -3   3   21.40   44.70
  -6   3  -3   26.70   17.00
  -6   3  -3   17.30   38.40
   6   3   3    8.80   16.80
   6   3   3   -1.80   44.80
   7  -3   3   35.20   49.00
  -7  -3  -3  -12.30   20.50
  -7  -3  -3  -11.10   18.20
  -7   3  -3   14.70   40.60
  -7   3  -3   21.70   17.80
   7   3   3    7.90   16.40
   7   3   3    0.40   43.70
   8  -3   3    0.60   48.60
  -8  -3  -3   24.80   21.50
  -8  -3  -3   21.90   21.50
  -8   3  -3  -17.20   17.50
   8   3   3   -2.50   17.10
  -8   3  -3   46.10   43.20
   8   3   3  -20.20   44.20
  -9  -3  -3   10.90   22.10
  -9  -3  -3   27.90   22.40
   9  -3   3   19.00   53.49
  -9   3  -3    4.10   20.10
   9   3   3   19.40   19.70
  -9   3  -3    7.70   43.70
  10  -3   3   97.49   62.89
 -10  -3  -3   46.90   25.10
 -10  -3  -3   54.39   25.50
 -10   3  -3   48.20   22.40
 -10   3  -3  105.99   48.10
  10   3   3  113.69   24.40
 -11  -3  -3  116.09   29.30
 -11  -3  -3   60.79   28.20
  11  -3   3   48.30   57.99
  11   3   3   87.59   25.90
 -11   3  -3   40.10   46.30
 -11   3  -3   99.69   25.70
  12  -3   3   77.69   64.49
 -12  -3  -3   50.19   29.30
 -12  -3  -3   46.80   27.90
 -12   3  -3    4.50   45.60
 -12   3  -3   55.09   24.10
  12   3   3   97.49   25.60
  13  -3   3  -22.80   68.09
 -13  -3  -3  -10.40   24.90
 -13  -3  -3   -2.40   27.30
 -13   3  -3   16.40   23.10
  13   3   3   -9.30   24.30
 -14  -3  -3   18.90   27.10
 -14  -3  -3   11.80   30.10
  14   3   3   -1.20   24.60
 -14   3  -3   26.80   24.90
 -15  -3  -3   32.70   27.50
 -15  -3  -3   10.00   31.40
 -15   3  -3    5.30   25.60
  15   3   3   31.40   26.60
 -16  -3  -3   18.80   34.50
 -16  -3  -3    3.30   27.40
 -16   3  -3   35.50   27.00
  16   3   3   50.99   29.00
 -17  -3  -3  -13.40   33.60
 -17  -3  -3  -27.70   27.50
  17   3   3  -12.80   28.30
 -17   3  -3  -15.40   27.20
 -18  -3  -3   15.30   36.40
 -18  -3  -3  -13.90   30.30
  18   3   3   50.99   31.80
 -18   3  -3   25.30   32.20
  17   4  -3   53.89   26.10
  16  -4  -3  117.39   76.39
 -16  -4   3  -13.10   39.30
 -16  -4   3   15.40   28.60
 -16   4   3   25.80   29.20
  16   4  -3   21.50   23.00
 -16   4   3 -104.09   57.59
 -15  -4   3   75.59   29.60
  15  -4  -3    0.30   37.80
  15  -4  -3  152.18   74.09
 -15  -4   3   46.70   39.10
 -15   4   3   38.00   28.80
  15   4  -3   28.50   22.50
 -15   4   3  -75.59   57.39
 -14  -4   3   23.80   28.40
  14  -4  -3  108.19   65.99
 -14  -4   3  -66.39   32.70
  14  -4  -3  -19.60   32.30
 -14   4   3  -74.29   53.29
  14   4  -3   17.70   22.70
 -14   4   3   30.80   28.60
 -13  -4   3  111.69   38.50
  13  -4  -3   87.09   36.20
 -13  -4   3  188.38   35.40
 -13   4   3   68.39   30.50
  13   4  -3  134.59   27.80
 -13   4   3   88.09   56.39
 -12  -4   3  -46.10   28.80
  12  -4  -3   74.39   31.90
 -12  -4   3  -15.60   26.20
 -12   4   3  -22.40   51.79
 -12   4   3   63.29   27.60
  12   4  -3   16.50   21.40
 -11  -4   3  265.07   43.80
 -11  -4   3  310.57   43.40
  11  -4  -3  260.87   43.10
  11   4  -3  228.68   68.49
  11   4  -3  229.98   35.00
 -11   4   3  206.28   38.40
 -11   4   3  170.88   63.99
 -10  -4   3   16.90   27.50
 -10  -4   3   14.20   25.90
  10  -4  -3   30.60   24.50
  10   4  -3   -5.90   57.69
 -10   4   3   35.10   24.90
  10   4  -3   51.39   19.70
 -10   4   3  -13.80   53.89
  -9  -4   3   -4.80   23.80
   9  -4  -3    3.00   23.50
  -9  -4   3  -36.60   23.70
  -9   4   3   24.30   24.30
   9   4  -3   25.00   53.89
  -9   4   3  -67.19   51.29
   9   4  -3   -6.30   18.10
  -8  -4   3   -5.60   23.20
  -8  -4   3    7.00   21.50
   8  -4  -3  -15.90   24.90
   8   4  -3    1.40   18.40
  -8   4   3   34.40   55.19
   8   4  -3  -54.79   50.59
  -8   4   3   29.90   22.90
  -7  -4   3   15.50   24.00
   7  -4  -3    8.30   23.90
  -7   4   3    2.50   22.30
  -7   4   3    7.00   56.09
   7   4  -3  -77.59   51.79
   6  -4  -3   27.20   23.50
  -6  -4   3   58.29   25.10
  -6   4   3   17.50   21.00
  -6   4   3   87.29   57.49
   6   4  -3   -9.10   52.09
  -5  -4   3  121.79   27.60
   5  -4  -3   48.50   25.20
  -5  -4   3   81.29   21.40
  -5   4   3   76.99   22.80
   5   4  -3  133.89   56.29
  -5   4   3   72.19   56.49
   5   4  -3   66.69   17.60
  -4  -4   3   27.10   22.60
   4  -4  -3   41.30   22.80
   4   4  -3   -1.30   51.79
  -4   4   3   35.10   56.29
   3  -4  -3   43.30   24.70
  -3  -4   3   64.79   23.00
   3   4  -3   43.00   16.50
  -3   4   3   84.19   57.29
   3   4  -3   82.69   54.29
  -2  -4   3   93.99   24.50
   2  -4  -3   99.39   28.20
   2   4  -3  102.09   19.80
   2   4  -3   63.09   56.09
  -2   4   3   83.89   54.89
  -1  -4   3   21.60   20.90
   1  -4  -3   32.80   25.40
  -1   4   3   30.70   54.39
   1   4  -3   -3.30   47.20
   1   4  -3   18.70   16.30
   0  -4   3   27.00   20.70
   0  -4  -3   70.29   28.00
   0   4  -3   47.00   50.79
   0   4  -3   30.10   17.50
   0   4   3   89.59   54.89
   1  -4   3   28.00   19.80
  -1  -4  -3    7.80   26.50
  -1   4  -3   -9.50   17.60
  -1   4  -3  -46.30   43.90
   1   4   3  -47.60   49.80
   2  -4   3   64.89   51.29
   2  -4   3   23.10   19.30
  -2  -4  -3   -1.10   26.50
  -2   4  -3  -40.10   17.60
   2   4   3  -50.79   53.39
  -2   4  -3    0.10   46.30
   3  -4   3   35.60   50.49
   3  -4   3   41.20   20.50
  -3  -4  -3   -7.90   25.90
  -3   4  -3  -12.30   19.10
   3   4   3   38.10   54.49
  -3   4  -3   -4.10   48.70
   4  -4   3  -41.20   50.49
  -4  -4  -3  -16.80   24.50
  -4  -4  -3   15.20   16.10
   4  -4   3   21.90   20.10
   4   4   3   -5.80   57.89
  -4   4  -3  -20.70   19.70
  -4   4  -3    2.30   49.70
  -5  -4  -3  358.76   38.20
  -5  -4  -3  231.48   43.50
   5  -4   3  177.38   36.60
   5  -4   3  286.27   72.09
  -5   4  -3  267.57   66.29
  -5   4  -3  275.57   37.70
   5   4   3  252.47   70.59
  -6  -4  -3   81.19   31.70
   6  -4   3   88.09   62.79
  -6  -4  -3  123.79   23.70
   6   4   3   38.10   56.49
  -6   4  -3   98.59   56.09
  -6   4  -3   62.19   24.60
  -7  -4  -3   44.20   22.10
   7  -4   3   61.09   59.69
  -7  -4  -3   38.30   28.30
  -7   4  -3   55.39   24.40
   7   4   3   61.69   55.19
  -7   4  -3    3.20   50.49
  -8  -4  -3   13.40   22.70
  -8  -4  -3   -5.60   26.10
   8  -4   3   40.30   62.19
  -8   4  -3   -1.80   22.30
  -8   4  -3  -20.20   49.70
   8   4   3  -25.40   49.90
   9  -4   3  -11.60   62.69
  -9  -4  -3  -15.80   22.90
  -9  -4  -3    1.90   27.30
  -9   4  -3  -17.80   50.59
  -9   4  -3   24.40   24.40
   9   4   3   45.00   62.79
 -10  -4  -3   15.50   25.20
 -10  -4  -3   -4.20   28.10
  10  -4   3  -32.70   65.19
 -10   4  -3   -7.30   24.20
  10   4   3    0.10   64.69
 -10   4  -3   -6.80   49.40
  11  -4   3  -52.19   68.49
 -11  -4  -3   32.00   31.80
 -11  -4  -3    6.40   27.10
 -11   4  -3  -76.09   48.70
 -11   4  -3   -2.80   25.80
  11   4   3  -44.50   68.39
  11   4   3   27.90   26.70
  12  -4   3   20.20   65.79
 -12  -4  -3  -18.50   30.10
 -12  -4  -3    9.40   28.50
 -12   4  -3   29.50   26.30
 -12   4  -3   -9.90   49.60
  12   4   3   37.90   27.40
 -13  -4  -3   27.50   32.20
 -13  -4  -3   50.29   30.20
  13  -4   3  -22.10   70.09
  13   4   3   32.90   27.50
 -13   4  -3   18.70   28.00
 -13   4  -3  -27.60   53.89
 -14  -4  -3   58.99   34.00
 -14  -4  -3    4.50   32.10
  14  -4   3  -30.10   80.59
  14   4   3   11.20   26.90
 -14   4  -3   44.00   29.50
 -14   4  -3 -116.09   52.89
  15  -4   3  -44.10   83.19
 -11  -5   3   -6.10   31.20
 -11  -5   3   45.00   32.80
  11  -5  -3  -36.20   37.90
 -11   5   3   19.00   33.70
 -11   5   3  -93.19   66.49
 -10  -5   3   37.30   33.20
  10  -5  -3   22.70   29.40
 -10   5   3   -9.20   66.59
  10   5  -3  -52.09   60.39
 -10   5   3  -12.60   32.10
   9  -5  -3    6.00   28.60
  -9  -5   3    5.60   30.10
  -9   5   3   56.19   32.20
  -9   5   3   -4.30   67.49
   9   5  -3  -22.10   56.49
   8  -5  -3   36.60   28.80
  -8  -5   3   18.30   29.80
   8   5  -3  -69.79   57.59
  -8   5   3   33.00   31.00
  -8   5   3  -50.69   61.09
  -7  -5   3   76.29   31.30
   7  -5  -3  -20.60   27.40
   7   5  -3  -11.20   58.19
  -7   5   3  -47.40   62.99
  -6  -5   3   42.80   27.70
   6  -5  -3   13.90   27.10
  -6   5   3   34.60   67.69
   6   5  -3  -20.60   60.99
   5  -5  -3   30.40   26.50
  -5  -5   3   -4.60   27.00
  -5   5   3  -36.30   68.89
   5   5  -3   27.70   59.49
  -4  -5   3  119.09   30.30
   4  -5  -3   22.20   27.50
  -4   5   3   43.60   69.39
   4   5  -3   12.60   57.69
   3  -5  -3   46.20   28.00
  -3  -5   3   62.09   29.10
   3   5  -3   68.59   63.49
  -3   5   3   67.99   71.89
   2  -5  -3   66.49   29.00
  -2  -5   3  110.49   54.29
  -2  -5   3   85.99   29.50
   2   5  -3   54.89   63.39
  -2   5   3   48.70   72.19
   1  -5  -3   53.09   28.30
  -1  -5   3   79.39   27.50
  -1  -5   3  111.69   55.79
   1   5  -3  -12.20   59.29
  -1   5   3   97.99   73.09
   0  -5   3    7.50   23.70
   0  -5  -3  -36.30   26.60
   0  -5   3   92.99   57.59
   0   5  -3  -28.70   58.19
   0   5  -3   -5.40   21.00
   0   5   3   15.50   66.29
  -1  -5  -3    2.70   29.10
   1  -5   3   51.69   57.19
  -1   5  -3   -1.20   21.60
   1   5   3  -24.30   67.79
  -1   5  -3   -4.90   62.59
   2  -5   3   14.20   58.89
  -2  -5  -3   -1.00   30.00
  -2   5  -3  -95.79   62.39
  -2   5  -3  -41.20   21.60
   2   5   3  -29.30   67.99
   3  -5   3   66.59   65.29
  -3  -5  -3  -58.89   28.80
  -3   5  -3  -27.90   22.90
  -3   5  -3  -65.49   64.39
   3   5   3   17.90   71.09
  -4  -5  -3   53.89   34.80
   4  -5   3  109.99   67.09
  -4   5  -3   13.40   25.70
   4   5   3   17.40   69.39
  -4   5  -3   19.70   65.49
  -5  -5  -3   49.50   34.50
   5  -5   3   89.39   68.69
  -5   5  -3  -21.10   25.10
   5   5   3  -55.09   67.59
  -5   5  -3  -63.09   64.29
   6  -5   3  174.88   74.29
  -6  -5  -3  176.78   40.20
  -6   5  -3   98.99   32.80
   6   5   3  124.09   69.49
  -6   5  -3  173.18   70.19
  -7  -5  -3   60.69   35.80
   7  -5   3  155.48   73.09
   7   5   3   -6.10   61.59
  -7   5  -3    1.10   61.19
  -7   5  -3   53.09   29.80
   8  -5   3   40.30   72.59
  -8  -5  -3  -22.30   32.00
  -8   5  -3  -64.09   57.99
   8   5   3    0.10   76.99
  -8   5  -3  -14.80   30.20
  -9  -5  -3    1.10   35.50
   9  -5   3   17.70   78.49
  -9  -5  -3   63.39   31.70
   9   5   3   -2.10   79.59
  -9   5  -3   24.30   61.19
  -9   5  -3   47.80   31.90
  24   0  -4   65.99   34.60
 -23   0   4   53.79   28.20
  23   0  -4   66.59   31.50
 -23   0   4  -58.49   37.00
  22   0  -4   54.19   27.90
 -22   0   4  -51.69   34.40
 -22   0   4    2.00   25.40
 -21   0   4   44.70   27.40
 -21   0   4   15.80   33.50
  21   0  -4   66.69   28.00
  20   0  -4   52.29   26.70
 -20   0   4   38.60   25.80
 -20   0   4   88.99   33.20
 -19   0   4  -11.10   21.80
  19   0  -4   -2.70   23.60
 -19   0   4   12.70   30.60
 -18   0   4   -2.90   20.80
  18   0  -4  -10.00   23.50
 -18   0   4  -28.10   26.60
 -17   0   4   31.20   29.20
  17   0  -4   37.80   24.60
 -17   0   4   54.29   20.90
 -16   0   4   22.90   16.90
  16   0  -4   35.60   23.00
 -16   0   4   56.29   26.70
 -15   0   4   50.99   16.60
  15   0  -4   25.50   20.50
 -15   0   4   24.10   24.00
  14   0  -4  118.49   23.90
 -14   0   4  123.69   20.40
 -14   0   4  118.29   28.10
 -13   0   4   -7.50   12.90
  13   0  -4    7.10   15.80
 -13   0   4   48.20   22.20
 -12   0   4   16.60   12.90
  12   0  -4    4.90   15.60
 -12   0   4  -10.80   20.30
 -11   0   4  -10.70   19.50
 -11   0   4   15.50   12.10
  11   0  -4   19.80   15.90
 -10   0   4  166.68   31.10
  10   0  -4  201.78   26.80
 -10   0   4  214.28   25.10
  -9   0   4  943.71   94.99
   9   0  -4  914.41   95.59
   8   0  -4  658.53   67.19
  -8   0   4  629.74   66.49
  -7   0   4   55.39   11.30
   7   0  -4   57.39   13.60
  -6   0   4  186.58   23.20
   6   0  -4  207.58   24.30
  -5   0   4   38.60   10.10
   5   0  -4   11.60   11.00
  -4   0   4  216.38   24.30
   4   0  -4  164.58   23.20
   4   0  -4  219.38   23.10
  -4   0   4  172.58   22.90
  -3   0   4 1337.27  131.89
  -3   0   4 1341.07  132.19
   3   0  -4 1392.66  131.79
  -3   0   4 1233.38  131.89
   3   0  -4 1252.07  132.19
  -2   0   4 5549.94  552.94
  -2   0   4 5259.77  552.74
   2   0  -4 5296.67  552.74
   2   0  -4 5382.66  552.84
   2   0  -4 5328.27  552.64
  -2   0   4 5739.63  553.14
  -2   0   4 5780.22  552.64
   2   0  -4 5576.74  553.04
   2   0  -4 5939.61  552.64
  -1   0   4   -4.40    7.90
   1   0  -4   10.30   12.90
   1   0  -4   13.50    7.20
   1   0  -4   -1.70    5.50
  -1   0   4    4.40    5.70
  -1   0   4   19.60   11.30
  -1   0   4   -4.70    7.60
   0   0   4 1652.63  157.28
   0   0  -4 1453.85  156.38
   0   0  -4 1583.54  156.88
  -1   0  -4 2060.89  206.58
   1   0   4 2060.69  206.88
  -2   0  -4 1046.60  107.39
  -2   0  -4  971.40  106.69
   2   0   4 1147.59  107.79
  -3   0  -4  864.61   87.19
   3   0   4  842.32   87.29
   4   0   4  430.46   46.00
  -4   0  -4  409.46   45.80
  -5   0  -4  455.25   49.30
   5   0   4  457.75   49.00
   5   0   4  438.36   47.20
  -6   0  -4   14.10   12.40
  -6   0  -4   10.90   15.20
   6   0   4    5.20   11.20
   7   0   4  281.47   34.70
  -7   0  -4  321.77   38.90
  -7   0  -4  324.77   36.20
   8   0   4  688.53   72.79
  -8   0  -4  716.73   75.49
  -8   0  -4  706.33   73.79
  -9   0  -4    3.10   17.20
  -9   0  -4  -11.70   13.40
   9   0   4    8.90   12.80
  10   0   4   23.10   14.10
 -10   0  -4   11.40   15.00
 -10   0  -4   50.39   19.40
  11   0   4   17.30   15.70
 -11   0  -4   12.10   16.50
 -11   0  -4    8.40   19.90
 -12   0  -4  350.16   45.00
 -12   0  -4  354.46   46.90
  12   0   4  389.36   44.10
 -13   0  -4  161.68   27.00
 -13   0  -4  146.29   31.70
  13   0   4  111.09   25.10
 -14   0  -4    6.50   27.30
 -14   0  -4    6.90   22.30
  14   0   4   42.70   22.30
 -15   0  -4   32.10   24.50
 -15   0  -4   10.00   29.00
  15   0   4   23.60   24.30
 -16   0  -4  282.27   49.70
 -16   0  -4  291.47   45.30
  16   0   4  376.06   45.00
 -17   0  -4  155.28   33.50
  17   0   4  103.79   30.80
 -17   0  -4  107.09   36.00
 -18   0  -4  -14.80   34.60
  18   0   4    7.80   29.00
 -18   0  -4  -19.90   28.90
  19   0   4   76.29   32.80
 -19   0  -4   36.00   37.40
 -19   0  -4   58.89   32.50
 -20   0  -4   23.50   32.90
 -20   0  -4  -13.70   39.00
  20   0   4   73.99   33.90
 -21   0  -4  -27.10   43.00
 -23  -1   4  -54.69   40.60
  23  -1  -4   31.20   35.70
 -23  -1   4   -7.30   25.70
  23   1  -4   63.19   29.00
 -23   1   4   56.29   30.90
  22  -1  -4   35.30   33.60
 -22  -1   4   -2.80   23.90
 -22  -1   4  -38.40   36.90
 -22   1   4   71.09   29.30
  22   1  -4   51.49   27.40
 -21  -1   4  -22.40   36.10
  21  -1  -4    2.50   29.60
 -21  -1   4  -62.99   20.50
  21   1  -4   -0.70   25.50
 -21   1   4   45.10   27.70
  20  -1  -4   -6.10   28.60
 -20  -1   4   -8.50   35.60
 -20  -1   4  -34.80   18.90
 -20   1   4   14.60   25.60
  20   1  -4   -1.40   23.40
 -19  -1   4   24.20   32.40
 -19  -1   4    7.80   17.60
  19  -1  -4   98.49   30.50
 -19   1   4  -38.00   23.20
  19   1  -4   19.40   23.30
  18  -1  -4   21.00   27.00
 -18  -1   4  -10.40   16.90
 -18  -1   4  -20.10   28.30
  18   1  -4   13.10   21.40
 -18   1   4   30.50   23.80
 -17  -1   4   -2.10   31.40
  17  -1  -4   96.99   28.70
 -17  -1   4   27.30   16.40
 -17   1   4   26.00   22.50
  17   1  -4    6.70   21.10
 -16  -1   4   68.39   18.70
  16  -1  -4  143.79   28.40
 -16  -1   4   46.50   30.60
  16   1  -4   86.49   22.80
 -16   1   4  131.89   25.90
 -15  -1   4   70.19   29.00
 -15  -1   4   45.20   15.00
  15  -1  -4  116.29   24.00
 -15   1   4   34.40   20.60
  15   1  -4   23.80   19.00
  14  -1  -4   30.50   21.10
 -14  -1   4    3.90   24.40
 -14  -1   4   20.80   12.20
  14   1  -4   13.00   17.10
 -14   1   4  -27.30   17.10
 -13  -1   4  207.38   34.10
  13  -1  -4  172.88   29.30
 -13  -1   4  189.38   24.10
 -13   1   4  204.48   28.10
  13   1  -4  191.88   26.80
  12  -1  -4  -16.00   16.70
 -12  -1   4    6.70   22.70
 -12  -1   4    5.50    9.80
 -12   1   4   -3.60   14.50
  12   1  -4    2.30   13.60
 -11  -1   4  161.88   21.30
 -11  -1   4  181.08   31.00
  11  -1  -4  177.58   25.50
 -11   1   4  214.08   24.90
  11   1  -4  139.39   23.20
 -10  -1   4  264.37   29.80
 -10  -1   4  278.57   37.50
  10  -1  -4  246.58   32.30
 -10   1   4  264.27   32.90
  10   1  -4  247.58   31.80
   9  -1  -4  177.08   25.70
  -9  -1   4  183.78   30.70
  -9  -1   4  206.08   23.70
  -9   1   4  203.78   24.90
   9   1  -4  170.18   24.40
  -8  -1   4   85.89   13.40
   8  -1  -4   60.19   16.30
   8   1  -4   66.59   16.00
  -8   1   4   87.79   14.80
   7  -1  -4   99.09   17.50
  -7  -1   4   92.69   14.40
  -7   1   4   90.79   14.90
   7   1  -4  101.79   16.30
  -6  -1   4   33.40    9.80
   6  -1  -4   20.70   12.30
  -6   1   4    1.00   26.00
   6   1  -4   13.60   11.00
  -6   1   4   32.80    9.60
   5  -1  -4  263.67   29.70
  -5  -1   4  242.48   27.80
  -5   1   4  207.48   27.00
   5   1  -4  249.58   27.60
   5   1  -4  240.58   27.30
  -5   1   4  267.87   40.30
   4  -1  -4 1224.28  112.89
  -4  -1   4 1136.19  112.29
  -4   1   4 1025.60  111.49
   4   1  -4 1112.89  111.69
   4   1  -4 1116.29  111.69
  -4   1   4 1039.90  117.49
  -3  -1   4  210.78   21.30
   3  -1  -4  194.58   23.70
  -3  -1   4  173.08   28.00
   3   1  -4  179.58   21.90
  -3   1   4  228.68   36.90
   3   1  -4  192.38   21.80
   3   1  -4  155.98   26.60
  -3   1   4  186.88   21.20
  -2  -1   4 4928.71  493.95
   2  -1  -4 4785.32  492.35
   2  -1  -4 5129.99  493.15
   2   1  -4 4887.81  493.55
  -2   1   4 4991.20  495.95
   2   1  -4 4881.61  492.45
  -1  -1   4   13.40   16.80
   1  -1  -4   16.70    8.70
   1  -1  -4  -12.00   11.50
   1   1  -4   17.60   15.60
  -1   1   4  -16.10   27.20
   1   1  -4   15.60    8.20
   0  -1  -4 6408.46  646.84
   0  -1  -4 6621.04  647.44
   0  -1   4 6382.06  648.44
   0   1   4 6597.54  649.54
   0   1  -4 6446.75  646.84
   0   1  -4 6429.56  647.94
  -1  -1  -4 1579.04  165.88
  -1  -1  -4 1625.14  165.18
   1  -1   4 1638.44  167.58
   1   1   4 1705.13  169.38
  -1   1  -4 1653.03  166.68
  -1   1  -4 1648.54  165.08
  -2  -1  -4  105.69   17.00
  -2  -1  -4   88.79   17.10
   2  -1   4  114.89   24.60
  -2   1  -4  107.39   16.00
   2   1   4  140.39   33.00
  -3  -1  -4   -8.20   12.20
  -3  -1  -4   19.60   11.70
   3  -1   4    0.40   21.30
   3   1   4   -6.10   10.10
  -3   1  -4   13.40   10.40
   3   1   4   -0.60   27.50
  -4  -1  -4   -1.10   12.50
  -4  -1  -4    3.40   13.60
   4  -1   4   11.50   22.90
  -4   1  -4   13.70   11.40
   4   1   4  -13.00   10.50
   4   1   4  -24.50   28.90
  -5  -1  -4    5.10   13.70
   5  -1   4   37.90   25.50
  -5  -1  -4   33.60   16.30
   5   1   4    5.70   12.00
  -5   1  -4   10.70   13.10
   5   1   4  -10.20   30.50
   6  -1   4   58.19   26.40
  -6  -1  -4   62.39   18.50
  -6  -1  -4   43.30   17.10
   6   1   4   74.99   15.50
  -6   1  -4   68.89   16.00
   7  -1   4  149.49   33.90
  -7  -1  -4  208.28   27.70
  -7   1  -4  173.38   25.00
   7   1   4  218.08   25.30
  -8  -1  -4    2.30   17.40
   8  -1   4   -8.50   24.70
  -8   1  -4   23.20   13.80
   8   1   4   10.20   13.20
  -9  -1  -4   18.90   18.90
   9  -1   4   11.70   25.70
  -9   1  -4   56.79   15.80
   9   1   4   33.00   14.80
 -10  -1  -4   50.59   21.50
  10   1   4   46.00   16.60
 -10   1  -4   49.40   16.70
 -11  -1  -4   19.90   22.50
 -11   1  -4   19.90   16.90
  11   1   4   16.80   17.00
 -12  -1  -4    8.30   24.00
  12   1   4   -7.80   18.40
 -12   1  -4    4.80   18.20
 -13  -1  -4   82.79   31.90
  13  -1   4  155.38   26.70
 -13   1  -4  128.79   28.40
  13   1   4  191.58   28.40
  14  -1   4   21.40   22.00
 -14  -1  -4   14.90   20.50
 -14  -1  -4  -18.40   27.30
  14   1   4   -1.50   22.20
 -14   1  -4   15.10   22.40
 -15  -1  -4   16.60   22.10
 -15  -1  -4   -8.50   29.50
  15  -1   4    0.00   23.10
  15   1   4    1.00   23.20
 -15   1  -4  -14.10   24.30
 -16  -1  -4   49.90   28.70
  16  -1   4   52.19   26.70
 -16  -1  -4   20.60   32.90
  16   1   4   87.89   27.20
 -16   1  -4   29.50   26.90
  17  -1   4  121.49   32.60
 -17  -1  -4   98.99   38.10
  17   1   4  154.08   31.40
 -17   1  -4  111.49   32.20
 -17   1  -4   85.29   37.30
 -18  -1  -4  108.29   39.40
  18   1   4   40.60   29.00
 -18   1  -4    3.50   28.50
 -19  -1  -4   22.20   39.50
 -19   1  -4    0.00   30.90
  19   1   4   16.40   29.10
 -20  -1  -4  -21.60   44.20
  20   1   4    6.30   31.10
 -20   1  -4    8.90   34.00
 -22  -2   4 -122.79   42.10
  22  -2  -4   20.10   41.40
  22   2  -4   64.39   27.90
 -22   2   4    8.10   32.10
 -21  -2   4   11.30   41.80
  21  -2  -4  -18.60   38.30
 -21   2   4   35.60   32.20
  21   2  -4   77.29   26.70
  20  -2  -4   -4.80   34.60
 -20  -2   4  -47.70   37.20
 -20   2   4   50.59   29.80
  20   2  -4    5.80   23.40
  19  -2  -4    7.30   34.30
 -19  -2   4   54.89   39.10
 -19   2   4   46.70   29.60
  19   2  -4   94.59   25.30
  18  -2  -4   79.99   33.50
 -18  -2   4  -11.30   15.50
 -18  -2   4  -17.10   34.90
  18   2  -4   47.00   22.30
 -18   2   4   40.60   26.20
 -17  -2   4   23.20   35.00
  17  -2  -4   25.40   30.60
  17   2  -4   83.09   22.60
 -17   2   4   89.29   28.20
 -16  -2   4   38.00   31.80
  16  -2  -4   79.79   28.70
 -16   2   4   19.50   24.60
  16   2  -4   26.30   18.50
 -15  -2   4  538.95   63.59
  15  -2  -4  383.56   55.59
 -15   2   4  513.05   56.39
  15   2  -4  439.86   52.69
 -14  -2   4  -23.50   27.00
  14  -2  -4   -5.40   22.70
  14   2  -4   16.50   15.90
 -14   2   4    1.90   20.50
  13  -2  -4   66.39   22.90
 -13  -2   4   99.09   29.30
 -13   2   4   70.89   21.40
  13   2  -4   60.09   17.70
  12  -2  -4   26.90   18.80
 -12  -2   4  -10.00   23.00
  12   2  -4    9.00   14.30
 -12   2   4    0.10   17.10
  11  -2  -4  -16.80   16.40
 -11  -2   4  -21.60   22.00
 -11   2   4    1.50   15.00
  11   2  -4   10.10   13.70
 -10  -2   4  123.49   27.40
  10  -2  -4  109.79   21.40
 -10   2   4   80.69   19.50
  10   2  -4  111.19   19.00
  -9  -2   4   -8.20   20.20
  -9  -2   4   12.60    9.30
   9  -2  -4   13.00   15.90
  -9   2   4   13.50   36.60
   9   2  -4   -3.40   12.40
  -9   2   4   14.60   14.20
  -8  -2   4  -23.70   19.60
   8  -2  -4   46.40   16.90
  -8   2   4    2.30   13.80
  -8   2   4   11.50   35.90
   8   2  -4   15.40   13.10
   7  -2  -4  195.28   29.60
  -7  -2   4  246.38   32.90
  -7  -2   4  193.28   26.10
  -7   2   4  232.98   46.90
   7   2  -4  197.58   26.40
  -7   2   4  245.88   28.80
   7   2  -4  246.28   28.00
  -6  -2   4  173.48   23.40
   6  -2  -4  164.78   26.70
  -6  -2   4  192.88   28.50
  -6   2   4  222.38   45.20
   6   2  -4  182.88   24.20
  -6   2   4  165.68   24.40
   6   2  -4  171.48   22.10
  -5  -2   4  -21.80   16.40
  -5  -2   4   26.50   13.30
   5  -2  -4   -0.90   16.90
  -5   2   4  -23.70   12.80
   5   2  -4   35.00   10.10
   5   2  -4   26.60   26.40
   5   2  -4    2.90   12.50
  -5   2   4   40.10   35.60
   4  -2  -4  629.24   65.89
  -4  -2   4  634.54   64.29
  -4   2   4  631.64   63.29
   4   2  -4  601.94   62.29
   4   2  -4  542.05   70.09
  -4   2   4  601.54   77.79
   4   2  -4  564.94   63.19
  -3  -2   4  375.26   47.90
   3  -2  -4  317.37   40.40
  -3  -2   4  320.77   37.90
   3   2  -4  290.77   36.60
   3   2  -4  307.57   36.10
  -3   2   4  369.86   54.99
   3   2  -4  315.87   46.70
  -2  -2   4    2.80   12.50
   2  -2  -4    6.60   17.60
  -2  -2   4  -26.90   27.20
   2   2  -4  -32.40   10.90
  -2   2   4   15.10   35.70
   2   2  -4    8.20   25.50
   2   2  -4   -3.40   11.20
   1  -2  -4   37.80   19.90
  -1  -2   4   55.09   31.40
  -1   2   4   42.30   36.40
   1   2  -4   37.00   13.00
   1   2  -4   69.69   27.00
   0  -2  -4   85.49   15.30
   0  -2  -4   83.09   21.80
   0  -2   4   77.29   35.20
   0   2  -4   58.99   16.20
   0   2  -4  140.79   29.90
   0   2   4  133.79   39.50
  -1  -2  -4  -10.40   16.90
  -1  -2  -4   24.70   12.80
   1  -2   4   14.80   32.50
   1   2   4   45.90   36.20
  -1   2  -4   65.19   25.60
  -1   2  -4   -4.70   12.70
  -2  -2  -4  212.58   30.70
  -2  -2  -4  238.08   34.00
   2  -2   4  301.27   47.00
  -2   2  -4  261.27   32.40
   2   2   4  307.47   51.59
  -2   2  -4  275.97   40.70
  -3  -2  -4  145.79   26.00
  -3  -2  -4  165.68   23.90
   3  -2   4  171.28   40.80
  -3   2  -4  171.18   23.50
   3   2   4  199.28   45.00
  -3   2  -4  145.39   32.90
  -4  -2  -4  430.26   50.99
  -4  -2  -4  459.35   52.39
   4  -2   4  454.05   62.09
  -4   2  -4  461.25   49.70
   4   2   4  404.06   63.69
  -4   2  -4  481.85   57.89
   4   2   4  435.56   50.09
  -5  -2  -4   -0.40   15.60
  -5  -2  -4   -3.50   15.20
   5  -2   4  -18.70   32.70
  -5   2  -4  -12.00   13.20
  -5   2  -4   10.50   26.80
   5   2   4   -5.70   12.20
   5   2   4  -25.80   35.30
  -6  -2  -4   22.50   17.30
  -6  -2  -4   29.20   17.90
   6  -2   4   46.50   35.20
  -6   2  -4   58.49   28.50
   6   2   4   44.80   37.50
   6   2   4   47.00   37.50
  -6   2  -4   28.90   14.60
   6   2   4   65.79   15.10
  -7  -2  -4   95.79   23.20
  -7  -2  -4  139.59   23.30
   7  -2   4  123.39   38.30
  -7   2  -4  121.19   33.10
   7   2   4   97.39   19.90
  -7   2  -4  114.59   20.10
   7   2   4  185.68   42.00
  -8  -2  -4    6.80   17.90
   8  -2   4   -8.90   35.50
  -8  -2  -4    4.00   16.30
  -8   2  -4    4.40   14.10
   8   2   4   -2.80   13.40
  -8   2  -4   -9.30   29.10
   8   2   4   22.50   35.20
   9  -2   4  215.48   47.70
  -9  -2  -4  166.18   29.90
  -9  -2  -4  129.29   27.80
   9   2   4  195.28   44.50
  -9   2  -4  144.79   26.00
   9   2   4  221.68   28.00
 -10  -2  -4   -3.50   18.50
  10  -2   4    4.30   40.40
 -10  -2  -4   25.50   22.20
  10   2   4   41.20   18.40
  10   2   4   66.39   37.30
 -10   2  -4   27.60   18.20
 -11  -2  -4  226.28   38.20
 -11  -2  -4  173.18   34.90
  11  -2   4  225.88   54.89
 -11   2  -4  238.28   34.50
  11   2   4  368.36   37.40
  11   2   4  236.48   48.10
 -12  -2  -4  -18.70   25.50
  12  -2   4    4.20   43.70
 -12  -2  -4   21.00   21.50
  12   2   4   44.90   22.30
 -12   2  -4   46.00   21.10
 -13  -2  -4   62.09   25.40
 -13  -2  -4   85.09   30.20
  13   2   4  152.28   27.70
 -13   2  -4   73.09   25.40
 -14  -2  -4    0.70   29.20
 -14  -2  -4    5.30   22.20
  14   2   4    4.50   24.70
 -14   2  -4   29.00   23.10
 -15  -2  -4  -35.60   30.10
 -15  -2  -4   25.30   28.70
  15   2   4   51.99   27.80
 -15   2  -4   15.00   25.10
 -16  -2  -4   86.09   33.20
 -16  -2  -4   32.90   33.20
  16   2   4  121.69   32.20
 -16   2  -4   62.69   28.10
 -17  -2  -4    9.60   31.10
 -17  -2  -4  -16.20   35.20
  17   2   4   13.40   29.70
 -17   2  -4   32.90   28.50
 -18  -2  -4   17.90   33.50
 -18  -2  -4   49.20   38.70
  18   2   4   69.59   34.10
 -18   2  -4   32.40   29.70
 -19  -2  -4   38.90   27.70
 -19  -2  -4   12.00   39.50
  19   2   4  -13.10   31.70
 -19   2  -4   37.40   32.60
  20  -3  -4 -115.59   40.80
 -20  -3   4  -52.19   43.70
 -20   3   4  -20.40   32.50
  20   3  -4   11.30   24.50
 -19  -3   4  -82.89   38.80
  19  -3  -4  -28.30   39.00
 -19   3   4   24.20   30.50
  19   3  -4   33.70   22.40
 -18  -3   4  -44.50   37.50
  18  -3  -4  -28.00   35.60
  18   3  -4   45.80   21.80
 -18   3   4   -2.30   30.00
 -17  -3   4  -37.30   36.90
  17  -3  -4  -42.20   32.10
  17   3  -4    3.10   20.40
 -17   3   4  -13.70   26.40
 -16  -3   4  -30.50   33.80
  16  -3  -4  -20.70   29.50
  16   3  -4    9.60   19.30
 -16   3   4   -0.90   26.00
 -15  -3   4  -11.80   32.50
  15  -3  -4   23.60   27.40
 -15   3   4    3.30   24.90
  15   3  -4    1.70   19.10
  14  -3  -4   50.99   28.10
 -14  -3   4   69.79   34.10
  14   3  -4   36.40   19.70
 -14   3   4   82.29   27.10
 -14   3   4   37.60   52.29
 -13  -3   4  -19.40   28.10
  13  -3  -4    2.00   24.60
 -13   3   4   21.70   23.50
  13   3  -4   24.20   17.90
 -13   3   4  -47.20   46.70
  12  -3  -4   11.10   24.70
 -12  -3   4   46.10   28.80
  12   3  -4   18.50   17.80
 -12   3   4   -9.90   46.50
 -12   3   4   -4.30   21.90
  11  -3  -4   26.00   23.30
 -11  -3   4   11.40   27.30
 -11  -3   4   -1.50   22.10
 -11   3   4    4.30   21.10
  11   3  -4  -24.70   33.40
 -11   3   4  -46.80   44.50
  11   3  -4   29.10   17.50
 -10  -3   4  212.88   36.10
  10  -3  -4  171.88   34.30
 -10  -3   4  292.17   39.30
 -10   3   4  269.97   35.30
  10   3  -4  253.57   32.60
  10   3  -4  258.37   46.90
 -10   3   4  209.58   56.59
   9  -3  -4  102.79   26.80
  -9  -3   4  154.68   29.10
  -9  -3   4  132.99   27.40
  -9   3   4  140.09   51.39
   9   3  -4  128.89   40.10
  -9   3   4  151.98   25.90
   9   3  -4  135.09   23.20
   8  -3  -4   57.49   23.90
  -8  -3   4  114.19   24.10
  -8  -3   4   66.39   22.70
   8   3  -4   69.19   38.10
   8   3  -4   80.49   18.80
  -8   3   4   83.39   48.90
  -8   3   4   96.89   22.10
  -7  -3   4  -10.70   17.10
   7  -3  -4  -23.30   19.30
  -7  -3   4   20.30   18.50
  -7   3   4   22.20   43.90
  -7   3   4   21.80   17.80
   7   3  -4  -18.50   13.40
   7   3  -4   -6.50   35.90
  -6  -3   4   13.60   18.00
   6  -3  -4    9.30   20.20
  -6  -3   4   -3.70   15.60
   6   3  -4    8.00   13.60
  -6   3   4   -4.50   41.10
   6   3  -4  -31.40   35.50
  -6   3   4    9.20   15.50
  -5  -3   4  670.93   66.59
  -5  -3   4  604.14   65.69
   5  -3  -4  534.15   66.99
   5   3  -4  607.14   62.49
  -5   3   4  597.94   64.39
   5   3  -4  572.24   63.89
  -5   3   4  576.34   81.19
   5   3  -4  587.74   76.19
  -4  -3   4   19.70   16.60
   4  -3  -4   51.19   20.00
   4   3  -4  -17.20   32.90
  -4   3   4   11.60   39.00
   4   3  -4   16.50   11.60
   4   3  -4   39.90   14.70
   3  -3  -4   37.20   19.10
  -3  -3   4   51.09   17.10
   3   3  -4   19.80   12.90
  -3   3   4   58.79   40.60
   3   3  -4   19.10   33.00
   2  -3  -4    4.60   19.20
  -2  -3   4    2.30   15.00
   2   3  -4   17.90   12.90
  -2   3   4   14.80   37.10
   2   3  -4    2.40   30.60
  -1  -3   4    2.70   14.10
   1  -3  -4   12.30   20.20
  -1  -3   4   11.80   34.40
   1   3  -4    1.30   12.50
  -1   3   4   34.50   38.50
   1   3  -4  -36.20   30.10
   0  -3  -4   23.00   20.40
   0  -3   4    1.60   14.30
   0  -3   4   41.30   36.10
   0   3  -4   28.00   31.40
   0   3  -4   29.90   14.10
   0   3   4   28.90   38.40
   1  -3   4   66.99   37.90
  -1  -3  -4   15.60   19.80
   1   3   4   11.20   40.30
  -1   3  -4   26.40   30.80
  -1   3  -4    7.20   13.90
  -2  -3  -4   11.30   19.40
   2  -3   4   36.10   38.70
  -2  -3  -4   30.50   13.50
  -2   3  -4   32.00   15.00
  -2   3  -4   12.30   31.00
   2   3   4   19.10   41.40
   3  -3   4   48.70   41.00
  -3  -3  -4   16.80   14.10
  -3  -3  -4   54.19   22.00
  -3   3  -4   30.90   32.80
  -3   3  -4    8.30   16.00
   3   3   4    4.20   40.60
   4  -3   4   81.39   43.20
  -4  -3  -4   31.40   21.70
  -4  -3  -4   45.60   16.10
  -4   3  -4   35.00   33.20
   4   3   4   60.89   45.30
  -4   3  -4   49.99   17.40
  -5  -3  -4  -13.90   19.70
   5  -3   4   22.70   44.30
  -5  -3  -4   22.30   15.70
  -5   3  -4   11.00   16.30
  -5   3  -4  -22.60   34.40
   5   3   4   -5.40   44.20
  -6  -3  -4    5.50   17.10
  -6  -3  -4   30.70   21.70
   6  -3   4   -7.90   44.00
  -6   3  -4   -9.00   17.30
   6   3   4   -1.00   45.20
  -6   3  -4   10.50   39.00
   7  -3   4   25.70   52.49
  -7  -3  -4   21.80   22.50
  -7  -3  -4   48.50   20.50
  -7   3  -4   53.89   19.40
   7   3   4   58.09   21.00
   7   3   4   82.69   46.10
  -7   3  -4   31.40   42.00
  -8  -3  -4   12.80   20.10
   8  -3   4  -18.80   50.09
  -8  -3  -4   37.80   23.30
  -8   3  -4   48.10   44.50
   8   3   4   22.80   19.70
  -8   3  -4    0.40   18.30
   8   3   4   41.50   45.40
  -9  -3  -4   64.79   24.30
  -9  -3  -4   48.40   25.80
   9  -3   4   72.99   56.19
   9   3   4   96.09   23.70
  -9   3  -4   75.89   22.70
  -9   3  -4   41.20   44.60
 -10  -3  -4   79.99   27.80
 -10  -3  -4  105.79   27.40
  10  -3   4  103.49   55.79
  10   3   4  108.09   26.40
 -10   3  -4  111.09   25.60
 -10   3  -4   98.09   48.00
 -11  -3  -4    3.40   24.30
  11  -3   4   11.50   60.49
 -11  -3  -4  -31.70   23.70
 -11   3  -4   31.90   22.40
  11   3   4   45.40   24.30
 -11   3  -4   21.90   44.40
  12  -3   4   81.69   66.39
 -12  -3  -4   95.09   29.50
 -12  -3  -4   88.99   30.30
 -12   3  -4   56.49   25.00
  12   3   4  115.59   28.70
  13  -3   4   33.20   65.99
 -13  -3  -4  103.09   32.50
 -13  -3  -4   91.49   30.70
  13   3   4  140.79   30.00
 -13   3  -4   97.69   27.60
  14  -3   4   13.40   65.99
 -14  -3  -4    9.40   29.00
 -14  -3  -4   15.70   29.30
  14   3   4   47.10   28.30
 -14   3  -4   24.40   25.00
 -15  -3  -4   20.60   31.00
 -15  -3  -4   25.20   28.90
  15  -3   4   -5.80   69.69
  15   3   4   16.00   28.60
 -15   3  -4   23.30   27.80
 -16  -3  -4   -1.20   31.30
 -16  -3  -4   32.40   32.90
  16   3   4   27.60   29.00
 -16   3  -4    3.70   28.80
 -17  -3  -4    5.40   31.30
 -17  -3  -4   -4.20   34.70
 -17   3  -4    5.50   30.90
  17   3   4   25.30   33.00
  17  -4  -4  -38.90   44.60
 -17  -4   4  -57.09   41.20
 -17  -4   4    0.10   28.60
  17   4  -4   26.80   24.00
 -17   4   4   12.40   30.90
 -16  -4   4  -41.20   25.90
  16  -4  -4  151.48   76.59
 -16  -4   4  -40.50   36.70
  16  -4  -4   10.40   36.60
 -16   4   4   -1.30   29.60
  16   4  -4   -6.10   22.10
 -16   4   4 -121.59   54.79
 -15  -4   4   56.49   30.10
  15  -4  -4  233.78   72.99
  15  -4  -4   25.70   36.00
 -15  -4   4   85.69   41.30
 -15   4   4   -0.70   57.19
  15   4  -4   90.69   25.00
 -15   4   4  117.39   30.30
 -14  -4   4  -44.50   33.30
  14  -4  -4    2.30   32.30
 -14  -4   4  -25.80   24.60
 -14   4   4  -38.40   25.90
  14   4  -4   25.80   21.20
 -14   4   4  -44.60   54.89
 -13  -4   4   31.30   28.10
 -13  -4   4  -13.70   32.80
  13  -4  -4   58.39   33.80
  13   4  -4   42.60   21.50
 -13   4   4   17.60   27.20
 -13   4   4   20.60   55.59
 -12  -4   4  -15.00   31.60
  12  -4  -4  -30.40   28.80
 -12  -4   4   12.10   27.10
 -12   4   4   -1.70   25.80
 -12   4   4  -30.10   55.39
  12   4  -4    5.10   19.30
 -11  -4   4  115.69   36.20
  11  -4  -4  146.99   30.60
 -11  -4   4  135.69   33.00
  11   4  -4   78.19   49.10
 -11   4   4   55.49   55.39
  11   4  -4  126.29   25.40
 -11   4   4  131.09   31.30
 -10  -4   4   15.00   25.10
  10  -4  -4   -3.00   25.10
 -10  -4   4   14.90   27.90
 -10   4   4  -22.30   52.99
 -10   4   4   48.90   26.10
  10   4  -4   11.60   46.00
  10   4  -4   12.00   19.10
   9  -4  -4   74.99   27.40
  -9  -4   4   76.09   28.00
  -9  -4   4   60.49   27.90
  -9   4   4  120.19   27.00
   9   4  -4   19.70   47.40
  -9   4   4   27.10   55.99
   9   4  -4   38.90   19.80
  -8  -4   4   42.20   24.40
   8  -4  -4   19.20   25.30
  -8  -4   4  -17.60   23.30
   8   4  -4  -38.60   43.90
   8   4  -4   19.10   18.00
  -8   4   4   20.30   23.00
  -8   4   4    1.80   55.59
   7  -4  -4   81.79   31.10
  -7  -4   4  149.59   32.40
  -7   4   4  135.49   28.90
  -7   4   4  216.58   65.89
   7   4  -4  178.58   27.00
   7   4  -4  116.69   23.20
   7   4  -4  191.88   56.69
   6  -4  -4   55.69   26.50
  -6  -4   4   86.19   26.30
  -6  -4   4   95.79   22.60
   6   4  -4   65.99   50.29
   6   4  -4   87.09   19.20
  -6   4   4   74.29   59.29
   5  -4  -4   37.50   24.00
  -5  -4   4   42.90   23.20
   5   4  -4   45.00   16.10
  -5   4   4   32.70   57.79
   5   4  -4   44.20   50.39
  -4  -4   4   33.10   21.10
   4  -4  -4  -13.60   22.00
  -4   4   4    1.40   53.99
   4   4  -4   -6.20   45.60
   4   4  -4  -11.50   15.00
   3  -4  -4  182.08   34.20
  -3  -4   4  163.98   31.40
   3   4  -4  260.37   60.29
   3   4  -4  168.78   26.90
  -3   4   4  302.77   67.19
  -2  -4   4  235.88   55.19
   2  -4  -4  185.58   35.70
  -2  -4   4  205.78   31.60
   2   4  -4  233.88   58.29
   2   4  -4  144.19   27.30
  -2   4   4  217.28   62.89
  -1  -4   4   84.19   48.20
  -1  -4   4   14.40   20.00
   1  -4  -4   12.20   25.90
  -1   4   4  -24.90   50.39
   1   4  -4   20.20   16.70
   1   4  -4  -11.50   43.70
   0  -4   4   19.10   47.70
   0  -4   4   71.59   22.20
   0  -4  -4   74.19   28.70
   0   4   4   93.99   55.99
   0   4  -4   78.79   49.20
   0   4  -4   38.80   19.40
   1  -4   4   43.30   50.79
   1  -4   4   78.49   21.30
  -1  -4  -4   55.59   29.00
   1   4   4   55.89   53.99
  -1   4  -4   59.09   20.30
  -1   4  -4   76.09   48.90
  -2  -4  -4   23.60   27.20
   2  -4   4   18.00   18.70
   2  -4   4   15.10   51.49
  -2   4  -4   -2.20   43.80
   2   4   4   22.10   54.49
  -2   4  -4   18.80   19.30
  -3  -4  -4   37.10   28.00
   3  -4   4   57.39   53.59
  -3   4  -4    2.80   19.40
   3   4   4   60.89   56.99
  -3   4  -4   61.29   50.19
   4  -4   4   11.10   54.49
  -4  -4  -4   70.59   19.50
  -4  -4  -4   35.60   27.20
  -4   4  -4   35.40   21.60
   4   4   4   16.10   57.49
  -4   4  -4   51.89   49.20
   5  -4   4   47.80   56.39
  -5  -4  -4   36.70   28.90
  -5  -4  -4    3.70   18.00
   5   4   4  -19.50   55.19
  -5   4  -4   56.89   49.60
  -5   4  -4   27.00   21.90
  -6  -4  -4   19.40   28.40
  -6  -4  -4   31.90   19.60
   6  -4   4  -15.40   56.89
   6   4   4    4.00   55.69
  -6   4  -4   64.39   23.50
  -6   4  -4  -64.79   49.00
   7  -4   4  -11.20   57.79
  -7  -4  -4    2.60   20.90
  -7  -4  -4  -38.40   27.50
   7   4   4   48.10   53.99
  -7   4  -4  -24.40   49.00
  -7   4  -4   59.59   23.50
   8  -4   4    1.40   61.29
  -8  -4  -4   21.80   22.80
  -8  -4  -4   -1.20   28.90
  -8   4  -4   -8.00   49.99
  -8   4  -4   19.20   23.10
   8   4   4  -38.40   49.60
  -9  -4  -4  -10.80   29.40
   9  -4   4   58.29   68.49
  -9  -4  -4   13.80   24.00
  -9   4  -4  -40.90   49.90
  -9   4  -4   29.30   25.30
   9   4   4  -19.60   64.19
 -10  -4  -4  -33.00   27.20
  10  -4   4  -22.50   65.69
 -10  -4  -4  -34.30   23.10
 -10   4  -4   -7.10   24.40
 -10   4  -4  -64.19   48.50
 -11  -4  -4    5.20   26.40
 -11  -4  -4  -16.80   29.20
  11  -4   4  -24.00   62.69
 -11   4  -4  -16.00   24.10
 -11   4  -4  -54.19   49.40
  12  -4   4   15.90   73.69
 -12  -4  -4   56.79   28.90
 -12  -4  -4   -1.70   30.70
 -12   4  -4  -57.29   49.00
 -12   4  -4  -21.30   26.00
 -13  -4  -4   51.49   35.30
 -13  -4  -4   88.49   32.50
  13  -4   4  -20.40   79.09
 -13   4  -4   51.49   29.80
  13   4   4   57.19   31.00
  14  -4   4   23.80   85.99
 -14  -4  -4   21.40   33.60
 -14  -4  -4   11.80   32.40
 -14   4  -4    9.60   30.00
  14   4   4   18.80   29.20
 -11  -5   4   -0.10   31.50
 -11  -5   4    9.70   34.50
  11  -5  -4  -32.20   28.80
 -11   5   4   11.40   35.50
 -11   5   4  -74.19   61.59
 -10  -5   4  121.39   45.30
  10  -5  -4  -61.79   28.20
 -10  -5   4   38.00   31.60
  10   5  -4  -33.70   58.19
 -10   5   4   71.79   34.40
 -10   5   4  -43.30   64.09
   9  -5  -4   45.10   33.70
  -9  -5   4  205.18   48.20
  -9  -5   4  133.69   35.50
   9   5  -4   61.79   66.39
  -9   5   4   61.09   66.39
  -9   5   4   67.69   35.90
  -8  -5   4  169.58   49.30
  -8  -5   4   30.00   30.20
   8  -5  -4   31.90   30.30
   8   5  -4 -104.19   53.09
  -8   5   4   26.40   64.89
  -7  -5   4  104.79   44.30
  -7  -5   4   16.70   27.50
   7  -5  -4  -33.60   27.50
   7   5  -4  -56.09   53.99
  -7   5   4    1.40   66.69
   6  -5  -4   36.50   28.30
  -6  -5   4   32.50   27.40
  -6  -5   4   52.19   42.80
  -6   5   4   11.40   67.49
   6   5  -4  -96.59   52.99
  -5  -5   4   54.19   47.80
  -5  -5   4   36.40   28.30
   5  -5  -4   32.70   27.60
  -5   5   4  -19.00   69.59
   5   5  -4  -24.30   55.49
  -4  -5   4  209.38   37.90
  -4  -5   4  237.58   58.89
   4  -5  -4  178.38   38.90
  -4   5   4  187.88   81.49
   4   5  -4  191.88   68.19
  -3  -5   4   93.69   52.19
   3  -5  -4   67.39   28.90
  -3  -5   4  109.09   30.10
   3   5  -4   -5.10   57.29
  -3   5   4    4.30   72.19
  -2  -5   4   58.79   27.10
  -2  -5   4   66.99   53.39
   2  -5  -4    0.50   26.80
   2   5  -4   -6.00   23.10
   2   5  -4   -4.40   57.19
  -2   5   4    1.30   72.59
  -1  -5   4   93.99   57.09
   1  -5  -4   29.10   29.60
   1   5  -4   55.19   64.19
  -1   5   4   23.30   71.79
   1   5  -4   60.39   21.50
   0  -5   4   91.69   58.69
   0  -5  -4  -13.60   28.10
   0   5   4   46.60   71.19
   0   5  -4   -6.20   21.40
   0   5  -4  -15.50   62.09
  -1  -5  -4  -10.00   30.50
   1  -5   4   69.49   60.09
  -1   5  -4  -17.60   62.79
   1   5   4  -88.99   69.19
  -1   5  -4    9.30   22.70
   2  -5   4  106.49   64.39
  -2  -5  -4  -17.00   31.10
  -2   5  -4    1.80   23.80
   2   5   4   23.10   75.89
  -2   5  -4  -55.99   64.49
   3  -5   4   98.89   63.89
  -3  -5  -4    9.90   32.60
  -3   5  -4   -6.80   66.19
   3   5   4    1.10   71.19
  -3   5  -4  -40.20   23.30
   4  -5   4  107.49   66.99
  -4  -5  -4   54.69   36.90
  -4   5  -4  -28.00   62.59
   4   5   4   36.40   73.19
  -4   5  -4   19.10   26.50
  -5  -5  -4   -0.70   35.00
   5  -5   4   59.99   68.19
   5   5   4    2.80   69.29
  -5   5  -4  -30.00   61.79
  -5   5  -4  -57.19   25.30
   6  -5   4   49.60   71.99
  -6  -5  -4   23.20   36.50
  -6   5  -4  -54.09   64.89
   6   5   4    4.80   66.89
  -6   5  -4   53.79   29.20
  -7  -5  -4   93.99   40.00
   7  -5   4   53.89   71.89
  -7   5  -4   78.29   67.59
   7   5   4  192.68   74.59
  -7   5  -4   97.59   33.00
   8  -5   4    6.40   74.09
  -8  -5  -4   49.20   36.70
  -8  -5  -4   21.70   29.60
   8   5   4    5.70   84.59
  -8   5  -4    3.90   30.60
  -8   5  -4   18.60   59.79
 -24   0   5   45.10   30.10
 -24   0   5  -38.80   39.30
  24   0  -5   13.80   30.60
  23   0  -5   86.89   31.40
 -23   0   5   77.29   28.20
 -23   0   5  -65.79   34.30
 -22   0   5  -40.70   34.80
  22   0  -5   11.60   25.80
 -22   0   5   33.30   26.30
 -21   0   5    2.40   31.80
  21   0  -5   19.80   25.90
 -21   0   5  -12.20   23.60
 -20   0   5  -34.50   22.00
 -20   0   5   -1.20   29.20
  20   0  -5   24.90   25.40
 -19   0   5  -29.70   30.10
  19   0  -5   69.99   25.70
 -19   0   5  -32.80   20.60
  18   0  -5   11.60   23.90
 -18   0   5  -15.10   19.20
 -18   0   5  -12.10   27.10
  17   0  -5   37.50   24.20
 -17   0   5   26.00   26.60
 -17   0   5   26.30   17.80
  16   0  -5   69.99   22.60
 -16   0   5   23.70   25.00
 -16   0   5    8.00   16.90
  15   0  -5   17.20   19.20
 -15   0   5   -2.00   15.10
 -15   0   5   28.10   24.40
 -14   0   5  -38.50   22.00
 -14   0   5   -9.10   13.50
  14   0  -5   24.30   17.10
  13   0  -5    3.10   16.20
 -13   0   5  -18.90   19.60
 -13   0   5  -14.70   12.00
  12   0  -5    0.70   15.60
 -12   0   5  -13.30   19.60
 -12   0   5    5.60   11.90
 -11   0   5   18.50   12.00
  11   0  -5    7.50   15.10
  10   0  -5   22.60   15.90
 -10   0   5   -9.40   11.10
   9   0  -5    5.90   14.80
  -9   0   5    8.70   11.10
  -8   0   5    2.10   10.10
   8   0  -5   11.50   14.00
   7   0  -5    0.30   11.70
  -7   0   5   -5.00    8.60
  -6   0   5    1.80    8.40
   6   0  -5   -6.40   10.10
  -5   0   5   -3.50    8.60
   5   0  -5   10.60    9.90
   4   0  -5    4.40   11.00
   4   0  -5   15.10    9.70
  -4   0   5   13.60   10.00
  -3   0   5   11.60    9.60
  -3   0   5   11.20    8.50
   3   0  -5   33.00    9.80
   3   0  -5  -13.90    9.90
  -3   0   5   63.49   13.80
   2   0  -5    6.80    9.30
   2   0  -5    9.50    7.50
  -2   0   5   32.40   14.30
  -2   0   5   -4.60   10.30
  -2   0   5    4.30    7.10
   2   0  -5   17.60    8.80
  -1   0   5   39.20   14.30
   1   0  -5  -20.10    6.60
   1   0  -5    2.60    9.20
   0   0   5   40.50   14.90
   0   0  -5    1.70    7.10
   0   0  -5   -2.50    9.80
  -1   0  -5    0.10   11.50
   1   0   5   26.80   15.30
  -2   0  -5   -4.90   10.60
  -2   0  -5  -16.40    7.60
   2   0   5   -1.40   14.10
   3   0   5   16.30   14.70
  -3   0  -5   -4.70    8.40
  -3   0  -5   13.00   11.20
   4   0   5   13.40   16.00
  -4   0  -5    2.40   12.30
  -4   0  -5  -10.80    9.10
  -5   0  -5    9.50   13.90
   5   0   5   27.70   18.30
   6   0   5   48.00   19.30
   6   0   5  -23.70   11.10
  -6   0  -5  -33.10   14.40
   7   0   5   -8.70   11.60
  -7   0  -5   -0.60   15.70
   8   0   5  -10.50   12.00
  -8   0  -5   14.80   16.80
  -9   0  -5    4.10   17.30
  -9   0  -5   23.00   14.20
   9   0   5   -7.70   12.80
  10   0   5   -5.50   14.10
 -10   0  -5   18.30   15.20
 -10   0  -5  -24.00   18.00
  11   0   5    9.20   15.90
 -11   0  -5   -1.30   16.60
 -11   0  -5  -34.60   19.50
 -12   0  -5    1.10   18.30
 -12   0  -5  -16.50   22.60
  12   0   5   32.10   17.90
  13   0   5    7.20   19.80
 -13   0  -5  -39.00   23.80
 -13   0  -5    2.40   20.40
 -14   0  -5   -6.20   22.10
 -14   0  -5   -2.00   26.70
  14   0   5   11.60   22.20
 -15   0  -5    6.40   29.30
  15   0   5    4.30   24.00
 -15   0  -5   -0.60   24.30
 -16   0  -5   24.40   26.60
 -16   0  -5  -30.30   31.20
  16   0   5  -11.30   25.60
  17   0   5    8.50   28.00
 -17   0  -5   31.90   28.20
 -17   0  -5   29.90   34.30
 -18   0  -5   43.70   30.20
  18   0   5   45.70   28.50
 -18   0  -5   -6.90   33.80
 -19   0  -5    1.40   40.90
  19   0   5   68.49   34.20
 -19   0  -5   60.59   32.80
 -20   0  -5   -0.30   40.40
 -23  -1   5  -40.80   23.10
  23  -1  -5   20.50   33.30
 -23  -1   5  -96.79   37.50
  23   1  -5   60.99   29.70
 -23   1   5   23.10   29.10
 -22  -1   5   -6.70   22.10
 -22  -1   5  -39.90   36.20
  22  -1  -5   31.90   32.40
 -22   1   5   28.00   27.50
  22   1  -5   77.19   26.90
  21  -1  -5   26.40   29.00
 -21  -1   5  -31.30   19.20
 -21  -1   5  -71.29   32.70
  21   1  -5   17.50   23.90
 -21   1   5   20.50   25.90
  20  -1  -5   27.50   28.40
 -20  -1   5   54.79   36.10
 -20  -1   5   -4.20   18.20
 -20   1   5    3.50   24.70
  20   1  -5   35.50   23.80
  19  -1  -5  119.69   33.90
 -19  -1   5  135.29   26.70
 -19  -1   5  204.18   40.00
  19   1  -5  157.18   29.90
 -19   1   5  205.78   32.90
 -18  -1   5   91.09   34.50
 -18  -1   5   26.40   17.80
  18  -1  -5   22.50   28.10
 -18   1   5   87.79   25.70
  18   1  -5   28.60   22.50
 -17  -1   5  249.18   40.80
  17  -1  -5  135.69   33.00
 -17  -1   5  154.08   25.00
  17   1  -5  164.28   29.70
 -17   1   5  212.18   32.20
  16  -1  -5  215.58   33.50
 -16  -1   5  162.88   25.10
 -16  -1   5  189.38   37.90
 -16   1   5  197.88   31.30
  16   1  -5  186.08   29.60
 -15  -1   5  103.19   32.20
  15  -1  -5  138.09   28.50
 -15  -1   5  146.69   21.00
  15   1  -5  133.29   23.90
 -15   1   5  147.09   25.90
 -14  -1   5   39.50   13.60
 -14  -1   5   76.19   28.40
  14  -1  -5   56.09   22.90
  14   1  -5   63.29   18.20
 -14   1   5   66.89   19.20
 -13  -1   5   62.09   26.80
  13  -1  -5   19.90   19.50
 -13  -1   5   23.20   11.10
  13   1  -5   22.10   15.20
 -13   1   5   47.80   16.90
  12  -1  -5   97.89   22.90
 -12  -1   5  144.19   28.90
 -12  -1   5  127.09   18.70
  12   1  -5  153.38   21.50
 -12   1   5  155.88   22.20
  11  -1  -5   74.49   18.90
 -11  -1   5   71.39   23.20
 -11  -1   5   91.99   13.90
  11   1  -5   58.79   16.30
 -11   1   5   88.49   16.30
  10  -1  -5   61.59   17.10
 -10  -1   5   38.20   23.10
 -10  -1   5   61.49   12.70
  10   1  -5   50.79   15.20
 -10   1   5   74.49   14.60
   9  -1  -5   16.80   14.50
  -9  -1   5   28.00   10.50
  -9   1   5   13.80   12.10
   9   1  -5    2.80   13.50
  -8  -1   5   35.20   11.30
   8  -1  -5   39.00   15.40
  -8   1   5   40.50   12.80
   8   1  -5   31.30   13.80
  -7  -1   5   16.50   10.40
   7  -1  -5   10.70   13.30
   7   1  -5  -23.50   11.20
  -7   1   5    1.60   10.40
  -6  -1   5   -3.90    9.30
   6  -1  -5   19.30   13.00
  -6   1   5    3.50    9.30
   6   1  -5    5.50   10.30
   6   1  -5   10.80    9.10
  -6   1   5  -18.70   25.70
  -5  -1   5   98.19   14.80
   5  -1  -5   68.09   16.00
   5   1  -5   88.79   13.20
  -5   1   5   71.19   29.50
   5   1  -5   97.89   13.70
  -5   1   5   83.69   13.00
   4  -1  -5   49.90   13.90
  -4  -1   5   41.80   16.50
  -4  -1   5   44.50   12.50
   4   1  -5   44.90    9.80
  -4   1   5   47.20    9.20
   3  -1  -5 2275.17  222.18
  -3  -1   5 2270.57  223.08
   3   1  -5 2095.19  221.28
  -3   1   5 2199.18  226.18
   2  -1  -5 9462.65  968.30
   2  -1  -5 9955.00  968.90
  -2  -1   5 9728.53  969.70
   2   1  -5 9518.25  968.30
   2   1  -5 9586.64  968.30
  -2   1   5 9999.00  971.30
   1  -1  -5  259.97   33.70
  -1  -1   5  291.97   36.90
   1  -1  -5  257.37   31.60
  -1   1   5  405.86   45.40
   1   1  -5  258.37   30.90
   1   1  -5  274.07   30.90
   0  -1  -5  367.56   38.20
   0  -1  -5  384.46   40.00
   0   1  -5  349.07   37.40
   0   1  -5  301.37   36.90
   0   1   5  356.06   48.80
  -1  -1  -5  185.28   23.90
  -1  -1  -5  150.18   24.70
   1  -1   5  201.08   30.40
  -1   1  -5  190.98   23.20
   1   1   5  283.37   38.60
   2  -1   5  241.38   38.60
  -2  -1  -5  259.87   33.70
  -2  -1  -5  277.47   33.00
  -2   1  -5  306.37   32.10
   2   1   5  304.17   43.00
   3  -1   5  398.46   49.10
  -3  -1  -5  316.27   43.90
  -3  -1  -5  409.26   44.00
  -3   1  -5  426.96   42.90
   3   1   5  411.56   43.40
   3   1   5  360.36   52.19
   4  -1   5  257.87   41.70
  -4  -1  -5  298.27   37.10
  -4  -1  -5  254.57   36.30
   4   1   5  298.37   35.10
   4   1   5  374.66   48.20
  -4   1  -5  308.97   35.00
   5  -1   5   61.99   28.20
  -5  -1  -5   94.59   20.00
  -5  -1  -5   76.89   18.00
  -5   1  -5   85.89   17.00
   5   1   5  107.09   17.00
  -6  -1  -5  198.68   26.20
  -6  -1  -5  109.19   23.90
   6  -1   5  164.18   33.50
   6   1   5  201.98   23.70
   7  -1   5  420.56   59.59
  -7  -1  -5  418.36   55.29
  -7  -1  -5  549.35   57.09
  -7   1  -5  587.74   54.79
   7   1   5  544.15   54.49
   8  -1   5   10.60   24.60
  -8  -1  -5   -6.10   17.60
  -8   1  -5  -15.80   13.20
   8   1   5   -0.20   12.90
   9  -1   5    6.10   25.60
  -9  -1  -5    6.80   18.30
  -9   1  -5    9.30   14.70
   9   1   5   49.30   15.80
  10  -1   5   33.60   12.50
 -10  -1  -5    7.40   20.50
  10   1   5  -26.20   14.70
 -10   1  -5   -2.90   15.50
  11  -1   5    5.60   13.90
 -11  -1  -5   12.20   21.80
  11   1   5   11.50   17.70
 -11   1  -5   11.00   18.20
 -12  -1  -5   79.29   21.00
 -12  -1  -5  141.39   30.00
  12   1   5  109.89   24.30
 -12   1  -5  127.59   25.40
 -13  -1  -5  118.79   32.30
 -13  -1  -5  107.19   24.20
  13   1   5  158.28   27.60
 -13   1  -5  141.19   27.30
 -14  -1  -5   74.09   30.90
 -14  -1  -5   80.79   23.00
 -14   1  -5   58.99   25.20
  14   1   5   87.69   25.00
 -15  -1  -5   97.09   33.10
 -15   1  -5   17.40   25.80
  15   1   5   67.79   25.40
 -16  -1  -5    1.00   32.20
  16   1   5   -0.40   24.60
 -16   1  -5    3.80   27.20
 -17  -1  -5   61.89   36.40
 -17   1  -5   12.20   29.00
  17   1   5   39.30   27.10
 -18  -1  -5  -21.80   35.80
  18   1   5   10.50   27.40
 -18   1  -5    0.40   29.80
 -19  -1  -5    7.20   43.10
 -19   1  -5   58.29   34.30
  19   1   5  -34.80   27.80
 -20  -1  -5  102.19   44.30
 -20   1  -5   -0.40   36.20
  20   1   5   48.60   33.10
 -22  -2   5  -32.40   42.20
  22  -2  -5  -17.00   37.20
 -22   2   5   32.10   32.00
  22   2  -5   23.50   26.40
  21  -2  -5  -47.60   34.80
 -21  -2   5  -31.60   40.00
 -21   2   5   11.40   28.90
  21   2  -5   38.70   24.30
 -20  -2   5  -43.10   37.70
  20  -2  -5  -40.40   33.10
  20   2  -5    3.30   24.10
 -20   2   5   51.19   29.90
  19  -2  -5   17.80   31.10
 -19  -2   5   -2.30   36.10
 -19  -2   5   -1.00   15.10
 -19   2   5   44.40   27.10
  19   2  -5   51.19   22.70
  18  -2  -5  -12.50   30.00
 -18  -2   5   27.00   34.50
 -18  -2   5   33.70   15.20
  18   2  -5   40.90   20.80
 -18   2   5   44.80   27.00
 -17  -2   5   44.30   37.10
 -17  -2   5   65.09   15.10
  17  -2  -5   72.59   31.20
 -17   2   5   49.50   25.70
  17   2  -5   42.10   20.10
 -16  -2   5   43.00   33.40
  16  -2  -5   54.99   27.30
 -16  -2   5   55.69   14.40
  16   2  -5   71.79   20.10
 -16   2   5   58.79   24.80
 -15  -2   5  147.29   35.90
  15  -2  -5  167.58   31.00
 -15  -2   5  105.49   18.10
  15   2  -5  100.89   22.50
 -15   2   5  186.98   28.50
 -14  -2   5    9.90   27.10
 -14  -2   5   19.00   10.60
  14  -2  -5   18.40   22.80
  14   2  -5   14.10   14.80
 -14   2   5   -2.60   19.30
 -13  -2   5  130.49   33.00
 -13  -2   5   96.59   16.20
  13  -2  -5  129.09   25.20
 -13   2   5  134.29   24.00
  13   2  -5   99.69   20.00
 -12  -2   5   23.80   25.80
  12  -2  -5   24.50   18.90
 -12  -2   5   35.00   10.60
 -12   2   5   55.39   18.00
  12   2  -5   37.20   14.60
 -11  -2   5   -6.90   24.50
  11  -2  -5    5.10   17.00
 -11  -2   5   12.80    9.40
 -11   2   5    9.00   15.60
  11   2  -5   11.70   12.70
 -10  -2   5   14.00   22.30
 -10  -2   5   19.20    9.80
  10  -2  -5   23.10   16.50
  10   2  -5    7.20   12.90
 -10   2   5   13.40   14.40
 -10   2   5  -29.80   35.80
  -9  -2   5   88.59   24.50
   9  -2  -5   85.39   19.60
  -9  -2   5   66.19   13.80
  -9   2   5   79.69   17.30
   9   2  -5   93.49   17.10
  -9   2   5   81.69   38.60
   8  -2  -5   59.59   19.50
  -8  -2   5   81.19   14.40
  -8  -2   5  113.99   23.20
   8   2  -5   90.29   16.80
  -8   2   5   75.09   17.30
  -8   2   5   85.09   38.00
  -7  -2   5    2.30   19.10
  -7  -2   5   -3.90   10.90
   7  -2  -5    8.30   16.50
  -7   2   5   -5.00   13.00
   7   2  -5    3.30    9.90
   7   2  -5    1.30   12.80
  -7   2   5   -8.20   34.10
  -6  -2   5  212.38   28.60
   6  -2  -5  174.38   30.80
  -6   2   5  213.08   28.30
   6   2  -5  234.68   27.20
   6   2  -5  268.57   36.30
  -6   2   5  184.98   47.30
   6   2  -5  282.77   29.00
  -5  -2   5  312.77   41.40
  -5  -2   5  238.18   32.40
   5  -2  -5  208.68   34.00
   5   2  -5  242.18   30.10
   5   2  -5  290.67   31.60
  -5   2   5  246.18   49.20
   5   2  -5  304.87   39.40
  -4  -2   5  259.37   39.40
   4  -2  -5  221.98   32.30
  -4  -2   5  255.37   30.70
   4   2  -5  286.57   37.90
  -4   2   5  238.28   47.60
   4   2  -5  207.28   28.40
   4   2  -5  222.48   28.80
  -3  -2   5  319.57   43.30
  -3  -2   5  256.97   33.40
   3  -2  -5  308.27   36.00
   3   2  -5  253.27   32.00
  -3   2   5  358.46   52.49
   3   2  -5  276.77   40.20
   3   2  -5  227.58   31.90
   2  -2  -5   32.50   18.50
  -2  -2   5   13.80   28.30
  -2   2   5   41.40   36.40
   2   2  -5   27.20   12.40
   2   2  -5   43.10   23.00
  -1  -2   5  166.38   36.50
   1  -2  -5  178.58   27.70
  -1   2   5  171.38   43.50
   1   2  -5  173.38   31.60
   1   2  -5  144.99   21.90
   0  -2  -5  233.98   30.30
   0  -2   5  262.97   43.70
   0  -2  -5  240.38   34.70
   0   2  -5  255.87   30.90
   0   2  -5  264.17   40.50
   0   2   5  342.87   52.09
  -1  -2  -5  312.17   38.90
   1  -2   5  275.47   46.30
  -1  -2  -5  282.17   35.50
  -1   2  -5  265.07   35.00
   1   2   5  351.96   53.89
  -1   2  -5  311.37   43.50
  -2  -2  -5   32.00   19.00
  -2  -2  -5   48.60   14.60
   2  -2   5   19.00   30.20
  -2   2  -5   28.20   14.20
  -2   2  -5   31.70   24.30
   2   2   5   32.20   37.00
  -3  -2  -5   19.70   17.00
  -3  -2  -5  -18.40   13.90
   3  -2   5   14.70   30.70
   3   2   5  -13.80   35.50
  -3   2  -5   29.50   25.20
  -3   2  -5    5.90   13.90
   4  -2   5   34.10   29.50
  -4  -2  -5   -9.00   14.60
  -4  -2  -5  -11.30   15.90
   4   2   5   32.40   37.40
  -4   2  -5  -12.80   13.10
  -4   2  -5    2.70   23.30
  -5  -2  -5   32.80   16.50
  -5  -2  -5   15.90   17.80
   5  -2   5   29.80   31.70
   5   2   5   57.19   15.60
   5   2   5   69.59   39.50
  -5   2  -5   56.69   26.40
  -5   2  -5   69.49   15.90
  -6  -2  -5  -12.50   15.90
  -6  -2  -5   -3.60   16.00
   6  -2   5    9.50   33.40
  -6   2  -5    0.90   25.50
   6   2   5    7.00   13.60
   6   2   5   16.20   38.90
  -6   2  -5    7.10   13.30
  -7  -2  -5   13.30   16.90
   7  -2   5   18.90   35.00
  -7  -2  -5   25.80   18.30
   7   2   5    9.40   14.00
   7   2   5   29.80   38.80
  -7   2  -5  -16.40   13.70
  -8  -2  -5   -0.90   17.70
   8  -2   5   33.40   35.60
  -8  -2  -5   29.00   18.90
   8   2   5   23.70   16.60
  -8   2  -5   43.10   16.20
   9  -2   5   35.10   39.50
  -9  -2  -5   49.99   22.10
  -9  -2  -5   52.29   20.80
   9   2   5   41.30   19.00
  -9   2  -5   49.30   18.20
 -10  -2  -5   51.79   21.10
  10  -2   5  -18.40   39.20
 -10  -2  -5   56.09   23.50
 -10   2  -5   -7.90   17.80
  10   2   5   43.50   20.40
 -11  -2  -5   65.99   26.00
  11  -2   5   -7.80   42.40
 -11  -2  -5   15.00   22.30
 -11   2  -5   47.50   21.10
  11   2   5   67.69   23.20
 -12  -2  -5   24.30   26.00
  12  -2   5    0.20   44.40
 -12  -2  -5   -7.60   20.70
  12   2   5   -7.50   22.60
 -12   2  -5  -11.80   19.70
 -13  -2  -5  -12.20   27.00
  13  -2   5   18.10   46.80
 -13  -2  -5   41.80   23.20
  13   2   5   38.70   25.20
 -13   2  -5   44.30   23.60
 -14  -2  -5   18.80   23.80
 -14  -2  -5   28.80   29.90
 -14   2  -5   28.50   23.70
  14   2   5   71.89   27.10
 -15  -2  -5   21.50   24.90
 -15  -2  -5   14.80   30.90
  15   2   5   -5.50   27.30
 -15   2  -5   19.40   24.50
 -16  -2  -5  -21.40   23.00
 -16  -2  -5   16.30   31.70
 -16   2  -5    5.50   26.00
  16   2   5    8.50   27.80
 -17  -2  -5  -15.00   24.60
 -17  -2  -5   21.40   34.60
 -17   2  -5    2.80   27.90
  17   2   5   26.90   29.80
 -18  -2  -5    7.20   27.30
 -18  -2  -5    8.20   37.10
 -18   2  -5   26.00   28.30
  18   2   5   54.39   33.00
 -19  -2  -5   38.80   40.10
 -19  -2  -5   24.00   31.90
 -19   2  -5   38.30   33.60
  19   2   5   -4.00   34.60
  20  -3  -5  -71.59   41.60
 -20  -3   5  -30.90   44.90
 -20   3   5   -4.80   31.50
  20   3  -5   -1.10   21.90
 -19  -3   5  -82.99   40.30
  19  -3  -5  -20.60   37.80
 -19   3   5   27.70   29.90
  19   3  -5   52.19   23.20
  18  -3  -5  -21.60   34.00
 -18  -3   5  -23.50   39.40
 -18   3   5  -10.80   27.30
  18   3  -5   13.70   20.30
 -17  -3   5  -30.60   36.50
  17  -3  -5   -7.00   31.30
  17   3  -5   19.40   20.30
 -17   3   5   27.40   27.30
 -16  -3   5    1.90   36.10
  16  -3  -5    3.70   30.20
 -16   3   5   22.70   26.30
  16   3  -5   13.20   18.30
 -15  -3   5   -8.60   32.80
  15  -3  -5    6.10   27.30
 -15   3   5   32.10   25.40
  15   3  -5   29.90   19.00
  14  -3  -5   16.40   26.30
 -14  -3   5   25.90   32.40
 -14   3   5   33.90   24.90
 -14   3   5  -22.10   49.70
  14   3  -5   24.50   18.00
 -13  -3   5   30.70   30.30
  13  -3  -5    4.70   25.30
 -13   3   5  -16.00   49.80
 -13   3   5   33.50   23.40
  13   3  -5   27.80   17.80
  12  -3  -5  145.99   27.40
 -12  -3   5   31.60   26.90
 -12   3   5   15.00   22.90
 -12   3   5   -9.80   46.00
  12   3  -5   16.80   17.90
 -11  -3   5   82.79   30.10
  11  -3  -5  178.38   28.40
 -11  -3   5  114.79   32.60
  11   3  -5   76.69   19.60
 -11   3   5   44.20   23.60
 -11   3   5   63.09   49.20
  11   3  -5   47.10   34.40
  10  -3  -5  178.58   33.30
 -10  -3   5  264.77   35.70
 -10  -3   5  230.48   36.60
 -10  -3   5  184.98   40.70
 -10   3   5  206.18   32.90
  10   3  -5  267.37   45.30
  10   3  -5  200.88   29.70
 -10   3   5  176.18   56.09
  -9  -3   5  113.29   27.00
  -9  -3   5  144.49   35.60
  -9  -3   5  172.48   30.80
   9  -3  -5   78.99   26.40
  -9   3   5  134.29   25.60
   9   3  -5  145.89   39.30
   9   3  -5  136.69   22.60
  -9   3   5  112.69   51.49
   8  -3  -5   17.60   21.30
  -8  -3   5   17.40   18.30
  -8  -3   5   64.89   29.10
  -8  -3   5   28.70   22.50
   8   3  -5   33.30   13.60
  -8   3   5   69.19   46.80
   8   3  -5   13.10   15.00
  -8   3   5   23.20   19.10
   8   3  -5   18.60   31.20
  -7  -3   5   92.69   30.90
  -7  -3   5   53.49   17.50
  -7  -3   5   53.59   21.20
   7  -3  -5   27.20   22.20
  -7  -3   5   90.79   23.50
  -7   3   5   51.19   46.30
   7   3  -5   70.99   17.20
  -7   3   5   55.19   19.60
   7   3  -5  104.09   34.90
   7   3  -5   64.79   15.10
  -6  -3   5   11.70   17.10
  -6  -3   5  -22.10   16.80
  -6  -3   5   11.30   15.00
   6  -3  -5  -27.40   18.80
  -6  -3   5   28.60   28.70
   6   3  -5   -7.50   30.50
  -6   3   5    3.80   16.60
   6   3  -5  -13.00   13.20
   6   3  -5   -4.40   11.70
  -6   3   5  -29.40   41.20
  -5  -3   5   68.99   20.70
   5  -3  -5   23.50   20.50
  -5  -3   5   56.09   17.90
  -5  -3   5   56.29   31.30
   5   3  -5   27.60   13.30
  -5   3   5   57.49   41.10
   5   3  -5   40.50   31.70
   5   3  -5   70.89   16.30
  -4  -3   5   21.00   29.70
   4  -3  -5    0.90   18.70
  -4  -3   5    6.80   15.50
   4   3  -5   22.60   13.80
  -4   3   5   -8.90   39.20
   4   3  -5    9.50   11.90
   4   3  -5  -17.80   29.50
   3  -3  -5   38.90   20.40
  -3  -3   5   20.90   15.60
  -3  -3   5  -13.00   30.90
  -3   3   5   22.90   38.80
   3   3  -5   14.00   30.30
   3   3  -5   20.70   13.50
  -2  -3   5  338.07   40.00
   2  -3  -5  281.37   42.50
  -2  -3   5  355.16   54.89
   2   3  -5  376.26   52.39
   2   3  -5  298.67   37.90
  -2   3   5  313.87   59.89
   1  -3  -5    3.90   20.00
  -1  -3   5   23.80   35.10
   1   3  -5    0.30   28.10
  -1   3   5   -0.70   38.00
   1   3  -5    2.40   13.10
   0  -3   5  -54.89   33.80
   0  -3  -5   -1.30   20.40
   0   3  -5   14.60   28.60
   0   3   5   55.39   39.70
   0   3  -5    0.80   13.40
  -1  -3  -5   31.70   21.50
   1  -3   5   18.00   37.00
  -1   3  -5   21.40   15.00
  -1   3  -5   25.90   29.80
   1   3   5   52.19   40.60
  -2  -3  -5   47.20   21.40
   2  -3   5   63.19   40.40
  -2  -3  -5   57.49   15.00
  -2   3  -5   26.60   16.20
   2   3   5   72.29   42.90
  -2   3  -5   41.30   30.80
  -3  -3  -5   33.00   15.20
  -3  -3  -5   47.00   22.60
   3  -3   5   17.00   41.70
   3   3   5   -5.30   42.10
  -3   3  -5   25.10   16.70
  -3   3  -5   56.19   32.70
  -4  -3  -5   33.40   16.50
  -4  -3  -5  -16.50   21.40
   4  -3   5   26.90   41.80
  -4   3  -5   21.10   16.70
  -4   3  -5    8.30   33.50
   4   3   5   47.70   46.20
   5  -3   5  -31.90   41.40
  -5  -3  -5  -12.00   16.40
  -5  -3  -5   37.40   22.10
  -5   3  -5   -4.30   16.50
  -5   3  -5   27.00   36.80
   5   3   5   17.40   45.60
  -6  -3  -5   60.79   20.10
  -6  -3  -5   40.80   23.40
   6  -3   5   27.40   48.00
  -6   3  -5   94.19   42.20
  -6   3  -5   63.79   19.60
   6   3   5   32.10   47.30
  -7  -3  -5   26.00   23.50
  -7  -3  -5   43.30   20.20
   7  -3   5    2.40   49.90
  -7   3  -5   59.19   41.70
   7   3   5   14.40   46.80
  -7   3  -5   23.80   18.60
  -8  -3  -5   29.70   20.90
   8  -3   5   18.10   48.20
  -8  -3  -5   12.60   23.60
  -8   3  -5   11.10   43.40
   8   3   5    8.20   20.80
  -8   3  -5    0.50   18.70
   8   3   5   23.50   45.70
  -9  -3  -5   43.50   24.40
   9  -3   5  -14.30   53.59
  -9   3  -5   -5.30   20.10
   9   3   5   -8.20   44.20
  -9   3  -5   -7.90   43.30
   9   3   5   42.10   22.50
 -10  -3  -5  -24.60   22.90
 -10  -3  -5   -4.50   23.80
  10  -3   5  -61.89   53.49
 -10   3  -5   -6.10   21.00
  10   3   5  -22.70   22.80
  11  -3   5   52.49   62.79
 -11  -3  -5   90.09   28.70
 -11  -3  -5  101.59   29.10
  11   3   5   78.19   28.00
 -11   3  -5   77.29   24.70
 -12  -3  -5  161.18   33.00
 -12  -3  -5   76.49   31.30
  12  -3   5   80.09   65.29
  12   3   5  147.19   32.10
 -12   3  -5  127.99   29.50
 -13  -3  -5   92.69   32.40
  13  -3   5   25.70   64.89
 -13  -3  -5   98.69   31.70
 -13   3  -5   88.09   28.50
  13   3   5  154.08   31.80
  14  -3   5  -54.19   64.89
 -14  -3  -5  -26.90   25.30
  14   3   5  -26.00   28.00
 -14   3  -5   15.20   26.00
  15  -3   5  -92.39   68.79
 -15  -3  -5  -46.70   30.50
 -15  -3  -5    5.90   28.70
  15   3   5   -6.80   30.20
 -15   3  -5  -29.50   25.60
 -16  -3  -5  -26.20   28.30
 -16  -3  -5   14.10   33.70
  16   3   5   27.40   31.40
 -16   3  -5   31.50   28.80
 -17  -3  -5   35.80   36.00
 -17  -3  -5   19.90   32.80
 -17   3  -5    0.70   29.50
  17   3   5   25.30   35.80
 -17  -4   5  -41.70   25.90
 -17  -4   5  -15.80   39.90
  17  -4  -5  -36.30   38.40
 -17   4   5   43.60   32.50
  17   4  -5   14.00   22.70
  16  -4  -5  -26.00   37.80
 -16  -4   5  -17.40   38.10
 -16  -4   5   -1.70   27.70
  16  -4  -5  177.18   73.19
 -16   4   5   68.39   31.40
 -16   4   5  -69.19   55.29
  16   4  -5   27.30   23.10
  15  -4  -5   24.10   34.20
 -15  -4   5   26.10   27.20
 -15  -4   5   11.50   37.60
 -15   4   5  -74.59   55.69
 -15   4   5   76.89   31.70
  15   4  -5   40.90   20.90
 -14  -4   5   23.00   37.40
 -14  -4   5   95.49   30.10
  14  -4  -5   17.40   34.10
 -14   4   5   42.90   29.10
  14   4  -5   77.89   22.80
 -14   4   5  -15.70   56.59
 -13  -4   5   80.19   29.00
 -13  -4   5   46.10   36.00
  13  -4  -5   19.60   32.20
 -13   4   5   39.10   57.09
  13   4  -5   59.59   21.40
 -13   4   5   94.69   29.80
  12  -4  -5  -10.50   31.00
 -12  -4   5  -10.90   24.60
 -12  -4   5  -15.90   30.90
  12   4  -5   27.00   19.20
 -12   4   5   61.99   28.40
 -12   4   5  -63.29   52.29
 -11  -4   5   83.39   39.50
  11  -4  -5   69.69   27.30
 -11  -4   5   35.90   26.00
 -11  -4   5  -40.30   28.00
 -11   4   5   93.39   27.50
 -11   4   5   25.50   53.49
  11   4  -5  -19.10   17.80
  11   4  -5  -43.50   41.50
 -10  -4   5   55.99   26.70
 -10  -4   5   16.00   28.00
  10  -4  -5  -26.00   24.90
 -10  -4   5   71.19   40.30
 -10   4   5  -22.90   24.10
  10   4  -5   22.90   19.20
 -10   4   5  -32.60   52.89
  10   4  -5  -64.29   41.20
   9  -4  -5   16.70   25.80
  -9  -4   5  144.29   39.90
  -9  -4   5   14.30   26.10
  -9  -4   5   -1.10   23.60
  -9   4   5  -38.60   55.09
  -9   4   5   22.50   24.80
   9   4  -5   42.50   19.20
   9   4  -5  -19.60   44.10
  -8  -4   5   56.39   37.60
  -8  -4   5   11.30   24.10
   8  -4  -5  -10.50   24.60
  -8  -4   5   39.60   18.80
  -8  -4   5  -16.70   23.40
   8   4  -5  -17.50   43.10
   8   4  -5   28.60   19.20
   8   4  -5   23.60   17.00
  -8   4   5  -15.60   55.89
  -8   4   5  -12.50   22.10
   7  -4  -5    7.80   25.10
  -7  -4   5   62.29   39.50
  -7  -4   5   49.60   20.10
  -7  -4   5   25.10   23.40
  -7   4   5   52.79   22.90
   7   4  -5   36.90   19.30
   7   4  -5   -0.40   43.00
  -7   4   5   73.49   61.59
   7   4  -5   39.60   17.50
   6  -4  -5   -0.30   24.60
  -6  -4   5   66.99   40.20
  -6  -4   5   34.50   23.20
  -6  -4   5   11.30   19.80
   6   4  -5   37.90   44.00
  -6   4   5    6.00   56.59
   6   4  -5   12.20   15.70
  -5  -4   5   95.49   42.10
  -5  -4   5   62.89   23.70
   5  -4  -5   42.10   25.80
   5   4  -5   72.29   47.60
  -5   4   5    2.60   56.89
   5   4  -5   49.60   18.00
  -4  -4   5  199.28   52.69
  -4  -4   5  224.48   31.40
   4  -4  -5  102.39   30.80
  -4   4   5  174.68   63.69
   4   4  -5  150.88   25.20
   4   4  -5  192.68   53.29
  -3  -4   5   46.00   20.90
   3  -4  -5   10.10   25.40
  -3  -4   5   45.90   46.30
   3   4  -5   45.60   45.20
  -3   4   5  129.29   60.59
   3   4  -5   59.59   17.90
   2  -4  -5   -6.20   24.20
  -2  -4   5   -4.10   19.30
  -2  -4   5   57.09   46.40
   2   4  -5  -30.50   40.80
   2   4  -5   -6.90   16.30
  -2   4   5  -29.60   51.29
  -1  -4   5   54.49   48.40
  -1  -4   5   34.80   20.80
   1  -4  -5   30.50   26.90
   1   4  -5   47.30   18.80
  -1   4   5   51.09   54.39
   1   4  -5   67.19   46.10
   0  -4  -5  -19.80   25.30
   0  -4   5   -0.60   47.60
   0   4   5  -12.40   52.99
   0   4  -5   -4.70   18.00
   0   4  -5   22.60   45.20
   1  -4   5   41.00   51.49
  -1  -4  -5   19.70   28.20
   1   4   5  -21.90   50.89
  -1   4  -5   21.20   45.50
  -1   4  -5   40.10   19.40
   2  -4   5  -35.20   49.10
  -2  -4  -5   13.10   27.60
  -2   4  -5    1.00   19.00
   2   4   5    3.20   53.79
  -2   4  -5    8.10   44.10
  -3  -4  -5  162.88   36.90
   3  -4   5  176.48   61.99
  -3  -4  -5  165.18   26.40
   3   4   5  124.59   61.89
  -3   4  -5  237.58   56.39
  -3   4  -5  148.19   28.40
   4  -4   5   58.49   57.19
  -4  -4  -5   65.09   30.30
  -4  -4  -5   55.69   20.20
  -4   4  -5   76.49   51.19
   4   4   5   30.30   58.49
  -4   4  -5   65.49   22.30
  -5  -4  -5   13.70   19.20
  -5  -4  -5   -1.50   27.50
   5  -4   5  -18.10   54.19
  -5   4  -5  -25.70   48.80
   5   4   5   17.90   57.29
  -5   4  -5   21.90   21.80
   6  -4   5  152.98   66.59
  -6  -4  -5  225.98   42.70
  -6  -4  -5  232.88   33.90
  -6   4  -5  280.07   63.69
   6   4   5  180.38   65.59
  -6   4  -5  184.58   34.30
  -7  -4  -5   95.39   34.70
   7  -4   5   70.29   64.89
  -7  -4  -5  106.79   26.90
  -7   4  -5   32.20   52.79
   7   4   5  148.49   58.79
  -7   4  -5   87.99   26.60
  -8  -4  -5  -14.60   29.20
   8  -4   5  -18.00   62.59
  -8  -4  -5    9.50   22.80
  -8   4  -5    0.00   51.19
  -8   4  -5   -1.10   23.80
   8   4   5   40.70   53.89
   9  -4   5  -29.00   59.09
  -9  -4  -5    4.20   29.90
  -9  -4  -5   11.60   24.30
  -9   4  -5    3.20   50.79
  -9   4  -5   30.90   25.30
   9   4   5  -44.50   62.09
 -10  -4  -5  -30.20   28.00
  10  -4   5  -61.49   58.79
 -10  -4  -5  -27.30   25.80
 -10   4  -5    4.70   50.99
 -10   4  -5   32.70   26.60
  10   4   5  -23.20   66.79
 -11  -4  -5    6.60   30.60
 -11  -4  -5   -6.30   27.00
  11  -4   5   57.99   71.29
 -11   4  -5  -67.49   49.90
 -11   4  -5   -6.10   25.20
 -12  -4  -5   16.80   30.70
 -12  -4  -5   -8.40   28.70
  12  -4   5   32.30   76.79
 -12   4  -5    4.20   26.70
  13  -4   5   -2.00   76.99
 -13  -4  -5   17.00   34.40
 -13  -4  -5   69.59   33.90
 -13   4  -5   38.30   27.70
  11  -5  -5  -12.50   29.60
 -11  -5   5   15.00   31.00
 -11   5   5  -46.10   69.69
 -11   5   5  -27.70   34.00
 -10  -5   5  -14.50   28.40
  10  -5  -5  -41.30   29.20
 -10  -5   5  187.18   48.20
 -10   5   5   17.40   46.80
 -10   5   5  -65.19   62.99
  10   5  -5  -62.79   58.29
  -9  -5   5   -1.20   29.40
  -9  -5   5   93.79   43.00
   9  -5  -5  -13.20   28.40
  -9   5   5   -5.60   62.49
   9   5  -5  -38.90   57.09
  -8  -5   5   20.00   27.90
   8  -5  -5  -16.50   28.70
  -8  -5   5  123.59   47.50
  -8   5   5   15.60   64.89
   8   5  -5  -62.99   51.99
  -7  -5   5   55.99   43.20
   7  -5  -5  -17.20   28.30
  -7  -5   5  -20.40   26.60
  -7   5   5    0.50   65.49
   7   5  -5 -111.19   51.09
  -6  -5   5   18.20   25.20
  -6  -5   5   86.89   45.70
   6  -5  -5  -49.10   27.00
  -6   5   5    7.20   67.39
   6   5  -5  -52.79   52.59
   5  -5  -5   10.80   28.00
  -5  -5   5   36.80   27.90
  -5  -5   5  109.39   50.79
  -5   5   5    5.00   72.19
   5   5  -5  -79.39   51.49
  -4  -5   5  113.39   29.00
   4  -5  -5    2.60   28.70
  -4  -5   5   61.59   49.90
  -4   5   5  130.99   76.99
   4   5  -5    9.70   56.69
   3  -5  -5   10.80   26.90
  -3  -5   5   71.89   53.29
  -3   5   5  149.19   77.09
   3   5  -5   19.50   19.40
   3   5  -5  -35.40   55.69
   2  -5  -5  -12.60   27.70
  -2  -5   5   44.90   53.79
  -2   5   5  -75.39   69.59
   2   5  -5  -95.49   53.89
   2   5  -5    8.50   20.40
  -1  -5   5   69.79   58.69
   1  -5  -5  -28.70   28.00
  -1   5   5   38.60   72.89
   1   5  -5   -2.90   56.99
   1   5  -5   17.40   21.80
   0  -5  -5  -11.30   29.10
   0  -5   5   56.79   58.29
   0   5  -5  -13.50   21.20
   0   5  -5  -51.99   55.19
   0   5   5   -9.50   70.89
  -1  -5  -5   43.40   32.10
   1  -5   5   76.29   60.19
  -1   5  -5  -62.49   54.49
   1   5   5   20.90   69.59
  -1   5  -5  -28.20   22.50
  -2  -5  -5  -21.30   32.90
   2  -5   5   19.90   60.69
  -2   5  -5   -1.90   23.30
   2   5   5   36.90   73.59
  -2   5  -5  -61.79   59.39
   3  -5   5  -39.40   60.69
  -3  -5  -5  -17.90   32.90
  -3   5  -5  -19.00   62.19
  -3   5  -5   32.40   25.80
   3   5   5   -2.40   70.99
  -4  -5  -5    5.00   35.80
   4  -5   5  -17.60   68.09
   4   5   5  -33.10   69.99
  -4   5  -5  -49.00   25.30
  -4   5  -5  -49.60   61.39
  -5  -5  -5   -2.40   36.50
   5  -5   5  -75.79   63.39
  -5   5  -5  -47.30   25.60
   5   5   5  -38.80   67.69
  -5   5  -5  -39.80   64.29
  -6  -5  -5   44.20   37.80
   6  -5   5  -33.90   68.79
  -6   5  -5  -33.20   26.90
  -6   5  -5  -58.79   59.69
   6   5   5  -49.60   64.09
  -7  -5  -5   59.39   40.20
   7  -5   5   19.10   73.79
  -7   5  -5  -39.80   63.59
  -7   5  -5   25.60   28.40
   7   5   5    9.30   65.39
   8  -5   5 -108.49   71.29
  -8  -5  -5   14.40   31.50
  -8   5  -5  -34.60   61.79
   8   5   5   15.10   83.59
  24   0  -6   56.79   31.90
 -24   0   6  -37.60   37.20
 -24   0   6   73.19   28.80
 -23   0   6   -7.00   36.20
  23   0  -6   16.20   28.30
 -23   0   6    4.90   25.20
 -22   0   6  -56.39   31.30
 -22   0   6   -7.40   24.10
  22   0  -6   -1.40   25.30
 -21   0   6  -38.10   27.70
  21   0  -6   -2.50   24.80
 -21   0   6   11.40   24.10
 -20   0   6    5.00   22.10
 -20   0   6   -5.40   29.60
  20   0  -6   34.70   26.40
  19   0  -6  285.07   42.80
 -19   0   6  347.07   41.60
 -19   0   6  322.17   49.00
 -18   0   6   18.10   27.90
 -18   0   6   60.99   20.60
  18   0  -6   69.49   25.30
 -17   0   6   96.19   29.70
  17   0  -6   54.49   25.70
 -17   0   6  110.79   21.70
  16   0  -6  104.59   25.60
 -16   0   6  143.19   23.30
 -16   0   6  121.49   32.90
  15   0  -6   69.39   21.50
 -15   0   6  107.79   19.00
 -15   0   6   59.39   25.40
 -14   0   6   44.00   23.30
  14   0  -6   65.29   19.70
 -14   0   6   71.29   16.30
 -13   0   6  101.49   17.40
  13   0  -6   94.19   20.50
  12   0  -6   37.50   16.90
 -12   0   6   60.39   13.80
  11   0  -6  646.64   70.69
 -11   0   6  685.53   69.69
 -10   0   6  284.27   32.90
  10   0  -6  270.67   35.10
  -9   0   6   89.39   15.90
   9   0  -6   92.59   19.60
   8   0  -6  227.58   30.60
  -8   0   6  245.08   28.50
  -7   0   6    2.00    9.60
   7   0  -6   11.40   12.10
   6   0  -6  398.86   41.10
  -6   0   6  358.86   40.40
   5   0  -6  762.02   73.49
  -5   0   6  685.13   73.39
   5   0  -6  701.43   74.19
  -4   0   6  304.57   33.80
   4   0  -6  246.58   33.40
  -4   0   6  303.57   33.50
   4   0  -6  325.87   32.40
  -4   0   6  262.17   32.40
   3   0  -6  483.15   44.90
  -3   0   6  402.86   44.80
  -3   0   6  396.96   45.30
   3   0  -6  399.96   44.80
   3   0  -6  409.46   45.70
  -3   0   6  452.85   46.40
   2   0  -6   77.59   12.60
  -2   0   6  102.69   17.60
  -2   0   6   75.59   13.90
   2   0  -6   78.79   13.10
  -2   0   6   51.89   11.00
   2   0  -6   81.69   11.70
   1   0  -6   23.40    8.10
  -1   0   6   45.90   15.30
   1   0  -6   39.20   10.80
   0   0   6  880.71   83.29
   0   0  -6  757.72   81.59
   0   0  -6  774.62   82.49
  -1   0  -6  769.72   76.79
   1   0   6  722.73   76.99
   2   0   6 1212.78  124.59
  -2   0  -6 1237.78  124.29
  -3   0  -6  160.08   23.20
   3   0   6  192.78   26.30
   4   0   6  126.09   22.50
  -4   0  -6   73.79   17.90
  -5   0  -6  248.28   32.90
   5   0   6  282.67   35.70
   6   0   6  558.44   61.69
  -6   0  -6  565.34   61.19
   7   0   6   44.50   20.80
  -7   0  -6   37.60   16.50
  -8   0  -6    0.60   15.90
  -9   0  -6  657.93   71.49
  10   0   6   15.50   15.00
 -10   0  -6   17.80   19.00
 -10   0  -6   23.60   15.60
 -11   0  -6  188.78   31.00
  11   0   6  253.67   30.90
 -11   0  -6  247.08   34.30
 -12   0  -6   56.09   25.00
 -12   0  -6   34.20   20.00
  12   0   6   45.30   19.20
 -13   0  -6  229.08   39.40
  13   0   6  262.57   34.50
 -13   0  -6  241.88   36.00
  14   0   6  192.78   31.90
 -14   0  -6  176.18   36.80
 -14   0  -6  189.28   32.30
 -15   0  -6   46.80   30.70
 -15   0  -6   45.00   26.20
  15   0   6   74.29   25.60
 -16   0  -6   54.99   27.70
 -16   0  -6   27.10   31.60
  16   0   6   80.19   27.50
 -17   0  -6   59.59   29.70
 -17   0  -6   19.50   34.50
  17   0   6   96.99   29.80
 -18   0  -6   47.40   30.50
 -18   0  -6    3.40   40.40
 -19   0  -6  -54.79   38.50
 -20   0  -6   64.19   43.30
  24   1  -6   22.20   30.20
 -23  -1   6  -45.10   21.60
 -23  -1   6  -89.69   37.40
  23  -1  -6   -0.20   31.60
 -23   1   6   63.79   28.30
  23   1  -6   38.50   25.50
  22  -1  -6  -20.60   29.50
 -22  -1   6   20.10   36.70
 -22  -1   6  -20.60   19.90
 -22   1   6   13.20   26.70
  22   1  -6   18.40   24.60
  21  -1  -6   24.70   28.50
 -21  -1   6   13.00   19.60
 -21  -1   6  -17.30   32.10
 -21   1   6   44.70   26.10
  21   1  -6   52.39   25.00
 -20  -1   6   16.50   18.30
  20  -1  -6    3.50   28.00
 -20  -1   6   -4.50   34.90
  20   1  -6   20.40   22.90
 -20   1   6   40.70   26.60
 -19  -1   6   62.99   19.40
 -19  -1   6   47.80   33.20
  19  -1  -6   67.69   29.70
 -19   1   6   80.09   26.70
  19   1  -6   52.49   23.40
 -18  -1   6   41.60   17.00
 -18  -1   6   59.89   31.90
  18  -1  -6   38.90   26.40
  18   1  -6   34.70   22.40
 -18   1   6   31.10   23.70
 -17  -1   6   58.69   17.00
  17  -1  -6   98.09   28.60
 -17  -1   6   77.89   32.40
 -17   1   6   49.90   23.50
  17   1  -6   69.69   22.20
 -16  -1   6  339.47   50.19
 -16  -1   6  334.37   39.30
  16  -1  -6  320.87   44.70
 -16   1   6  354.36   43.00
  16   1  -6  319.37   42.20
 -15  -1   6   17.10   13.20
  15  -1  -6   73.79   24.20
 -15  -1   6   46.00   28.80
 -15   1   6   36.10   19.60
  15   1  -6   50.89   18.20
 -14  -1   6    1.40   24.90
  14  -1  -6  -14.30   20.10
 -14  -1   6    4.00   11.10
  14   1  -6    1.30   15.50
 -14   1   6   20.00   16.60
  13  -1  -6  -14.00   17.50
 -13  -1   6    2.60   10.70
 -13  -1   6   27.80   22.60
 -13   1   6   -5.30   13.10
  13   1  -6    0.00   14.20
 -12  -1   6   71.59   24.50
  12  -1  -6   45.50   19.50
 -12  -1   6   73.29   13.20
 -12   1   6   75.69   15.70
  12   1  -6   45.00   16.00
  11  -1  -6   22.80   16.30
 -11  -1   6    3.50   10.10
 -11   1   6   31.10   13.20
  11   1  -6   13.40   14.10
 -10  -1   6  322.47   35.10
  10  -1  -6  282.27   37.60
  10   1  -6  313.57   36.50
 -10   1   6  324.87   36.50
  -9  -1   6    6.30   10.70
   9  -1  -6   13.00   14.20
   9   1  -6   22.60   14.60
  -9   1   6   12.50   12.50
   8  -1  -6  250.57   31.60
  -8  -1   6  266.47   30.40
  -8   1   6  272.87   30.90
   8   1  -6  231.98   31.60
   7  -1  -6  793.02   87.29
  -7  -1   6  897.61   86.49
   7   1  -6  836.82   86.39
  -7   1   6  837.62   86.09
   6  -1  -6  369.46   46.60
  -6  -1   6  460.75   45.60
   6   1  -6  426.46   45.00
  -6   1   6  439.66   44.50
   6   1  -6  397.36   44.70
   5  -1  -6  974.60  100.19
   5  -1  -6 1015.60   99.19
  -5  -1   6  987.50   99.69
  -5   1   6  951.30   98.69
   5   1  -6 1011.50   98.99
   5   1  -6  988.70   98.69
  -5   1   6  869.31  106.59
   4  -1  -6   -0.90   13.10
  -4  -1   6   -5.40   15.70
   4  -1  -6   14.50    9.40
  -4  -1   6    1.50   11.70
  -4   1   6    5.30    7.30
  -4   1   6   -2.50   28.70
   4   1  -6   -2.10    8.30
   4   1  -6    2.10    8.00
   3  -1  -6 3164.88  308.97
   3  -1  -6 3000.60  308.17
  -3  -1   6 3186.28  309.97
   3   1  -6 3093.09  308.37
   3   1  -6 2933.21  308.07
  -3   1   6 3111.99  312.47
   2  -1  -6  925.81   91.49
  -2  -1   6  938.01   94.19
   2  -1  -6  904.61   92.49
   2   1  -6  865.61   91.09
   2   1  -6  865.51   91.29
  -2   1   6  886.31   98.49
   1  -1  -6   48.90   15.90
  -1  -1   6   63.79   21.30
   1  -1  -6   62.39   13.20
   1   1  -6   75.39   12.00
  -1   1   6   82.09   31.80
   1   1  -6   67.89   12.50
   0  -1   6  199.28   32.30
   0  -1  -6  222.88   27.00
   0  -1  -6  198.08   27.20
   0   1  -6  181.58   25.40
   0   1  -6  227.38   25.70
   0   1   6  275.17   39.20
  -1  -1  -6  165.58   28.60
  -1  -1  -6  257.77   29.70
   1  -1   6  245.68   36.30
   1   1   6  329.77   42.00
  -1   1  -6  237.38   28.20
  -2  -1  -6  286.57   38.30
   2  -1   6  280.17   43.50
  -2  -1  -6  331.87   37.90
   2   1   6  388.86   48.90
  -2   1  -6  313.17   36.30
  -3  -1  -6    2.00   13.70
  -3  -1  -6    7.20   14.10
   3  -1   6    4.00   24.70
   3   1   6  -55.19   29.80
  -3   1  -6   -7.70   12.20
  -4  -1  -6   -5.20   14.70
  -4  -1  -6  -18.10   13.90
   4  -1   6    1.40   25.00
   4   1   6    1.70   13.10
  -4   1  -6  -15.70   12.40
   4   1   6  -57.79   30.50
  -5  -1  -6  -22.10   14.40
   5  -1   6   14.10   25.70
  -5  -1  -6    7.40   16.00
  -5   1  -6    4.60   13.10
   5   1   6    8.50   13.20
   5   1   6  -44.50   29.90
  -6  -1  -6  212.68   27.70
  -6  -1  -6  131.59   25.50
   6  -1   6  181.88   34.50
   6   1   6  249.88   27.40
  -6   1  -6  182.78   25.20
  -7  -1  -6   25.20   15.40
  -7  -1  -6   20.00   17.90
   7  -1   6   40.70   26.00
   7   1   6   47.10   29.80
   7   1   6   44.10   15.10
  -7   1  -6   22.40   14.50
  -8  -1  -6   26.80   18.80
  -8  -1  -6  -13.10   13.20
   8  -1   6  -11.60   24.70
   8   1   6    7.20   14.40
  -8   1  -6    9.60   13.80
  -9  -1  -6   25.80   19.60
   9  -1   6   10.70   25.40
  -9  -1  -6   14.30   16.50
   9   1   6   34.70   16.60
  -9   1  -6   41.70   15.60
  10  -1   6   24.00   28.70
 -10  -1  -6   68.79   23.90
 -10  -1  -6   29.50   19.80
  10   1   6  101.39   20.40
 -10   1  -6   88.59   19.00
 -11  -1  -6  183.28   34.40
  11   1   6  216.08   31.60
 -11   1  -6  219.58   31.70
 -12  -1  -6  300.27   45.10
 -12  -1  -6  295.57   38.30
 -12   1  -6  292.07   40.60
  12   1   6  365.66   41.80
 -13  -1  -6   65.29   30.30
 -13  -1  -6   60.59   21.00
 -13   1  -6   72.39   24.30
  13   1   6  122.79   25.90
 -14  -1  -6  101.59   33.50
 -14   1  -6   75.09   27.20
  14   1   6  118.19   27.80
 -15  -1  -6   14.60   31.90
  15   1   6   69.49   25.80
 -15   1  -6   43.10   26.50
 -16  -1  -6    3.80   34.10
 -16   1  -6    9.40   26.30
 -16   1  -6  -13.40   26.40
  16   1   6   26.00   26.30
 -17  -1  -6  -44.10   34.00
  17   1   6   21.40   25.90
 -17   1  -6   15.40   28.60
 -18  -1  -6   -5.40   37.60
  18   1   6   34.00   29.00
 -18   1  -6   35.50   30.60
 -19  -1  -6   -4.20   40.20
  19   1   6   58.89   34.90
 -19   1  -6  -24.40   32.00
 -22  -2   6  -65.09   41.40
  22  -2  -6  -47.50   36.90
  22   2  -6   31.60   27.10
 -22   2   6  -32.80   28.20
  21  -2  -6   47.80   36.70
 -21  -2   6  -32.00   40.50
 -21  -2   6  -25.00   16.90
 -21   2   6   23.00   31.40
  21   2  -6   37.70   24.00
 -20  -2   6  -47.40   36.00
  20  -2  -6   35.30   34.30
 -20  -2   6  -10.60   16.00
 -20   2   6   17.20   27.70
  20   2  -6    0.30   22.00
 -19  -2   6    1.60   14.50
 -19  -2   6   57.49   39.30
  19  -2  -6   54.39   34.10
  19   2  -6   -0.90   20.60
 -19   2   6  -10.70   26.00
 -18  -2   6   27.20   14.10
  18  -2  -6   32.20   30.60
 -18  -2   6   64.39   37.60
  18   2  -6   18.50   20.10
 -18   2   6   51.79   26.50
 -17  -2   6   81.39   16.50
  17  -2  -6   58.39   29.40
 -17  -2   6   98.99   37.50
  17   2  -6   76.09   21.80
 -17   2   6  130.09   27.70
  16  -2  -6   87.59   27.80
 -16  -2   6   52.69   32.10
 -16  -2   6   62.49   14.10
 -16   2   6   49.20   24.40
  16   2  -6   47.60   19.20
  15  -2  -6   33.10   24.60
 -15  -2   6   -2.50   28.80
 -15  -2   6    5.10   11.10
  15   2  -6   -7.90   15.80
 -15   2   6   30.10   21.10
 -14  -2   6   97.89   33.40
 -14  -2   6   89.99   15.40
  14  -2  -6   42.30   24.40
 -14   2   6  100.99   23.60
  14   2  -6  105.69   20.20
 -13  -2   6   68.99   12.80
 -13  -2   6   38.10   30.20
  13  -2  -6   38.40   21.70
  13   2  -6   60.69   17.10
 -13   2   6   52.89   20.60
  12  -2  -6   42.30   20.50
 -12  -2   6   74.89   13.20
 -12  -2   6  111.79   29.40
 -12   2   6   26.50   18.40
  12   2  -6   49.10   16.70
 -11  -2   6  177.98   21.70
  11  -2  -6  117.99   26.80
 -11  -2   6  201.48   32.90
  11   2  -6  194.98   24.70
 -11   2   6  151.08   25.80
  10  -2  -6  150.18   24.10
 -10  -2   6  122.29   19.30
 -10  -2   6  157.58   29.80
  10   2  -6  160.78   21.40
 -10   2   6  139.69   22.60
 -10   2   6  119.49   41.50
  -9  -2   6   66.19   13.60
   9  -2  -6   40.00   18.60
  -9  -2   6  107.19   24.20
  -9   2   6   39.20   36.80
  -9   2   6   65.79   17.20
   9   2  -6   78.59   15.50
   8  -2  -6  189.58   31.80
  -8  -2   6  234.78   29.50
   8   2  -6  228.58   29.90
   8   2  -6  266.87   28.90
  -8   2   6  243.08   30.20
  -8   2   6  290.37   49.30
   7  -2  -6  361.46   48.40
  -7  -2   6  415.56   46.20
   7   2  -6  421.16   45.80
  -7   2   6  394.36   61.49
   7   2  -6  438.16   45.20
  -7   2   6  444.86   46.40
   6  -2  -6    0.60   17.40
  -6  -2   6   22.60   22.30
  -6  -2   6   -1.70   13.40
  -6   2   6   15.80   34.80
   6   2  -6   16.90   19.40
  -6   2   6   25.30   13.00
   6   2  -6   24.70   11.30
   6   2  -6   13.80   12.80
  -5  -2   6    3.90   14.50
  -5  -2   6  -12.60   21.90
   5  -2  -6    4.80   17.00
  -5   2   6  -23.70   11.30
   5   2  -6   -8.70   11.50
   5   2  -6   13.50   19.60
  -5   2   6  -28.90   32.90
   5   2  -6    8.90   10.10
  -4  -2   6  398.86   51.29
   4  -2  -6  373.16   46.90
   4   2  -6  382.86   48.60
  -4   2   6  502.75   63.19
   4   2  -6  378.36   42.80
   4   2  -6  380.46   42.70
   3  -2  -6  433.26   53.19
  -3  -2   6  431.66   58.19
   3   2  -6  474.35   49.99
   3   2  -6  468.35   55.69
  -3   2   6  541.05   68.69
   2  -2  -6   81.39   21.10
  -2  -2   6   79.89   29.70
   2   2  -6   76.89   15.00
   2   2  -6   84.79   25.20
  -2   2   6   38.70   37.40
  -1  -2   6    0.70   28.30
   1  -2  -6  -20.40   18.20
   1  -2  -6   14.50   11.70
   1   2  -6   41.00   22.60
   1   2  -6   10.40   12.10
  -1   2   6    8.10   34.20
   0  -2  -6   34.40   13.10
   0  -2  -6   15.90   19.30
   0  -2   6   50.69   29.50
   0   2   6   14.10   34.40
   0   2  -6   27.00   23.00
   0   2  -6   21.40   13.30
  -1  -2  -6   34.70   19.90
   1  -2   6   77.89   30.10
  -1  -2  -6   66.69   15.20
  -1   2  -6   52.89   14.80
   1   2   6   76.39   37.40
  -1   2  -6   52.19   23.40
  -2  -2  -6    4.60   18.10
   2  -2   6    6.90   28.00
  -2  -2  -6   -0.70   13.00
  -2   2  -6    5.50   21.40
   2   2   6   11.70   35.30
  -2   2  -6    9.10   12.80
   3  -2   6    3.50   29.60
  -3  -2  -6  -10.40   13.80
  -3  -2  -6   -7.50   17.30
  -3   2  -6   -5.30   13.30
  -3   2  -6   12.20   22.80
   3   2   6    0.50   35.50
  -4  -2  -6  261.97   34.70
   4  -2   6  273.07   48.00
  -4  -2  -6  219.98   35.70
  -4   2  -6  322.07   43.40
   4   2   6  312.27   53.89
  -4   2  -6  304.97   34.70
  -5  -2  -6  154.58   31.10
   5  -2   6  228.68   44.20
  -5  -2  -6  254.37   31.50
   5   2   6  315.77   52.09
  -5   2  -6  243.88   29.90
  -6  -2  -6   45.10   19.60
  -6  -2  -6   90.09   20.20
   6  -2   6   53.39   34.40
  -6   2  -6   57.59   17.20
   6   2   6   85.29   18.60
   6   2   6  105.99   43.80
  -7  -2  -6   -1.50   17.30
  -7  -2  -6  -10.40   17.60
   7  -2   6    2.70   34.30
   7   2   6   22.80   40.70
   7   2   6  -14.30   15.00
  -7   2  -6    3.90   14.60
  -8  -2  -6   41.50   20.90
  -8  -2  -6    8.70   18.10
   8  -2   6   35.90   37.50
   8   2   6   34.70   18.50
  -8   2  -6   24.80   17.10
  -9  -2  -6   -9.80   20.50
  -9  -2  -6   16.90   21.70
   9  -2   6   30.00   39.20
   9   2   6  -11.30   18.50
  -9   2  -6  -15.40   16.50
  10  -2   6  131.59   47.80
 -10  -2  -6  216.38   33.10
 -10  -2  -6  120.79   30.80
  10   2   6  241.38   31.80
 -10   2  -6  159.88   29.00
 -11  -2  -6   65.39   27.10
 -11  -2  -6   56.69   23.30
  11  -2   6   95.09   45.70
 -11   2  -6   39.90   22.00
  11   2   6   65.39   25.10
  12  -2   6    5.80   44.70
 -12  -2  -6   48.50   27.40
 -12  -2  -6   11.60   22.30
 -12   2  -6   14.10   21.70
  12   2   6   37.00   24.30
 -13  -2  -6  -15.80   21.60
 -13  -2  -6   35.80   29.20
 -13   2  -6  -21.70   21.90
  13   2   6    8.40   25.20
 -14  -2  -6   51.89   31.70
 -14  -2  -6   37.40   25.10
  14   2   6   74.79   28.60
 -14   2  -6   77.79   27.60
 -15  -2  -6    9.00   24.30
 -15  -2  -6    0.20   30.70
 -15   2  -6   50.09   26.50
  15   2   6   34.70   28.10
 -16  -2  -6   -0.30   26.50
 -16  -2  -6  -28.40   32.20
  16   2   6   43.10   30.40
 -16   2  -6   60.29   28.20
 -17  -2  -6   11.40   34.80
 -17  -2  -6   -3.30   28.70
  17   2   6   30.80   32.60
 -17   2  -6   37.10   28.70
 -18  -2  -6  -11.50   37.50
 -18  -2  -6   22.30   29.60
 -18   2  -6   -7.60   32.10
  18   2   6   46.00   34.30
 -20  -3   6  -57.79   43.50
  20  -3  -6    9.00   40.90
 -20   3   6   27.20   32.80
  20   3  -6   34.30   21.60
  19  -3  -6  -49.40   35.20
 -19  -3   6  -41.00   41.70
 -19   3   6   44.00   29.80
  19   3  -6   37.20   21.10
 -18  -3   6  -51.39   38.80
  18  -3  -6   62.19   35.60
 -18   3   6   13.50   28.70
  18   3  -6    4.10   19.90
 -17  -3   6  -43.90   35.70
  17  -3  -6   12.50   30.70
 -17   3   6  -11.40   27.90
  17   3  -6   17.70   19.60
 -16  -3   6   14.90   36.50
  16  -3  -6   -4.40   28.40
 -16   3   6   20.70   25.80
  16   3  -6    3.70   18.40
 -15  -3   6  -38.40   32.10
  15  -3  -6   24.40   27.30
  15   3  -6   33.70   18.10
 -15   3   6   26.90   25.40
  14  -3  -6   17.30   25.90
 -14  -3   6   20.00   31.00
  14   3  -6   14.00   17.00
 -14   3   6   14.50   23.10
 -14   3   6  -16.70   47.30
  13  -3  -6   -0.70   25.20
 -13  -3   6  -24.90   27.40
 -13   3   6  -14.40   21.70
 -13   3   6    2.50   49.50
  13   3  -6  -24.90   15.60
  12  -3  -6  317.47   44.50
 -12  -3   6  508.35   51.59
 -12  -3   6  274.67   36.70
 -12   3   6  284.47   63.29
 -12   3   6  304.47   42.60
  12   3  -6  330.17   40.40
  11  -3  -6  537.15   73.39
 -11  -3   6  884.31   80.49
 -11  -3   6  618.74   68.89
  11   3  -6  730.33   76.89
 -11   3   6  499.65   87.09
  11   3  -6  610.64   70.69
 -11   3   6  782.52   73.69
  10  -3  -6    8.70   22.20
 -10  -3   6   -0.70   12.90
 -10  -3   6   20.30   25.50
 -10  -3   6    0.40   29.20
  10   3  -6    3.60   28.60
  10   3  -6   -4.80   14.40
 -10   3   6   -2.50   47.20
 -10   3   6   25.40   20.40
  -9  -3   6    8.90   14.00
   9  -3  -6   13.30   21.80
  -9  -3   6  -12.90   24.10
  -9  -3   6   34.20   30.10
  -9  -3   6    7.30   19.20
  -9   3   6   19.30   19.00
   9   3  -6   39.40   14.40
  -9   3   6   17.80   47.50
   9   3  -6   21.70   14.90
   9   3  -6   13.00   29.20
  -8  -3   6   83.49   31.70
  -8  -3   6   62.39   16.90
   8  -3  -6   51.59   24.20
  -8  -3   6   55.19   20.60
  -8  -3   6   73.49   26.00
  -8   3   6   94.99   47.60
   8   3  -6   54.79   15.50
   8   3  -6   68.79   31.60
  -8   3   6   54.99   20.50
   8   3  -6   37.90   16.20
   7  -3  -6  -38.80   20.50
  -7  -3   6  -10.80   20.00
  -7  -3   6   23.90   28.20
  -7  -3   6   -7.60   14.70
  -7  -3   6   -2.80   17.30
   7   3  -6  -20.80   27.40
   7   3  -6   28.80   14.70
   7   3  -6   12.10   12.90
  -7   3   6  -36.60   43.40
  -7   3   6  -13.30   17.40
  -6  -3   6   41.20   29.20
  -6  -3   6   12.70   17.20
   6  -3  -6   15.10   20.60
  -6  -3   6   14.10   16.60
  -6  -3   6   26.60   19.00
   6   3  -6   44.80   30.10
   6   3  -6   46.00   15.30
  -6   3   6   46.10   45.00
   6   3  -6   23.30   13.20
  -5  -3   6   36.60   30.80
  -5  -3   6   33.10   17.80
   5  -3  -6   51.49   21.80
  -5   3   6   70.39   43.50
   5   3  -6   47.70   14.30
   5   3  -6   43.90   15.90
   5   3  -6   54.49   29.20
  -4  -3   6   10.60   15.70
   4  -3  -6  -10.50   19.30
  -4  -3   6    0.90   29.40
  -4   3   6   -3.60   41.20
   4   3  -6   32.70   14.20
   4   3  -6    3.40   27.00
   4   3  -6   20.80   12.60
  -3  -3   6    1.00   14.80
  -3  -3   6   23.80   30.90
   3  -3  -6    0.20   19.90
  -3   3   6   32.00   40.40
   3   3  -6   -2.00   26.80
   3   3  -6   -5.30   13.00
  -2  -3   6    5.30   33.20
   2  -3  -6   13.60   19.90
  -2   3   6    0.30   38.00
   2   3  -6   12.80   13.20
   2   3  -6   -7.70   26.60
   1  -3  -6  -13.70   20.40
  -1  -3   6  -12.60   32.60
   1   3  -6   -3.50   13.70
  -1   3   6   -9.10   37.90
   1   3  -6    7.60   26.90
   0  -3  -6   40.30   21.90
   0  -3   6   39.80   36.20
   0   3   6   -6.80   38.40
   0   3  -6   35.30   29.80
   0   3  -6   15.60   15.10
  -1  -3  -6   28.50   22.50
  -1  -3  -6   24.30   13.70
   1  -3   6   -1.70   35.90
   1   3   6   15.00   40.60
  -1   3  -6   12.50   28.10
  -1   3  -6   14.50   15.40
   2  -3   6   97.99   41.60
  -2  -3  -6   72.89   17.60
  -2  -3  -6   78.29   25.00
  -2   3  -6   89.49   19.20
  -2   3  -6  110.89   35.40
   2   3   6   70.09   45.50
   3  -3   6   49.80   43.00
  -3  -3  -6   49.40   16.40
  -3  -3  -6   78.09   23.70
  -3   3  -6   52.29   17.70
  -3   3  -6   36.20   33.60
   3   3   6   21.80   44.30
  -4  -3  -6  129.59   24.40
  -4  -3  -6  127.39   30.90
   4  -3   6  158.78   49.99
   4   3   6  192.38   53.99
  -4   3  -6  165.48   42.60
  -4   3  -6  155.88   25.60
   5  -3   6  216.88   57.29
  -5  -3  -6  198.18   31.60
  -5  -3  -6  226.18   37.00
   5   3   6  241.78   58.29
  -5   3  -6  228.28   32.30
  -5   3  -6  273.77   49.90
  -6  -3  -6    2.00   22.70
   6  -3   6   54.19   45.00
  -6  -3  -6   35.20   20.60
  -6   3  -6   22.40   39.20
  -6   3  -6   46.80   19.30
   6   3   6    6.60   48.70
   7  -3   6  -12.70   46.20
  -7  -3  -6   36.80   21.10
  -7  -3  -6   23.90   23.50
  -7   3  -6   28.50   41.20
   7   3   6   19.40   47.10
  -7   3  -6    4.70   19.20
  -8  -3  -6    5.60   21.30
   8  -3   6  -50.69   50.19
  -8  -3  -6    6.10   23.50
  -8   3  -6  -17.20   18.70
   8   3   6   22.20   46.10
  -9  -3  -6    5.80   22.40
   9  -3   6  -13.10   54.29
  -9  -3  -6  -25.40   23.40
   9   3   6  -15.40   23.60
  -9   3  -6    5.90   20.30
   9   3   6   18.50   45.30
 -10  -3  -6   26.30   24.60
 -10  -3  -6   34.90   26.40
  10  -3   6  -33.60   53.29
 -10   3  -6   -2.10   21.00
  10   3   6   36.60   25.60
 -11  -3  -6    3.80   25.40
 -11  -3  -6   -4.70   23.80
  11  -3   6    0.80   58.19
  11   3   6   25.00   27.30
 -11   3  -6   -5.50   22.10
 -12  -3  -6   43.50   28.00
  12  -3   6   -6.30   61.89
 -12  -3  -6    9.30   26.90
 -12   3  -6   26.30   23.40
  12   3   6   23.10   28.50
  13  -3   6   50.39   66.39
 -13  -3  -6   28.50   29.30
 -13  -3  -6    1.90   26.30
  13   3   6  -10.10   28.20
 -13   3  -6  -17.50   23.20
  14  -3   6  -43.50   67.99
 -14  -3  -6  -20.40   25.70
 -14  -3  -6   -0.80   29.90
 -14   3  -6   11.80   28.30
  14   3   6   38.40   31.50
 -15  -3  -6   18.80   29.00
 -15  -3  -6   33.90   33.40
  15  -3   6   18.70   71.59
 -15   3  -6    2.30   28.20
  15   3   6    5.10   32.80
 -16  -3  -6   -5.10   34.80
 -16  -3  -6  -15.10   28.80
  16   3   6    4.70   34.10
 -16   3  -6   11.30   30.30
  17  -4  -6  -58.79   36.10
 -17  -4   6  -32.90   26.10
 -17  -4   6  -57.49   40.00
  17   4  -6   10.90   21.80
 -17   4   6   -5.60   30.50
 -16  -4   6  -36.90   25.90
  16  -4  -6   17.40   37.90
 -16  -4   6  -75.29   36.50
 -16   4   6  -93.59   56.39
  16   4  -6   36.60   21.50
 -16   4   6   -9.00   29.50
 -15  -4   6   16.90   26.90
 -15  -4   6  -22.30   37.60
  15  -4  -6   37.00   33.90
 -15   4   6  -58.39   56.49
 -15   4   6   63.19   31.00
  15   4  -6   48.20   20.40
  14  -4  -6  101.09   36.70
 -14  -4   6   74.69   29.40
 -14  -4   6  -14.10   35.80
 -14   4   6   57.59   29.40
  14   4  -6   72.49   21.50
 -14   4   6  -14.50   56.19
  13  -4  -6   65.99   32.80
 -13  -4   6   33.60   34.60
 -13  -4   6   35.90   26.90
  13   4  -6   58.29   20.70
 -13   4   6   24.70   55.19
 -13   4   6   40.40   29.80
 -12  -4   6   -2.90   24.90
  12  -4  -6   25.60   26.00
 -12  -4   6   14.40   33.10
 -12   4   6  -36.30   55.29
 -12   4   6   64.69   28.00
  12   4  -6   25.80   17.90
 -11  -4   6   75.39   39.40
 -11  -4   6   23.70   25.70
  11  -4  -6   -4.00   26.40
 -11  -4   6   10.30   29.60
 -11   4   6  -36.50   51.99
 -11   4   6   52.09   27.20
  11   4  -6  -61.29   37.50
  11   4  -6    4.10   17.90
  10  -4  -6   22.70   26.10
 -10  -4   6  -16.00   26.50
 -10  -4   6  -27.50   16.30
 -10  -4   6   -5.70   23.80
 -10  -4   6   31.70   38.80
  10   4  -6  -31.70   39.40
 -10   4   6  -31.00   54.69
  10   4  -6  -10.30   16.80
 -10   4   6    3.90   25.00
  10   4  -6   47.70   18.90
  -9  -4   6   13.40   18.60
   9  -4  -6   -9.60   25.60
  -9  -4   6   27.00   24.20
  -9  -4   6   19.00   26.60
  -9  -4   6   73.99   39.00
  -9   4   6   20.70   25.50
   9   4  -6  -69.89   38.90
  -9   4   6  -32.10   55.49
   9   4  -6   -3.80   17.60
   9   4  -6  -11.70   17.10
  -8  -4   6   36.70   20.30
  -8  -4   6    4.20   25.00
  -8  -4   6   91.49   38.70
   8  -4  -6   -0.80   26.10
  -8  -4   6   35.80   24.30
  -8   4   6   39.70   60.19
  -8   4   6   62.39   25.30
   8   4  -6   49.10   18.10
   8   4  -6   41.10   19.40
   8   4  -6   83.39   44.50
  -7  -4   6   15.90   21.80
   7  -4  -6    4.60   25.90
  -7  -4   6   30.80   20.80
  -7  -4   6   55.89   39.30
   7   4  -6   43.80   18.40
   7   4  -6    6.60   17.60
   7   4  -6  -11.50   41.10
  -7   4   6   -6.40   58.99
  -6  -4   6   59.49   41.40
  -6  -4   6   30.60   20.30
   6  -4  -6  -14.80   25.20
  -6  -4   6   24.60   21.60
   6   4  -6   14.30   16.50
   6   4  -6  -40.40   40.60
  -6   4   6   24.20   59.09
   5  -4  -6   -0.70   25.00
  -5  -4   6   43.70   40.20
  -5  -4   6   -0.30   20.40
   5   4  -6  -10.60   15.70
   5   4  -6    4.90   43.10
  -5   4   6  -47.00   54.59
  -4  -4   6   26.40   43.10
   4  -4  -6   -5.70   23.40
  -4  -4   6   10.20   20.30
  -4   4   6   30.60   55.79
   4   4  -6   -6.00   15.90
   4   4  -6  -30.00   40.80
   3  -4  -6   65.29   27.50
  -3  -4   6   48.90   21.60
  -3  -4   6   83.69   46.90
  -3   4   6   97.29   57.09
   3   4  -6   20.80   18.30
   3   4  -6   98.39   44.40
  -2  -4   6  -21.80   43.30
   2  -4  -6   17.10   25.40
  -2  -4   6   18.00   19.70
   2   4  -6   13.70   40.60
   2   4  -6  -17.80   16.20
  -2   4   6   -8.60   52.19
  -1  -4   6   -7.70   46.90
   1  -4  -6   25.00   26.40
   1   4  -6  -13.10   38.70
   1   4  -6    4.40   17.80
  -1   4   6   25.80   52.39
   0  -4  -6    7.10   26.60
   0  -4   6   22.80   49.90
   0   4   6   -1.20   50.29
   0   4  -6    7.30   18.20
   0   4  -6  -24.60   40.30
   1  -4   6   14.20   50.59
  -1  -4  -6   -9.60   27.80
   1   4   6   41.20   51.99
  -1   4  -6  -53.19   39.00
  -1   4  -6  -13.90   18.50
  -2  -4  -6    4.20   16.30
   2  -4   6  -24.60   49.30
  -2  -4  -6   49.50   30.00
  -2   4  -6  -24.50   19.50
   2   4   6   21.50   56.09
  -2   4  -6    6.90   44.70
   3  -4   6   38.60   51.69
  -3  -4  -6  -22.50   16.40
  -3  -4  -6   -6.50   28.90
   3   4   6  -13.20   56.89
  -3   4  -6   -5.30   45.00
  -3   4  -6    5.20   20.50
  -4  -4  -6  365.66   43.00
  -4  -4  -6  282.77   47.70
   4  -4   6  285.87   71.99
  -4   4  -6  266.47   41.20
  -4   4  -6  343.07   66.99
   4   4   6  349.67   76.19
  -5  -4  -6   48.70   31.90
   5  -4   6   65.09   59.89
  -5  -4  -6   66.69   22.40
   5   4   6   85.59   62.29
  -5   4  -6  105.09   25.60
  -5   4  -6  168.18   58.39
  -6  -4  -6   43.00   22.60
  -6  -4  -6   40.10   30.30
   6  -4   6   48.40   60.09
  -6   4  -6   47.50   54.29
  -6   4  -6   50.49   24.30
   6   4   6   61.19   59.29
  -7  -4  -6   35.50   23.70
  -7  -4  -6   13.80   30.90
   7  -4   6   34.60   56.89
  -7   4  -6   39.50   24.40
  -7   4  -6   17.80   51.59
   7   4   6    2.60   56.09
   8  -4   6   -9.40   59.49
  -8  -4  -6    3.60   24.00
  -8  -4  -6    6.80   31.80
  -8   4  -6   -7.40   23.60
  -8   4  -6  -14.10   49.90
   8   4   6   59.09   57.69
   9  -4   6   13.20   66.29
  -9  -4  -6  -27.50   23.80
  -9  -4  -6   45.90   32.90
  -9   4  -6  -33.10   48.50
  -9   4  -6   -3.40   24.30
   9   4   6  -36.10   68.59
  10  -4   6  -63.49   66.99
 -10  -4  -6   -9.20   26.10
 -10  -4  -6   -9.40   31.90
  10   4   6   27.10   70.89
 -10   4  -6   46.50   26.50
  11  -4   6 -127.59   69.19
 -11  -4  -6   13.30   31.40
 -11  -4  -6    7.80   29.40
 -11   4  -6   10.80   26.60
 -12  -4  -6  -14.50   32.30
 -12  -4  -6   21.70   30.10
  12  -4   6    6.50   75.09
 -12   4  -6   28.40   27.30
  13  -4   6  -10.80   77.79
 -13  -4  -6   17.00   33.60
 -13  -4  -6   23.10   32.20
 -13   4  -6   12.80   30.20
  11  -5  -6  -34.80   29.30
 -11  -5   6   31.60   30.80
 -11   5   6  -54.99   68.59
 -10  -5   6  -28.60   28.60
  10  -5  -6  -34.10   29.40
 -10  -5   6  132.59   52.09
 -10   5   6    6.60   66.99
  10   5  -6  -68.99   49.30
   9  -5  -6  -24.20   27.40
  -9  -5   6    7.10   29.00
  -9  -5   6  119.49   46.20
   9   5  -6  -62.79   50.29
  -9   5   6   16.60   67.59
   8  -5  -6  -32.50   28.00
  -8  -5   6   64.19   45.20
  -8  -5   6   14.70   27.20
   8   5  -6 -115.69   48.30
  -8   5   6  -55.59   63.09
  -7  -5   6   27.30   44.80
   7  -5  -6   16.80   30.00
  -7  -5   6   50.29   28.30
  -7   5   6   41.20   69.09
   7   5  -6  -83.99   50.19
   6  -5  -6  -15.10   27.90
  -6  -5   6    8.90   26.40
  -6  -5   6   30.40   45.90
   6   5  -6    2.00   53.69
  -6   5   6    6.00   74.19
  -5  -5   6   53.49   49.00
   5  -5  -6   48.50   30.40
  -5   5   6   13.40   75.29
   5   5  -6  -24.00   51.69
  -4  -5   6   79.09   51.79
   4  -5  -6  -36.50   27.60
   4   5  -6  -63.89   49.40
   4   5  -6   29.20   20.60
  -4   5   6   70.49   80.09
  -3  -5   6   12.30   50.99
   3  -5  -6   -2.90   27.50
  -3   5   6   46.80   72.69
   3   5  -6  -64.19   49.80
   3   5  -6    3.30   19.70
   2  -5  -6  -32.70   29.10
  -2  -5   6   32.50   54.09
  -2   5   6   -6.20   69.19
   2   5  -6   70.59   54.49
   2   5  -6  -28.40   20.80
   1  -5  -6  -15.70   28.20
  -1  -5   6   18.80   57.99
   1   5  -6  -20.50   53.39
  -1   5   6   29.50   71.09
   1   5  -6   -0.70   21.40
   0  -5  -6   55.29   32.40
   0  -5   6   39.90   60.19
   0   5   6   46.70   72.89
   0   5  -6  -15.10   21.40
   0   5  -6  -38.30   55.89
  -1  -5  -6   79.89   35.90
   1  -5   6   -7.90   60.59
   1   5   6   18.40   73.89
  -1   5  -6  -17.20   22.60
  -1   5  -6   21.70   60.79
  -2  -5  -6  -48.30   33.50
   2  -5   6  -50.69   59.69
  -2   5  -6  -28.40   23.50
   2   5   6 -102.39   68.09
  -2   5  -6  -31.60   61.79
   3  -5   6  -49.50   62.79
  -3  -5  -6  -17.30   32.80
   3   5   6  -72.99   68.59
  -3   5  -6   17.40   68.79
  -3   5  -6  -37.30   24.10
  -4  -5  -6   14.30   36.60
   4  -5   6  -39.30   66.39
   4   5   6  -10.80   70.89
  -4   5  -6   15.60   27.10
  -4   5  -6  -84.19   62.09
   5  -5   6  -18.40   68.39
  -5  -5  -6   14.90   38.50
  -5   5  -6  -41.80   62.49
  -5   5  -6    3.70   27.40
   5   5   6  -17.70   65.99
   6  -5   6   31.00   73.69
  -6  -5  -6   57.99   41.40
   6   5   6   30.30   70.99
  -6   5  -6   11.10   27.90
  -6   5  -6  -11.70   66.39
  -7  -5  -6  -24.30   40.40
   7  -5   6  -37.00   64.39
   7   5   6    0.10   66.59
  -7   5  -6  -47.30   57.49
  -7   5  -6   -7.10   28.40
 -24   0   7   20.70   27.00
  24   0  -7   37.30   30.30
 -24   0   7  -23.30   36.10
  23   0  -7  -13.60   26.30
 -23   0   7  -49.10   23.30
 -23   0   7  -36.50   32.00
 -22   0   7  -53.19   22.80
 -22   0   7   35.20   35.00
  22   0  -7   21.20   25.60
 -21   0   7  -34.80   28.80
  21   0  -7   41.50   26.30
 -21   0   7   -5.70   22.30
  20   0  -7   19.80   25.20
 -20   0   7   29.60   29.10
 -20   0   7   17.00   20.10
 -19   0   7  137.89   31.80
  19   0  -7  101.59   28.50
 -19   0   7   63.39   21.60
  18   0  -7   51.49   25.00
 -18   0   7   58.69   29.70
 -18   0   7   10.70   18.80
 -17   0   7   52.39   28.40
 -17   0   7    7.00   17.30
  17   0  -7   44.80   22.70
  16   0  -7   21.30   20.70
 -16   0   7   25.30   16.70
 -16   0   7    3.10   24.20
  15   0  -7   12.50   19.70
 -15   0   7   38.50   15.10
 -15   0   7   18.70   22.60
 -14   0   7    1.30   12.60
  14   0  -7   17.60   17.70
 -13   0   7   13.40   12.00
  13   0  -7   10.60   16.70
 -12   0   7   11.40   11.30
  12   0  -7   10.40   16.30
  11   0  -7   26.60   16.00
 -11   0   7   19.90   11.90
 -10   0   7    6.80   11.60
  10   0  -7   26.60   16.50
  -9   0   7  -13.60   10.70
   9   0  -7   11.20   16.30
   8   0  -7    6.80   14.70
  -8   0   7   14.00   11.50
   7   0  -7   42.70   14.60
  -7   0   7   51.19   12.10
  -6   0   7   15.80    9.60
   6   0  -7    4.80   11.50
   6   0  -7    4.40   12.10
   5   0  -7    0.00   10.30
  -5   0   7    4.80    9.50
   5   0  -7    1.30   10.80
  -4   0   7   15.80   13.60
   4   0  -7   -6.40   10.50
   4   0  -7    3.30   10.30
  -4   0   7   -0.70    9.30
   3   0  -7   -3.10   10.30
  -3   0   7   10.10   10.00
  -3   0   7   10.20   14.30
   3   0  -7   -2.60    9.60
   3   0  -7    7.50    8.10
  -2   0   7    2.50   14.70
  -2   0   7    1.10   10.10
   2   0  -7   -2.20    7.30
   2   0  -7   -3.10   10.00
   1   0  -7    0.20    7.20
   1   0  -7    2.70   10.20
  -1   0   7   12.20   14.90
   0   0   7    4.80   14.90
   0   0  -7   -0.70    7.20
   0   0  -7   11.70   10.70
   1   0   7    5.40   15.70
  -1   0  -7    8.20   11.90
  -2   0  -7   24.40   13.80
   2   0   7   28.70   17.20
   3   0   7   30.40   18.70
  -3   0  -7    4.10   13.90
  -4   0  -7   16.30   14.50
   4   0   7   20.40   19.50
   5   0   7   17.30   19.50
  -5   0  -7    7.30   14.60
   6   0   7   14.70   19.80
  -6   0  -7   21.60   15.70
   7   0   7   22.20   20.50
  -7   0  -7   -6.30   15.60
   8   0   7   -2.10   21.00
  -8   0  -7    4.70   16.60
  -9   0  -7   -9.40   16.90
 -10   0  -7  -14.10   15.00
 -10   0  -7   29.70   19.40
  10   0   7    2.80   15.20
  11   0   7    9.70   16.80
 -11   0  -7  -13.80   16.80
 -11   0  -7    9.30   21.50
 -12   0  -7  -26.30   22.40
 -12   0  -7    0.20   18.60
  12   0   7   36.90   19.20
 -13   0  -7   21.20   25.60
 -13   0  -7   20.40   21.40
  13   0   7   50.29   21.90
 -14   0  -7    8.80   26.70
 -14   0  -7   -0.40   22.00
  14   0   7   20.10   22.00
 -15   0  -7   10.10   24.20
  15   0   7   16.60   25.20
 -15   0  -7   27.70   28.70
 -16   0  -7   13.50   26.10
 -16   0  -7    3.30   30.30
  16   0   7   41.40   27.40
 -17   0  -7    8.50   35.60
 -17   0  -7   -1.20   27.00
 -18   0  -7   55.19   39.10
 -19   0  -7  -27.60   40.80
 -24  -1   7  -13.70   41.50
  24  -1  -7    6.20   33.90
 -24  -1   7  -50.29   22.40
 -24   1   7   94.39   30.90
  24   1  -7   11.60   28.60
  23  -1  -7   13.40   32.00
 -23  -1   7 -101.69   35.70
 -23  -1   7  -19.70   19.80
  23   1  -7   37.90   25.40
 -23   1   7   24.30   28.60
  22  -1  -7   -0.20   27.60
 -22  -1   7   16.50   19.40
 -22  -1   7   48.50   35.20
  22   1  -7   42.20   25.90
 -22   1   7   40.20   28.00
 -21  -1   7  -29.70   34.50
 -21  -1   7   17.70   19.40
  21  -1  -7   12.10   29.70
 -21   1   7   54.29   27.60
  21   1  -7   51.39   24.00
 -21   1   7   55.89   32.40
 -20  -1   7   40.60   33.30
  20  -1  -7   12.00   27.70
 -20  -1   7    1.20   17.30
  20   1  -7   13.90   22.50
 -20   1   7   61.79   26.40
 -19  -1   7   -2.70   15.80
  19  -1  -7  -23.90   27.30
 -19  -1   7  -24.30   28.90
  19   1  -7   17.80   23.20
 -19   1   7   -4.80   23.10
 -18  -1   7    5.60   14.50
 -18  -1   7   -1.60   31.20
  18  -1  -7   31.80   26.10
  18   1  -7    9.40   21.10
 -18   1   7   13.30   22.50
  17  -1  -7   51.89   25.60
 -17  -1   7   22.30   32.30
 -17  -1   7   56.79   16.30
  17   1  -7   62.59   21.10
 -17   1   7   34.90   22.60
 -16  -1   7   89.29   32.20
 -16  -1   7   59.69   16.20
  16  -1  -7   98.99   26.90
  16   1  -7   47.10   20.50
 -16   1   7  104.09   22.80
  15  -1  -7    2.40   21.80
 -15  -1   7   18.40   12.60
 -15  -1   7   23.80   26.30
  15   1  -7    0.00   16.70
 -15   1   7    9.00   16.50
  14  -1  -7    4.90   20.00
 -14  -1   7  -10.60   23.60
 -14  -1   7   -6.10   11.50
  14   1  -7    3.10   15.60
 -14   1   7   -3.20   14.80
  13  -1  -7   15.00   18.40
 -13  -1   7   17.10   11.20
 -13  -1   7   15.30   23.50
  13   1  -7   22.30   16.10
 -13   1   7   13.50   14.40
  12  -1  -7   74.59   19.40
 -12  -1   7   61.69   13.90
 -12   1   7   61.29   15.90
  12   1  -7   84.39   18.30
 -11  -1   7    3.60   10.60
  11  -1  -7    1.80   15.70
  11   1  -7   16.30   15.10
 -11   1   7   24.10   13.10
  10  -1  -7  112.49   23.50
 -10  -1   7  186.78   21.60
 -10   1   7  173.98   22.30
  10   1  -7  173.38   23.50
   9  -1  -7    5.80   14.50
  -9  -1   7   -4.90   11.10
  -9   1   7   -4.50   11.30
   9   1  -7    0.30   14.20
  -8  -1   7  166.88   22.10
   8  -1  -7  180.48   23.80
   8  -1  -7  133.59   23.80
   8   1  -7  165.78   23.30
  -8   1   7  170.58   21.40
   7  -1  -7  710.33   81.89
   7  -1  -7  829.02   81.29
  -7  -1   7  766.32   80.79
   7   1  -7  785.92   80.49
  -7   1   7  810.42   80.39
  -6  -1   7    2.70   12.40
   6  -1  -7    1.70   14.90
   6  -1  -7   15.60   12.50
   6   1  -7   -3.00   10.80
   6   1  -7   -3.50   12.10
  -6   1   7  -29.10   32.30
  -6   1   7    8.00    9.60
  -5  -1   7  482.15   51.59
   5  -1  -7  498.95   51.09
   5  -1  -7  500.35   52.59
  -5  -1   7  493.55   53.99
   5   1  -7  457.05   49.70
  -5   1   7  477.65   49.50
   5   1  -7  462.35   50.19
  -5   1   7  404.56   62.89
   4  -1  -7  767.22   81.29
  -4  -1   7  755.82   82.39
   4  -1  -7  831.42   82.59
  -4  -1   7  823.12   84.09
   4   1  -7  765.12   80.89
   4   1  -7  820.12   81.69
  -4   1   7  774.82   90.39
   3  -1  -7   -1.10   10.30
   3  -1  -7   17.90   13.80
  -3  -1   7   -6.10   18.20
   3   1  -7    8.10    8.80
  -3   1   7  -23.70   31.40
   3   1  -7    3.00   10.90
   2  -1  -7    0.60   10.90
   2  -1  -7   15.90   13.60
  -2  -1   7  -10.10   19.30
   2   1  -7   -2.70   10.90
  -2   1   7  -46.50   28.90
   2   1  -7   -0.80    8.90
   1  -1  -7  130.79   23.40
   1  -1  -7  161.18   21.70
  -1  -1   7  184.88   30.00
  -1   1   7  162.48   36.30
   1   1  -7  174.88   20.60
   1   1  -7  157.38   21.00
   0  -1  -7  462.05   48.80
   0  -1   7  452.05   53.79
   0  -1  -7  461.35   50.19
   0   1  -7  434.66   47.80
   0   1   7  371.46   56.89
   0   1  -7  464.45   47.60
   1  -1   7  244.88   38.80
  -1  -1  -7  261.57   34.10
  -1  -1  -7  271.77   33.10
  -1   1  -7  256.67   31.40
   1   1   7  302.97   45.10
  -1   1  -7  249.88   31.40
  -2  -1  -7   90.79   18.50
  -2  -1  -7  100.49   20.20
   2  -1   7   83.89   28.60
  -2   1  -7  123.89   17.40
   2   1   7   69.99   33.80
   3  -1   7   15.10   25.60
  -3  -1  -7   12.30   15.50
  -3  -1  -7   11.80   15.30
   3   1   7  -66.09   29.40
  -3   1  -7    9.60   13.30
   4  -1   7   73.09   28.30
  -4  -1  -7  101.99   19.30
  -4  -1  -7   60.19   18.20
  -4   1  -7   96.99   17.60
   4   1   7  116.99   34.00
  -5  -1  -7  388.06   52.79
  -5  -1  -7  550.64   53.69
   5  -1   7  436.26   58.39
  -5   1  -7  494.95   52.09
   5   1   7  515.85   52.39
   5   1   7  467.65   59.99
   6  -1   7  243.28   43.70
  -6  -1  -7  348.07   39.80
  -6  -1  -7  270.17   38.50
  -6   1  -7  335.27   37.10
   6   1   7  341.87   46.40
   6   1   7  331.27   37.40
  -7  -1  -7   26.10   15.80
   7  -1   7  -33.10   24.10
  -7  -1  -7   13.10   17.00
   7   1   7   16.40   14.70
   7   1   7   26.50   29.00
  -7   1  -7    8.00   13.70
  -8  -1  -7   83.79   22.30
   8  -1   7   70.79   31.30
  -8  -1  -7  141.29   25.30
  -8   1  -7  177.08   23.70
   8   1   7  200.18   36.00
   8   1   7  202.58   24.40
  -9  -1  -7   42.90   21.60
   9  -1   7   35.70   28.20
  -9  -1  -7   50.09   18.60
   9   1   7   59.59   18.70
  -9   1  -7   59.59   18.20
 -10  -1  -7  193.48   31.70
 -10  -1  -7  102.29   27.40
  10   1   7  227.28   29.70
 -10   1  -7  241.88   29.10
 -11  -1  -7   58.69   24.70
 -11  -1  -7   -5.30   18.00
 -11   1  -7   44.30   20.40
  11   1   7   15.60   21.40
 -12  -1  -7   39.60   20.30
 -12  -1  -7   34.90   26.70
  12   1   7   59.89   23.50
 -12   1  -7   32.90   22.20
 -13  -1  -7   17.10   27.50
 -13  -1  -7   22.40   24.20
 -13   1  -7   42.60   23.70
  13   1   7   27.80   24.40
 -14  -1  -7   69.69   30.60
 -14  -1  -7  -57.39   21.70
  14   1   7    6.30   25.20
 -14   1  -7    2.20   23.40
 -15  -1  -7   31.10   32.70
 -15  -1  -7    0.20   25.20
  15   1   7   58.89   27.50
 -15   1  -7   41.70   26.20
 -16  -1  -7   -6.50   27.90
 -16  -1  -7   28.70   35.10
  16   1   7   -4.10   26.80
 -16   1  -7   -5.60   26.90
 -17  -1  -7   12.90   37.00
 -17  -1  -7   31.40   28.80
 -17   1  -7   13.90   29.00
  17   1   7   15.10   28.80
 -18  -1  -7  -26.80   39.20
 -18  -1  -7  -47.90   31.80
  18   1   7   35.00   33.20
 -18   1  -7   35.60   32.20
 -19  -1  -7   20.80   30.40
 -19  -1  -7   29.20   41.60
 -19   1  -7   -2.10   32.60
  19   1   7   48.00   35.10
  23   2  -7   20.40   26.50
 -22  -2   7   16.10   18.30
  22  -2  -7  -60.79   34.60
 -22  -2   7  -81.69   41.70
 -22   2   7   28.50   30.50
  22   2  -7   34.40   25.30
 -21  -2   7  -13.40   38.80
 -21  -2   7   11.50   16.80
  21  -2  -7   35.10   35.20
  21   2  -7   38.10   22.60
 -21   2   7   35.70   30.10
  20  -2  -7   11.80   33.30
 -20  -2   7   -9.80   15.10
 -20  -2   7    9.70   38.20
  20   2  -7   40.80   21.60
 -20   2   7  -34.60   26.90
  19  -2  -7  168.08   35.40
 -19  -2   7   74.19   17.80
 -19  -2   7   46.40   37.90
  19   2  -7   72.89   22.80
 -19   2   7   79.39   29.20
 -18  -2   7   63.99   35.30
  18  -2  -7   53.99   30.60
 -18  -2   7   36.10   14.80
  18   2  -7   65.89   20.40
 -18   2   7   77.49   27.10
  17  -2  -7  -12.40   26.10
 -17  -2   7   11.40   12.40
 -17  -2   7   81.39   36.00
  17   2  -7   25.30   17.80
 -17   2   7   29.90   24.50
  16  -2  -7   47.80   27.30
 -16  -2   7   28.90   13.10
 -16  -2   7   60.19   34.20
 -16   2   7   29.10   23.40
  16   2  -7   62.29   18.40
 -15  -2   7   57.89   14.20
  15  -2  -7   59.49   25.80
 -15  -2   7   23.30   33.50
 -15   2   7  100.19   24.70
  15   2  -7   54.79   18.30
 -14  -2   7  -22.20   31.10
 -14  -2   7   15.30   11.20
  14  -2  -7    0.80   21.60
  14   2  -7   25.20   15.80
 -14   2   7   55.29   20.80
 -13  -2   7   10.10   10.90
 -13  -2   7   -8.10   26.40
  13  -2  -7    5.00   20.00
 -13   2   7   36.10   19.10
  13   2  -7    8.30   14.70
 -12  -2   7   28.10   24.20
  12  -2  -7  -23.90   18.20
 -12  -2   7    1.60   10.50
  12   2  -7   -0.60   13.50
 -12   2   7   -9.80   16.70
  11  -2  -7  243.58   36.30
 -11  -2   7  351.66   41.40
 -11  -2   7  272.87   32.60
  11   2  -7  276.57   33.90
 -11   2   7  229.68   51.09
 -11   2   7  317.27   35.50
  10  -2  -7  316.17   44.20
 -10  -2   7  417.26   40.90
  10   2  -7  324.57   41.10
 -10   2   7  393.36   42.90
 -10   2   7  367.06   58.89
  -9  -2   7   19.20   11.70
   9  -2  -7   16.30   17.40
  -9   2   7   22.50   35.90
   9   2  -7   30.60   13.30
  -9   2   7   32.00   14.90
   8  -2  -7   66.09   20.10
  -8  -2   7   82.99   16.20
   8   2  -7   82.29   15.00
  -8   2   7   58.09   36.60
   8   2  -7   80.79   16.00
  -8   2   7   75.09   16.40
   7  -2  -7   29.50   18.50
  -7  -2   7   67.59   16.10
  -7   2   7   33.50   35.80
   7   2  -7   59.19   14.90
  -7   2   7   55.99   15.00
   7   2  -7   80.79   13.80
  -6  -2   7   -0.90   21.80
   6  -2  -7   23.50   17.70
  -6  -2   7    8.70   14.50
   6   2  -7   16.40   11.00
  -6   2   7   -7.90   11.70
   6   2  -7  -13.80   12.00
  -6   2   7    4.60   34.20
   5  -2  -7  546.85   63.69
  -5  -2   7  584.54   63.19
  -5  -2   7  566.94   66.69
  -5   2   7  594.74   76.49
   5   2  -7  597.34   60.79
   5   2  -7  585.44   60.69
   5   2  -7  575.14   64.99
  -4  -2   7   23.00   23.40
   4  -2  -7   46.50   18.10
   4   2  -7   25.60   20.40
  -4   2   7   27.20   35.70
  -3  -2   7   -5.10   23.20
   3  -2  -7  -41.10   16.40
   3   2  -7   23.50   11.70
  -3   2   7   12.60   35.00
   3   2  -7    5.10   19.70
   2  -2  -7  966.50  104.29
  -2  -2   7 1068.29  110.09
   2  -2  -7 1041.80  106.89
   2   2  -7 1073.59  104.39
   2   2  -7 1002.90  107.69
  -2   2   7  956.10  114.79
   1  -2  -7  483.25   58.59
   1  -2  -7  491.15   54.99
  -1  -2   7  526.05   63.39
   1   2  -7  533.75   54.79
  -1   2   7  518.25   69.49
   1   2  -7  505.35   59.99
   0  -2  -7  416.86   47.40
   0  -2  -7  403.16   50.79
   0  -2   7  407.56   56.29
   0   2  -7  451.75   47.00
   0   2   7  379.46   61.79
   0   2  -7  456.65   52.99
   1  -2   7  216.38   38.50
  -1  -2  -7  170.88   29.10
  -1  -2  -7  171.88   24.60
  -1   2  -7  210.48   33.10
   1   2   7  180.58   44.20
  -1   2  -7  158.88   24.60
  -2  -2  -7   -2.10   17.00
  -2  -2  -7    8.10   14.30
   2  -2   7   23.90   28.80
  -2   2  -7    6.60   12.50
   2   2   7   35.10   36.10
  -3  -2  -7   72.19   20.60
  -3  -2  -7   18.60   15.80
   3  -2   7   71.29   32.70
   3   2   7   38.00   36.90
  -3   2  -7   50.29   15.10
   4  -2   7  102.99   33.30
  -4  -2  -7   72.09   22.40
  -4  -2  -7  103.99   20.20
  -4   2  -7   92.79   18.50
   4   2   7   88.69   41.20
  -5  -2  -7   20.30   18.20
   5  -2   7  -11.20   30.90
  -5  -2  -7    6.10   16.20
  -5   2  -7    4.70   14.20
   5   2   7   13.60   39.00
  -6  -2  -7   -2.70   18.60
  -6  -2  -7   -1.50   16.80
   6  -2   7   -8.90   32.60
   6   2   7   11.20   16.80
  -6   2  -7   12.10   15.60
   6   2   7   37.50   41.40
   7  -2   7    9.00   35.30
  -7  -2  -7    7.10   18.80
  -7  -2  -7   12.30   18.70
   7   2   7    0.50   17.60
   7   2   7   16.20   41.90
  -7   2  -7    7.90   16.60
  -8  -2  -7  147.49   27.70
   8  -2   7   91.09   41.90
  -8  -2  -7  104.89   26.40
   8   2   7  217.68   51.59
  -8   2  -7  139.59   25.60
   8   2   7  193.98   27.50
   9  -2   7   40.30   41.70
  -9  -2  -7   53.69   23.80
  -9  -2  -7   -9.60   19.70
   9   2   7   42.10   22.10
  -9   2  -7   38.00   19.80
   9   2   7   84.29   45.90
  10  -2   7  210.28   58.99
 -10  -2  -7  298.87   45.60
 -10  -2  -7  274.17   44.90
 -10   2  -7  462.65   45.40
  10   2   7  441.56   45.80
 -11  -2  -7  -46.50   23.20
  11  -2   7  -25.40   42.80
 -11  -2  -7    0.50   22.50
 -11   2  -7  -24.00   19.50
  11   2   7  -22.50   23.80
  12  -2   7   34.90   44.70
 -12  -2  -7   12.30   27.40
 -12  -2  -7   32.20   24.60
  12   2   7   55.09   25.60
 -12   2  -7   11.90   23.00
 -13  -2  -7   20.70   23.60
 -13  -2  -7   76.19   30.90
  13  -2   7   -6.00   49.00
  13   2   7   50.19   26.90
 -13   2  -7   45.50   25.00
 -14  -2  -7   -2.40   29.10
  14  -2   7  -21.50   46.60
 -14  -2  -7   23.50   25.20
  14   2   7   47.90   28.20
 -14   2  -7    1.40   25.60
 -15  -2  -7   20.80   33.30
 -15  -2  -7   -7.40   25.00
  15   2   7   53.59   28.50
 -15   2  -7   23.80   27.60
 -16  -2  -7  -45.20   33.00
 -16  -2  -7    4.30   27.10
  16   2   7   41.50   30.70
 -16   2  -7    1.90   27.50
 -17  -2  -7  -30.10   27.40
 -17  -2  -7   30.20   37.70
 -17   2  -7   -4.00   29.80
  17   2   7   91.69   33.80
 -18  -2  -7   32.90   39.90
 -18  -2  -7   25.30   31.90
 -18   2  -7  -33.90   34.00
  18   2   7   23.30   32.60
 -20  -3   7  -14.00   44.10
  20  -3  -7   18.70   40.30
  20   3  -7   42.60   21.20
 -20   3   7   46.40   31.30
 -19  -3   7  -16.50   42.40
  19  -3  -7   28.50   35.20
  19   3  -7   45.60   21.90
 -19   3   7   37.90   30.70
 -18  -3   7   91.49   44.30
  18  -3  -7   78.29   36.10
  18   3  -7   70.59   22.40
 -18   3   7  139.79   33.30
  17  -3  -7   45.50   31.00
 -17  -3   7  -21.90   35.70
 -17   3   7  -10.20   27.30
  17   3  -7   24.70   19.10
  16  -3  -7   -6.10   27.70
 -16  -3   7    7.70   34.60
 -16  -3   7   13.10   12.30
 -16   3   7   33.60   25.60
  16   3  -7   16.90   17.50
  15  -3  -7   25.60   27.50
 -15  -3   7   23.50   12.90
 -15  -3   7    9.20   33.30
 -15   3   7   10.60   24.40
  15   3  -7   30.70   18.00
  14  -3  -7   39.50   27.20
 -14  -3   7   -1.40   30.20
 -14   3   7   27.50   23.20
  14   3  -7    4.70   16.90
 -13  -3   7   15.30   31.50
 -13  -3   7    5.50   12.60
  13  -3  -7   51.69   26.70
 -13   3   7   -6.90   22.10
 -13   3   7   -3.00   47.50
  13   3  -7   14.30   16.30
 -12  -3   7   23.30   29.90
 -12  -3   7   27.00   14.00
  12  -3  -7   32.40   25.20
 -12   3   7   84.09   49.70
  12   3  -7   24.40   16.60
 -12   3   7   73.99   23.40
 -11  -3   7  155.58   24.30
 -11  -3   7  177.18   39.50
 -11  -3   7  292.97   40.60
  11  -3  -7  158.28   31.50
  11   3  -7  191.08   35.60
 -11   3   7  203.28   30.90
  11   3  -7  151.78   26.40
 -11   3   7  137.69   54.69
 -10  -3   7   27.10   14.40
 -10  -3   7   21.30   27.30
  10  -3  -7   16.00   22.60
 -10  -3   7   41.30   31.80
  10   3  -7   32.00   26.50
  10   3  -7   45.10   17.00
 -10   3   7   -8.30   48.00
 -10   3   7    1.80   20.30
  -9  -3   7   34.80   21.00
  -9  -3   7   48.60   25.80
  -9  -3   7   40.20   32.20
  -9  -3   7   32.40   16.10
   9  -3  -7   -7.10   22.10
   9   3  -7   38.80   16.20
  -9   3   7   11.90   47.90
  -9   3   7   24.90   19.50
   9   3  -7   56.79   16.00
   9   3  -7   39.20   26.20
  -8  -3   7   37.40   20.30
   8  -3  -7   27.40   23.80
  -8  -3   7   56.79   17.70
  -8  -3   7   97.79   25.20
  -8  -3   7   55.79   32.20
   8   3  -7   77.49   16.70
   8   3  -7   64.79   27.80
  -8   3   7   85.39   49.10
  -8   3   7   50.19   19.80
   8   3  -7   54.09   17.20
  -7  -3   7    4.30   19.60
   7  -3  -7  -23.50   21.30
  -7  -3   7   12.50   17.40
  -7  -3   7   14.00   16.80
  -7  -3   7   22.30   29.90
  -7   3   7   -9.20   18.00
   7   3  -7    1.00   14.60
   7   3  -7   31.70   14.70
   7   3  -7   -7.40   25.00
  -7   3   7   22.60   45.30
  -6  -3   7   32.30   18.20
   6  -3  -7   32.80   22.50
  -6  -3   7   39.00   18.60
  -6  -3   7   63.99   20.60
  -6  -3   7   81.29   31.30
   6   3  -7   52.49   15.80
  -6   3   7   13.10   46.40
   6   3  -7   32.50   27.70
   6   3  -7   67.49   15.20
  -5  -3   7    8.00   15.90
   5  -3  -7   -2.20   20.30
  -5  -3   7   -7.30   28.20
   5   3  -7   -8.80   12.90
  -5   3   7   19.80   43.60
   5   3  -7   13.30   25.50
   5   3  -7   16.40   14.10
  -4  -3   7   21.30   30.90
   4  -3  -7   -5.10   19.60
   4   3  -7    6.60   26.90
  -4   3   7  -43.80   39.70
   4   3  -7   -3.00   13.40
   4   3  -7   16.50   12.80
  -3  -3   7   34.40   32.80
   3  -3  -7   10.30   21.00
   3   3  -7   25.00   14.40
  -3   3   7   12.70   40.00
   3   3  -7   28.80   26.60
   2  -3  -7   37.40   21.80
  -2  -3   7   54.39   34.40
  -2   3   7   26.80   40.70
   2   3  -7   23.10   14.80
   2   3  -7   52.49   28.20
   1  -3  -7   -4.30   21.40
  -1  -3   7   24.60   35.90
  -1   3   7    0.00   39.70
   1   3  -7   17.90   27.90
   1   3  -7   -6.80   14.00
   0  -3   7   50.29   37.30
   0  -3  -7   37.00   23.70
   0  -3  -7   42.30   14.50
   0   3   7   31.80   41.50
   0   3  -7   68.39   16.80
   0   3  -7   46.90   30.40
  -1  -3  -7   -9.70   21.80
   1  -3   7   20.00   37.20
  -1  -3  -7   13.00   14.30
   1   3   7    4.10   40.20
  -1   3  -7   28.50   16.10
  -1   3  -7   -3.30   28.70
   2  -3   7  113.19   41.40
  -2  -3  -7   82.89   26.00
  -2  -3  -7   66.69   18.10
  -2   3  -7   55.39   31.20
  -2   3  -7   71.99   19.10
   2   3   7  101.29   47.90
  -3  -3  -7  -13.00   21.90
  -3  -3  -7    8.50   16.30
   3  -3   7   37.00   38.20
   3   3   7   -5.60   43.20
  -3   3  -7   10.00   31.70
  -3   3  -7   28.20   17.70
  -4  -3  -7  106.59   23.00
   4  -3   7   84.89   43.40
  -4  -3  -7  124.19   30.20
  -4   3  -7  136.59   39.60
   4   3   7  130.09   52.69
  -4   3  -7  127.89   23.30
   5  -3   7   38.70   46.90
  -5  -3  -7   24.00   19.50
  -5  -3  -7   28.50   26.60
   5   3   7   47.40   50.49
  -5   3  -7    1.10   38.10
  -5   3  -7   47.20   19.60
  -6  -3  -7  -10.70   18.50
  -6  -3  -7  -12.20   23.20
   6  -3   7    9.50   49.00
  -6   3  -7   -0.70   19.30
   6   3   7   38.20   51.59
  -7  -3  -7    2.80   20.50
  -7  -3  -7  -10.00   23.60
   7  -3   7   23.60   50.79
  -7   3  -7   17.20   19.50
   7   3   7   34.80   48.90
   8  -3   7   19.80   51.59
  -8  -3  -7   23.60   25.10
  -8  -3  -7   13.20   22.00
   8   3   7   10.00   48.20
  -8   3  -7    4.70   20.30
  -9  -3  -7   28.10   25.40
  -9  -3  -7   47.30   25.00
   9  -3   7   29.80   54.89
   9   3   7   37.60   50.39
  -9   3  -7   11.60   21.60
  10  -3   7  -46.90   53.69
 -10  -3  -7   -6.10   23.60
 -10  -3  -7   34.30   26.40
  10   3   7  -20.50   26.40
  10   3   7   41.60   60.69
 -10   3  -7   16.80   22.40
  11  -3   7   -5.10   59.49
 -11  -3  -7   -6.30   27.00
 -11  -3  -7   -2.80   26.00
 -11   3  -7   13.70   23.00
  11   3   7  -22.10   27.80
 -12  -3  -7   -1.20   27.60
  12  -3   7  -61.59   59.79
 -12  -3  -7  -26.00   26.70
 -12   3  -7   -6.30   24.00
  12   3   7   20.70   29.40
 -13  -3  -7   32.10   30.70
 -13  -3  -7    4.00   27.50
  13  -3   7  -14.60   63.29
 -13   3  -7   -5.20   24.90
  13   3   7   47.20   30.00
 -14  -3  -7    3.50   29.00
 -14  -3  -7   -8.20   30.20
  14  -3   7   79.89   69.09
  14   3   7   63.49   33.10
 -14   3  -7   -6.40   26.00
 -15  -3  -7   35.10   32.20
  15  -3   7   28.10   71.89
 -15  -3  -7   21.60   32.60
  15   3   7   25.50   34.30
 -15   3  -7    6.50   30.00
  16   3   7   25.50   36.80
 -17  -4   7   34.70   29.50
 -17  -4   7  -57.59   41.20
  17  -4  -7 -109.69   35.10
  17   4  -7   27.20   20.80
 -17   4   7   26.40   31.50
 -16  -4   7   30.20   28.40
  16  -4  -7   -1.90   34.40
 -16  -4   7   15.80   40.50
  16   4  -7   49.00   21.10
 -16   4   7   67.09   31.50
 -16   4   7  -26.30   57.79
 -15  -4   7   18.60   27.10
 -15  -4   7  -58.99   37.70
  15  -4  -7   15.70   33.70
  15   4  -7   59.39   20.50
 -15   4   7   32.80   30.00
 -15   4   7  -45.10   59.29
 -14  -4   7  179.58   36.40
 -14  -4   7  163.38   43.50
  14  -4  -7  145.39   40.40
 -14   4   7  164.18   36.60
  14   4  -7  158.98   28.00
 -14   4   7   90.59   61.99
 -13  -4   7   44.10   35.50
 -13  -4   7   -3.70   25.50
  13  -4  -7   42.70   34.40
 -13   4   7    5.40   28.70
  13   4  -7   34.30   18.50
 -13   4   7   -5.40   54.39
  12  -4  -7   15.40   27.00
 -12  -4   7  -20.40   30.90
 -12  -4   7  -25.60   19.80
 -12  -4   7  -20.70   23.60
 -12   4   7  -30.90   52.49
 -12   4   7  -14.00   27.10
  12   4  -7   12.80   18.60
 -11  -4   7  -24.20   16.00
 -11  -4   7   41.00   29.30
 -11  -4   7    8.40   24.90
 -11  -4   7    2.60   39.10
  11  -4  -7   -7.90   26.60
  11   4  -7  -65.29   32.90
  11   4  -7   27.20   18.90
 -11   4   7  -20.90   55.29
 -11   4   7   -9.40   26.90
 -10  -4   7   23.50   25.00
 -10  -4   7    8.20   18.40
 -10  -4   7   13.30   22.70
 -10  -4   7   45.60   39.90
  10  -4  -7  -43.30   26.00
 -10   4   7   60.49   27.60
  10   4  -7   17.70   18.60
  10   4  -7  -14.50   17.00
 -10   4   7  -31.90   55.89
  10   4  -7  -46.40   33.50
   9  -4  -7   15.20   26.70
  -9  -4   7   30.10   22.20
  -9  -4   7    6.30   37.80
  -9  -4   7   17.90   25.30
  -9  -4   7   -6.50   20.10
   9   4  -7    6.80   18.00
  -9   4   7   33.40   27.10
   9   4  -7   21.50   18.50
  -9   4   7   11.00   58.99
   9   4  -7    7.30   34.90
  -8  -4   7  -13.70   23.50
  -8  -4   7   -1.70   20.30
   8  -4  -7   20.80   26.90
  -8  -4   7   57.79   37.80
  -8  -4   7   23.20   22.20
  -8   4   7   11.00   59.49
   8   4  -7   -5.10   34.40
   8   4  -7   15.70   18.50
   8   4  -7   31.30   18.30
  -7  -4   7   15.60   38.70
  -7  -4   7   -3.00   21.90
   7  -4  -7    7.50   25.60
  -7  -4   7   21.60   20.70
   7   4  -7  -20.50   16.80
  -7   4   7   15.50   59.59
   7   4  -7  -21.00   34.50
   7   4  -7   23.50   18.20
  -6  -4   7   17.20   21.90
   6  -4  -7   -6.60   25.20
  -6  -4   7  -23.10   19.80
  -6  -4   7   14.70   40.30
   6   4  -7   -6.70   36.60
   6   4  -7   10.80   17.30
  -6   4   7  -19.80   58.49
   5  -4  -7  182.98   38.70
  -5  -4   7  252.87   53.89
  -5  -4   7  269.37   36.60
   5   4  -7  254.67   52.09
  -5   4   7  200.58   69.39
   5   4  -7  213.88   31.40
   4  -4  -7   92.99   31.60
  -4  -4   7  184.78   50.79
  -4  -4   7   87.59   26.30
   4   4  -7  149.09   23.80
  -4   4   7  108.29   61.49
   4   4  -7  164.88   46.10
   3  -4  -7  289.47   46.80
  -3  -4   7  313.37   64.49
  -3  -4   7  311.27   42.40
   3   4  -7  344.17   41.30
   3   4  -7  400.46   61.89
  -3   4   7  293.87   72.89
  -2  -4   7    3.60   44.30
   2  -4  -7   13.00   26.20
  -2   4   7   17.00   52.29
   2   4  -7   24.70   18.20
   2   4  -7   -3.40   37.40
   1  -4  -7   47.80   29.90
  -1  -4   7  120.19   51.19
   1   4  -7  134.49   45.90
   1   4  -7  110.49   23.50
  -1   4   7   90.79   55.99
   0  -4   7   14.20   48.80
   0  -4  -7   28.80   28.10
   0   4  -7   15.40   40.40
   0   4   7   35.20   54.69
   0   4  -7   10.00   18.60
  -1  -4  -7    8.20   28.70
  -1  -4  -7   -2.90   15.70
   1  -4   7   -8.60   47.40
  -1   4  -7    7.00   19.00
  -1   4  -7   -4.40   42.40
   1   4   7   28.50   56.79
  -2  -4  -7   34.10   18.60
  -2  -4  -7   11.40   30.20
   2  -4   7  -31.60   50.39
   2   4   7   -5.30   57.89
  -2   4  -7   57.89   47.30
  -2   4  -7   29.90   20.70
   3  -4   7  145.49   57.39
  -3  -4  -7   80.49   22.50
  -3  -4  -7   92.59   33.30
   3   4   7   29.30   59.29
  -3   4  -7   87.99   50.79
  -3   4  -7   55.69   23.80
  -4  -4  -7    4.30   29.30
   4  -4   7   19.90   55.39
  -4  -4  -7   22.60   20.80
   4   4   7   -6.20   57.89
  -4   4  -7   18.50   21.70
  -4   4  -7   18.90   49.50
   5  -4   7   62.09   55.09
  -5  -4  -7   35.70   20.90
  -5  -4  -7   12.10   30.90
  -5   4  -7   23.80   49.60
  -5   4  -7   18.70   22.90
   5   4   7   40.80   61.29
   6  -4   7  -19.30   52.59
  -6  -4  -7   43.60   30.30
  -6  -4  -7   25.50   21.10
   6   4   7   50.99   58.69
  -6   4  -7  -13.70   49.40
  -6   4  -7   -8.90   21.90
  -7  -4  -7  -14.40   30.50
  -7  -4  -7   -7.70   22.10
   7  -4   7    5.40   62.49
   7   4   7  -10.10   55.39
  -7   4  -7   -6.90   49.90
  -7   4  -7  -12.10   22.20
  -8  -4  -7   62.19   25.80
  -8  -4  -7   59.39   35.40
   8  -4   7   -8.00   65.19
   8   4   7  -24.50   55.39
  -8   4  -7   67.09   26.70
  -8   4  -7  -16.10   49.70
   9  -4   7  -45.80   63.89
  -9  -4  -7   -3.40   25.00
  -9  -4  -7  -10.40   35.00
   9   4   7    8.30   70.49
  -9   4  -7   24.30   24.60
 -10  -4  -7    7.90   27.50
  10  -4   7    2.70   67.79
 -10  -4  -7   12.30   32.20
  10   4   7   69.09   75.09
 -10   4  -7   -8.70   24.40
 -11  -4  -7   -3.10   29.70
 -11  -4  -7  -52.19   30.70
  11  -4   7  -59.59   68.49
 -11   4  -7   35.00   27.00
  12  -4   7   -2.80   80.59
 -12  -4  -7   35.70   31.20
 -12  -4  -7   -3.80   33.40
 -12   4  -7    2.40   28.50
 -11   5   7   33.50   69.49
 -10  -5   7   48.70   53.89
 -10  -5   7  -12.60   28.60
  10  -5  -7  -73.79   28.30
 -10   5   7  -18.40   66.29
  10   5  -7  -56.69   43.40
  -9  -5   7    5.40   45.80
   9  -5  -7   -4.40   29.30
  -9  -5   7   26.90   29.10
   9   5  -7  -60.69   43.90
  -9   5   7  -70.29   64.19
   8  -5  -7  -29.50   29.60
  -8  -5   7   -4.70   26.80
  -8  -5   7  -11.90   44.80
   8   5  -7  -49.99   43.40
  -8   5   7   15.50   72.49
  -7  -5   7    6.60   49.50
   7  -5  -7   -5.40   30.00
   7   5  -7  -63.89   41.20
  -7   5   7  -55.29   69.49
  -6  -5   7  -11.10   48.30
   6  -5  -7   26.70   30.60
  -6   5   7  -43.30   72.59
   6   5  -7  -26.10   45.20
  -5  -5   7   43.90   25.60
  -5  -5   7  -21.20   49.50
   5  -5  -7  -36.90   28.70
   5   5  -7  -49.00   46.40
   5   5  -7   -8.40   20.40
  -5   5   7  -32.00   75.99
  -4  -5   7   41.60   51.79
   4  -5  -7   -5.80   29.40
  -4   5   7    7.40   72.69
   4   5  -7   10.70   20.80
   4   5  -7   18.50   49.00
   3  -5  -7   -8.50   28.90
  -3  -5   7    7.00   54.19
   3   5  -7   27.60   20.40
   3   5  -7    5.50   49.50
  -3   5   7   25.10   74.69
  -2  -5   7   -7.40   56.29
   2  -5  -7   14.50   29.80
   2   5  -7   13.20   55.29
   2   5  -7   18.40   21.00
  -2   5   7  -27.70   72.49
  -1  -5   7   49.70   58.99
   1  -5  -7    3.50   34.00
   1   5  -7   -6.10   57.39
  -1   5   7  -21.20   70.29
   1   5  -7  -18.00   20.30
   0  -5   7   44.40   63.59
   0  -5  -7  -26.80   30.90
   0   5  -7   -3.00   22.80
   0   5  -7  -30.70   55.49
   0   5   7  -55.79   69.79
  -1  -5  -7   10.10   32.60
   1  -5   7   46.00   63.39
   1   5   7  -60.89   66.89
  -1   5  -7  -22.80   23.10
  -1   5  -7  -34.00   58.29
  -2  -5  -7    0.80   33.90
   2  -5   7   15.20   70.89
  -2   5  -7  -21.50   24.20
  -2   5  -7   -0.60   61.29
   2   5   7  -52.49   69.99
   3  -5   7  -28.70   65.19
  -3  -5  -7  -51.69   33.10
  -3   5  -7  -27.70   24.20
   3   5   7    7.50   72.99
  -3   5  -7    0.60   63.59
   4  -5   7   20.40   65.69
  -4  -5  -7   39.30   41.10
  -4   5  -7    1.00   62.79
  -4   5  -7   22.90   27.50
   4   5   7   24.50   72.69
  -5  -5  -7    6.00   37.60
   5  -5   7  -18.80   64.59
  -5   5  -7   32.10   27.90
  -5   5  -7  -34.60   63.99
   5   5   7   19.90   70.59
   6  -5   7   15.90   62.99
  -6  -5  -7   21.50   41.80
  -6   5  -7   10.80   64.79
  -6   5  -7   81.69   31.50
   6   5   7  -12.80   69.39
 -24   0   8  -36.50   25.40
 -24   0   8  -27.00   32.70
  24   0  -8    4.50   28.90
 -23   0   8   -0.80   33.50
  23   0  -8   48.00   26.10
 -23   0   8  -38.80   23.80
 -22   0   8  -26.10   21.40
 -22   0   8    3.20   32.10
  22   0  -8    8.10   26.90
 -21   0   8  -26.20   28.90
  21   0  -8   31.10   26.70
 -21   0   8  -36.00   19.80
 -20   0   8   48.90   22.00
 -20   0   8   97.09   32.20
  20   0  -8   69.49   26.80
 -19   0   8   46.30   20.10
 -19   0   8   41.80   30.40
  19   0  -8   58.09   26.00
 -18   0   8  147.59   34.30
 -18   0   8  152.18   25.50
  18   0  -8  106.99   28.40
  17   0  -8  210.98   34.20
 -17   0   8  226.58   38.50
 -17   0   8  249.28   32.10
 -16   0   8    2.00   15.40
  16   0  -8   20.80   21.00
 -16   0   8   -4.00   23.70
  15   0  -8  175.38   28.40
 -15   0   8  173.68   24.80
  14   0  -8   21.30   17.80
 -14   0   8   -8.50   12.30
 -13   0   8   56.39   14.40
  13   0  -8   68.19   19.30
  12   0  -8  285.37   36.80
 -12   0   8  291.67   34.10
 -11   0   8  209.48   25.70
  11   0  -8  197.98   28.80
  10   0  -8  611.44   68.99
 -10   0   8  674.93   67.49
  -9   0   8   99.59   17.40
   9   0  -8  121.99   20.90
   8   0  -8 1030.70  106.69
  -8   0   8 1043.90  105.69
   7   0  -8   60.09   16.10
   7   0  -8   46.80   15.20
  -7   0   8   34.50   12.60
  -6   0   8  112.59   16.70
   6   0  -8  104.49   18.20
   6   0  -8  106.69   18.00
   5   0  -8  367.46   37.80
   5   0  -8  305.47   39.00
  -5   0   8  340.77   37.80
  -5   0   8  342.07   40.20
   4   0  -8    4.00    9.20
  -4   0   8    6.70   15.30
   4   0  -8   -8.20   11.00
   4   0  -8   12.30   11.80
  -4   0   8   -6.70   10.10
   3   0  -8   16.00   11.40
   3   0  -8   18.80   11.70
   3   0  -8   16.50    8.90
  -3   0   8   20.30   11.20
  -3   0   8   21.80   16.90
   2   0  -8  649.34   69.39
  -2   0   8  767.52   71.89
  -2   0   8  628.94   70.39
   2   0  -8  651.03   70.49
   1   0  -8   33.60    9.40
  -1   0   8   37.70   17.70
   1   0  -8   33.10   12.60
   0   0  -8   21.70    9.10
   0   0  -8   24.20   12.80
   0   0   8   35.10   17.90
  -1   0  -8   35.70   16.50
   1   0   8   84.19   20.70
   2   0   8   22.00   19.30
  -2   0  -8    4.60   14.80
  -3   0  -8  136.99   22.00
   3   0   8  134.89   25.80
  -4   0  -8   25.40   15.20
   4   0   8   37.80   20.30
   5   0   8   31.80   20.30
  -5   0  -8   14.10   15.30
  -6   0  -8  306.57   33.70
   6   0   8  216.28   34.90
   7   0   8  360.26   49.30
  -7   0  -8  496.95   48.10
   8   0   8    3.30   22.60
  -8   0  -8  -17.60   17.20
  -9   0  -8  141.59   22.20
  -9   0  -8  125.59   25.10
 -10   0  -8   47.80   17.90
 -10   0  -8   18.60   20.60
 -11   0  -8  131.19   24.50
 -11   0  -8  139.49   29.00
 -12   0  -8  155.18   27.70
 -12   0  -8  150.68   31.30
 -13   0  -8   50.89   22.60
 -13   0  -8   66.99   27.80
 -14   0  -8   24.80   22.80
 -14   0  -8    0.60   27.40
  14   0   8    6.90   23.50
 -15   0  -8    3.40   24.60
 -15   0  -8   70.79   30.60
 -16   0  -8   16.50   32.50
 -16   0  -8   11.30   25.60
 -17   0  -8  -26.10   34.70
 -18   0  -8  -15.70   39.10
 -19   0  -8    4.70   45.30
 -24  -1   8   -4.70   36.70
 -24  -1   8  -27.70   21.40
  24  -1  -8   23.40   31.70
 -24   1   8   78.99   30.50
  24   1  -8   20.60   27.80
  23  -1  -8   -2.00   27.40
 -23  -1   8  -33.80   36.90
 -23  -1   8   -2.30   20.30
 -23   1   8   45.90   28.00
  23   1  -8    0.10   24.80
  22  -1  -8    6.70   28.20
 -22  -1   8  -27.10   17.40
 -22  -1   8  -17.40   33.70
  22   1  -8   31.00   25.80
 -22   1   8   26.40   27.60
 -21  -1   8    0.80   18.20
  21  -1  -8   27.60   29.60
 -21  -1   8   13.90   33.70
 -21   1   8  -25.60   25.00
  21   1  -8   12.20   23.10
 -20  -1   8   -2.00   16.70
 -20  -1   8  -14.60   31.20
  20  -1  -8    2.50   26.90
 -20   1   8   -0.70   24.70
  20   1  -8   46.70   23.80
 -19  -1   8   -1.40   32.70
  19  -1  -8  -10.80   26.50
 -19  -1   8   37.60   16.00
  19   1  -8   12.70   21.50
 -19   1   8  -32.80   22.90
  18  -1  -8   33.60   26.60
 -18  -1   8    3.20   14.70
 -18  -1   8   35.10   33.30
 -18   1   8    8.00   21.50
  18   1  -8  -36.00   20.00
 -17  -1   8   -2.40   13.90
 -17  -1   8   78.59   31.10
  17  -1  -8  108.69   27.40
 -17   1   8   46.60   23.40
  17   1  -8   56.69   21.00
 -17   1   8  -20.40   19.00
 -16  -1   8   63.99   15.80
 -16  -1   8   68.59   30.10
  16  -1  -8   45.90   25.50
  16   1  -8   90.09   21.50
 -16   1   8   63.39   20.80
 -15  -1   8   40.20   14.10
  15  -1  -8    6.40   22.30
 -15  -1   8   12.60   27.30
  15   1  -8   43.00   19.50
 -15   1   8   51.39   17.80
 -14  -1   8   -2.90   11.20
  14  -1  -8   -2.90   19.80
  14   1  -8   10.40   18.00
 -14   1   8    6.50   15.60
 -13  -1   8   30.20   12.20
  13  -1  -8   -2.60   18.40
  13   1  -8   23.10   17.00
 -13   1   8   28.70   14.90
  12  -1  -8   19.40   17.40
 -12  -1   8   10.60   10.80
 -12   1   8   22.50   13.60
  12   1  -8   21.60   15.50
 -11  -1   8   30.40   11.90
  11  -1  -8   24.40   16.90
  11   1  -8   40.10   15.90
 -11   1   8   41.30   13.50
 -10  -1   8  232.68   28.70
  10  -1  -8  207.58   29.80
 -10   1   8  264.47   29.30
  10   1  -8  235.38   29.90
   9  -1  -8  197.28   29.60
  -9  -1   8  265.67   28.80
   9   1  -8  236.38   29.10
  -9   1   8  213.78   28.10
   8  -1  -8  107.09   19.70
  -8  -1   8  104.79   17.70
   8  -1  -8   99.39   19.40
  -8   1   8  112.59   16.90
   8   1  -8  110.39   18.40
  -7  -1   8   18.10   12.70
   7  -1  -8   32.20   14.40
   7  -1  -8    3.90   15.60
  -7   1   8  -34.40   33.10
  -7   1   8   -0.30   10.40
   7   1  -8   27.50   13.10
   7   1  -8  -12.30   11.10
   6  -1  -8   48.10   17.10
   6  -1  -8   40.50   13.80
  -6  -1   8   22.70   14.10
   6   1  -8   28.50   12.10
  -6   1   8   33.20   10.90
  -6   1   8    7.40   33.20
   6   1  -8   37.50   12.70
  -5  -1   8  176.78   30.30
  -5  -1   8  198.38   25.90
   5  -1  -8  158.48   26.90
   5  -1  -8  190.58   24.70
  -5   1   8  117.49   41.60
  -5   1   8  206.58   22.80
   5   1  -8  228.08   23.30
   5   1  -8  191.58   23.70
  -4  -1   8    0.40   14.50
  -4  -1   8    2.70   20.70
   4  -1  -8   14.30   15.20
   4  -1  -8   18.70   12.00
  -4   1   8  -59.99   34.50
   4   1  -8    8.70   10.30
   4   1  -8   11.70   12.50
   3  -1  -8  123.49   18.10
  -3  -1   8  133.79   27.00
   3  -1  -8  111.59   20.20
   3   1  -8  108.29   16.60
   3   1  -8  112.09   17.80
  -3   1   8   74.09   36.40
   2  -1  -8  286.07   34.80
  -2  -1   8  323.37   40.60
   2  -1  -8  282.47   32.90
  -2   1   8  262.77   45.20
   2   1  -8  235.78   31.20
   2   1  -8  244.68   32.30
   1  -1  -8   -0.30   13.20
   1  -1  -8   35.00   16.10
  -1  -1   8    9.50   24.40
  -1   1   8  -53.09   30.10
   1   1  -8   11.60   12.10
   1   1  -8   -1.30   10.90
   0  -1  -8   67.99   16.80
   0  -1   8   39.70   26.60
   0  -1  -8   71.69   18.70
   0   1  -8   94.99   15.20
   0   1   8   17.10   31.80
   0   1  -8   94.29   16.10
   1  -1   8   59.79   27.10
  -1  -1  -8   53.49   15.70
  -1  -1  -8   44.60   17.70
  -1   1  -8   62.19   15.10
   1   1   8   -7.60   30.20
  -1   1  -8   40.20   13.70
  -2  -1  -8  373.06   43.10
  -2  -1  -8  360.76   42.60
   2  -1   8  338.67   49.60
   2   1   8  290.07   50.39
  -2   1  -8  384.46   40.90
  -2   1  -8  391.06   41.30
  -3  -1  -8   -8.30   15.40
   3  -1   8   20.60   26.20
  -3  -1  -8   24.10   14.90
   3   1   8  -39.10   28.60
  -3   1  -8   -9.30   12.50
  -4  -1  -8    9.80   15.70
  -4  -1  -8  -14.90   13.70
   4  -1   8   12.90   25.50
   4   1   8   12.20   29.30
  -4   1  -8   -7.90   13.00
  -5  -1  -8  100.09   19.60
   5  -1   8   55.89   27.90
  -5  -1  -8   36.30   17.50
   5   1   8  154.08   32.90
   5   1   8  115.89   19.10
  -5   1  -8   71.09   16.60
  -6  -1  -8   59.69   17.90
  -6  -1  -8   33.50   16.30
   6  -1   8   42.70   26.60
   6   1   8   66.89   30.30
  -6   1  -8   48.00   15.80
   6   1   8   60.19   17.20
  -7  -1  -8   44.70   19.10
   7  -1   8    9.80   26.30
  -7  -1  -8   27.40   16.40
   7   1   8   69.39   30.80
   7   1   8   54.79   17.50
  -7   1  -8   30.30   16.00
   8  -1   8   28.10   27.30
  -8  -1  -8    5.90   16.40
  -8  -1  -8  -10.60   18.30
   8   1   8   16.30   29.90
   8   1   8   -1.30   16.60
  -8   1  -8    3.90   15.20
  -9  -1  -8  134.49   26.40
   9  -1   8   63.79   31.90
  -9  -1  -8   64.09   22.80
   9   1   8  184.68   37.20
  -9   1  -8  166.98   23.80
   9   1   8  194.28   25.30
  10  -1   8  -13.40   29.40
 -10  -1  -8   24.70   18.70
 -10  -1  -8   19.50   23.20
 -10   1  -8  -17.10   18.40
  10   1   8   26.40   20.10
  11  -1   8   20.80   31.40
 -11  -1  -8    2.50   19.40
 -11  -1  -8  105.79   26.40
  11   1   8  125.89   25.30
 -11   1  -8   82.89   22.70
 -12  -1  -8   71.49   25.20
 -12  -1  -8  161.28   33.20
  12   1   8  169.98   29.30
 -12   1  -8  143.39   28.40
 -13  -1  -8   36.80   21.00
 -13  -1  -8   20.30   28.00
 -13   1  -8   31.90   24.20
  13   1   8   49.40   24.90
 -14  -1  -8   31.80   29.90
 -14  -1  -8    9.60   21.20
  14   1   8   23.10   26.00
 -14   1  -8    3.60   24.30
 -15  -1  -8    4.00   23.40
 -15  -1  -8   64.19   34.40
 -15   1  -8  106.29   29.30
  15   1   8   80.99   29.20
 -16  -1  -8   -4.80   25.10
 -16  -1  -8   20.90   34.40
 -16   1  -8   -6.50   28.20
  16   1   8   28.80   27.90
 -17  -1  -8    0.30   26.10
 -17  -1  -8   18.30   33.60
 -17   1  -8   -1.00   29.50
  17   1   8   18.40   31.50
 -18  -1  -8    4.00   28.20
 -18  -1  -8   12.40   44.50
  18   1   8   15.00   37.10
 -18   1  -8   -2.50   33.50
  23   2  -8   37.90   26.20
  22  -2  -8  -10.70   35.50
 -22  -2   8  -15.10   42.80
 -22  -2   8  -16.10   16.80
 -22   2   8   43.10   29.70
  22   2  -8   55.59   23.50
  21  -2  -8   -3.80   33.10
 -21  -2   8   31.30   16.30
 -21  -2   8   14.40   40.30
 -21   2   8   75.89   30.90
  21   2  -8   27.60   21.10
 -20  -2   8    2.70   14.70
  20  -2  -8  -15.50   32.00
 -20  -2   8  -15.10   36.10
 -20   2   8   66.09   28.70
  20   2  -8   23.30   19.50
 -19  -2   8  143.59   24.50
 -19  -2   8  236.98   45.50
  19  -2  -8  157.88   37.70
  19   2  -8  191.08   28.90
 -19   2   8  226.18   36.00
 -18  -2   8   61.59   35.90
 -18  -2   8   27.90   13.60
  18  -2  -8   39.80   29.40
  18   2  -8   32.30   18.60
 -18   2   8   45.20   25.70
  17  -2  -8   41.20   27.80
 -17  -2   8    9.20   12.90
 -17  -2   8   14.20   33.80
  17   2  -8   16.70   16.80
 -17   2   8   37.70   24.50
 -16  -2   8   82.19   36.90
 -16  -2   8   24.20   12.90
  16  -2  -8   27.20   25.70
 -16   2   8   37.50   24.00
  16   2  -8   13.60   16.20
 -15  -2   8   11.70   31.60
  15  -2  -8   32.20   24.40
 -15  -2   8   31.10   13.30
  15   2  -8   50.39   17.20
 -15   2   8   72.39   23.10
  14  -2  -8    3.70   21.90
 -14  -2   8   20.00   28.30
 -14  -2   8   16.60   12.10
 -14   2   8   19.10   20.30
  14   2  -8   28.70   15.60
  13  -2  -8   84.79   24.70
 -13  -2   8  111.19   18.10
 -13  -2   8  157.68   32.50
  13   2  -8  128.19   20.90
 -13   2   8   96.79   23.60
 -12  -2   8    8.20   24.50
  12  -2  -8   18.60   19.50
 -12  -2   8   22.20   12.10
 -12   2   8    5.90   16.80
  12   2  -8    7.50   13.70
  11  -2  -8   77.69   20.60
 -11  -2   8   70.29   15.50
 -11   2   8   67.59   18.80
 -11   2   8   82.99   40.20
  11   2  -8   89.09   17.20
  10  -2  -8   82.09   22.70
 -10  -2   8  116.89   18.50
  10   2  -8  119.19   19.10
 -10   2   8  122.19   41.40
 -10   2   8  122.99   20.00
  -9  -2   8   13.50   12.30
   9  -2  -8    3.40   17.10
   9   2  -8   37.30   12.50
  -9   2   8    5.40   13.30
  -9   2   8    6.80   35.30
   9   2  -8   18.90   13.00
  -8  -2   8  151.48   21.40
   8  -2  -8   96.29   23.60
  -8   2   8  129.79   42.10
   8   2  -8  148.39   20.20
   8   2  -8  137.89   19.70
  -8   2   8  130.89   20.20
   7  -2  -8   24.30   17.70
  -7  -2   8    1.40   13.60
  -7   2   8   -3.30   11.80
  -7   2   8   -5.30   35.60
   7   2  -8    6.70   11.00
   7   2  -8   10.60   11.90
  -6  -2   8    3.50   21.70
  -6  -2   8   18.30   15.50
   6  -2  -8   -1.00   17.20
   6   2  -8    7.50   12.00
  -6   2   8   39.50   35.90
   6   2  -8   16.30   11.60
   5  -2  -8   32.10   17.40
  -5  -2   8  -19.80   22.50
  -5  -2   8   37.00   16.90
  -5   2   8   -2.00   35.00
   5   2  -8    9.10   10.80
  -4  -2   8    1.90   23.60
   4  -2  -8   -9.10   17.70
  -4   2   8   -2.70   34.10
   4   2  -8  -12.20   10.60
   3  -2  -8 1188.78  119.49
  -3  -2   8 1151.18  124.49
   3  -2  -8 1124.59  121.69
   3   2  -8 1221.88  119.49
  -3   2   8 1164.38  129.99
   2  -2  -8 1902.21  192.48
   2  -2  -8 1830.12  190.68
  -2  -2   8 1862.71  194.98
   2   2  -8 1986.40  190.68
  -2   2   8 1862.61  198.88
   1  -2  -8   56.69   14.20
   1  -2  -8   28.10   20.30
  -1  -2   8   64.49   28.90
   1   2  -8   44.00   13.60
  -1   2   8   11.40   33.90
   0  -2   8   17.40   26.90
   0  -2  -8   11.80   13.60
   0  -2  -8   48.00   19.60
   0   2  -8    4.80   12.40
   0   2   8    3.90   33.80
   1  -2   8   31.90   28.20
  -1  -2  -8   42.90   15.00
  -1  -2  -8   61.49   20.80
  -1   2  -8   30.90   13.90
   1   2   8   23.10   34.40
  -2  -2  -8   -4.30   17.00
  -2  -2  -8    5.10   14.10
   2  -2   8  -12.00   27.20
  -2   2  -8   -7.40   12.70
   2   2   8   42.00   35.10
   3  -2   8   28.80   29.50
  -3  -2  -8   31.70   16.70
  -3  -2  -8   33.50   19.50
  -3   2  -8   25.80   14.70
   3   2   8   27.90   36.40
  -4  -2  -8   -5.70   19.60
   4  -2   8   25.10   31.20
  -4  -2  -8    2.80   16.80
  -4   2  -8  -22.60   13.70
   4   2   8   23.80   38.60
  -5  -2  -8   -0.20   16.70
   5  -2   8   38.70   32.60
  -5  -2  -8   43.90   19.40
   5   2   8   67.59   40.60
  -5   2  -8   44.90   16.40
  -6  -2  -8   25.40   18.20
  -6  -2  -8   34.30   19.40
   6  -2   8   -0.30   33.50
  -6   2  -8   20.40   16.10
   6   2   8   13.00   41.60
  -7  -2  -8  -18.60   18.90
   7  -2   8   23.90   37.00
  -7  -2  -8   -2.50   19.40
  -7   2  -8   30.60   18.10
   7   2   8   48.60   42.70
  -8  -2  -8   13.60   21.10
  -8  -2  -8   -0.70   20.20
   8  -2   8   26.70   38.90
  -8   2  -8  -19.30   17.60
   8   2   8   22.10   42.80
   8   2   8   -3.70   20.80
  -9  -2  -8  -10.50   23.20
   9  -2   8   -3.70   40.80
  -9  -2  -8   -7.20   21.10
  -9   2  -8  -13.10   18.80
   9   2   8  -10.00   44.30
   9   2   8    3.20   21.30
 -10  -2  -8   17.10   20.70
 -10  -2  -8   -6.50   24.10
  10  -2   8    2.50   42.50
  10   2   8   39.80   24.20
 -10   2  -8  -13.60   19.50
 -11  -2  -8    5.80   25.80
 -11  -2  -8    1.20   21.30
  11  -2   8   32.50   44.50
 -11   2  -8   14.90   22.00
  11   2   8   54.79   25.60
 -12  -2  -8   71.19   29.60
  12  -2   8   45.50   46.60
 -12  -2  -8   35.90   25.30
  12   2   8   55.89   28.30
 -12   2  -8   73.79   24.70
 -13  -2  -8   44.30   26.30
  13  -2   8  -20.30   46.10
 -13  -2  -8   48.80   30.10
 -13   2  -8   39.10   25.10
  13   2   8   57.89   27.60
 -14  -2  -8  -11.90   24.80
 -14  -2  -8   16.00   30.30
  14   2   8    9.50   27.70
 -14   2  -8    2.50   25.80
 -15  -2  -8   35.50   28.00
 -15  -2  -8    2.50   32.40
  15   2   8   28.40   28.80
 -15   2  -8    7.10   28.70
 -16  -2  -8    7.20   29.20
 -16  -2  -8   18.70   35.50
 -16   2  -8   -5.50   32.00
  16   2   8   43.80   32.00
 -17  -2  -8   54.99   38.80
 -17  -2  -8    4.20   30.30
 -17   2  -8   54.99   36.50
  17   2   8   18.10   32.30
  21   3  -8   43.40   22.80
  20  -3  -8   52.79   36.80
 -20  -3   8   31.90   44.20
 -20   3   8   19.70   32.50
  20   3  -8   -0.10   19.90
  19  -3  -8   50.89   36.50
 -19  -3   8   76.69   44.00
  19   3  -8   79.99   22.50
 -19   3   8   31.80   31.10
  18  -3  -8   78.09   34.40
 -18  -3   8   53.39   15.80
 -18  -3   8   71.29   41.30
 -18   3   8   70.59   29.60
  18   3  -8   72.89   21.40
  17  -3  -8   12.00   29.00
 -17  -3   8   -2.10   35.20
 -17  -3   8    4.10   12.50
 -17   3   8   48.10   27.50
  17   3  -8   34.90   18.90
 -16  -3   8    5.30   12.50
 -16  -3   8  -43.50   32.50
  16  -3  -8   -4.50   27.40
  16   3  -8    0.00   16.20
 -16   3   8   38.10   26.00
 -15  -3   8   20.10   32.20
 -15  -3   8   13.70   12.40
  15  -3  -8    1.00   27.20
  15   3  -8   -8.10   16.00
 -15   3   8  -39.40   49.40
 -15   3   8   40.40   25.10
  14  -3  -8  131.19   32.30
 -14  -3   8  227.78   41.50
 -14  -3   8  162.18   21.00
 -14   3   8   58.59   54.19
 -14   3   8   89.39   28.20
  14   3  -8  117.59   23.20
  13  -3  -8  193.28   35.50
 -13  -3   8  202.68   26.60
 -13  -3   8  289.77   46.40
  13   3  -8  216.78   29.20
 -13   3   8  124.19   55.39
 -13   3   8  160.18   32.80
 -12  -3   8   61.29   16.90
 -12  -3   8   28.90   31.90
  12  -3  -8   72.19   27.80
 -12   3   8   55.39   50.79
  12   3  -8   66.39   19.10
 -12   3   8   82.19   24.00
  11  -3  -8   25.40   23.90
 -11  -3   8   40.40   32.00
 -11  -3   8   91.19   28.60
 -11  -3   8   19.50   15.20
 -11   3   8   36.60   50.19
  11   3  -8   31.10   16.50
 -11   3   8   27.10   21.50
  10  -3  -8  172.18   38.10
 -10  -3   8  380.96   43.70
 -10  -3   8  244.98   33.80
 -10  -3   8  286.37   46.80
  10   3  -8  289.17   42.70
 -10   3   8  250.17   62.59
  10   3  -8  255.97   33.50
  10   3  -8  264.57   33.20
 -10   3   8  226.88   36.00
  -9  -3   8    4.30   15.90
   9  -3  -8   16.40   22.30
  -9  -3   8   34.10   24.60
  -9  -3   8  -12.70   31.10
  -9   3   8   -7.20   46.70
   9   3  -8   38.40   15.40
   9   3  -8    2.00   24.50
  -9   3   8   52.39   20.10
   9   3  -8  -10.90   14.30
  -8  -3   8  181.18   27.50
  -8  -3   8  178.08   39.70
  -8  -3   8  162.38   31.60
  -8  -3   8  163.08   28.50
   8  -3  -8  141.99   31.80
   8   3  -8  184.68   35.50
   8   3  -8  171.58   25.90
   8   3  -8  206.18   25.90
  -8   3   8  172.28   55.69
   7  -3  -8  -34.60   21.10
  -7  -3   8   12.60   17.60
  -7  -3   8  -17.60   29.10
  -7  -3   8    7.90   17.40
   7   3  -8   22.80   15.20
   7   3  -8    8.90   26.00
  -7   3   8   -5.30   46.10
   7   3  -8   30.00   14.50
  -6  -3   8   10.90   17.30
  -6  -3   8   12.50   30.30
   6  -3  -8   -5.00   20.80
  -6  -3   8    1.30   18.10
  -6   3   8   37.20   45.20
   6   3  -8   24.40   14.90
   6   3  -8   37.20   14.20
   6   3  -8   25.60   27.10
  -5  -3   8  133.19   38.60
   5  -3  -8  121.19   29.20
   5   3  -8  165.58   35.40
   5   3  -8  181.18   23.50
   5   3  -8  150.98   22.80
  -5   3   8  115.99   49.20
   4  -3  -8  264.47   41.40
  -4  -3   8  322.87   50.89
  -4   3   8  329.47   62.19
   4   3  -8  297.07   46.30
   4   3  -8  298.77   36.10
  -3  -3   8   46.20   34.10
   3  -3  -8   29.40   23.00
   3   3  -8   61.79   16.30
  -3   3   8   37.10   42.70
   3   3  -8   39.30   27.80
   2  -3  -8   14.50   13.00
   2  -3  -8   11.20   21.70
  -2  -3   8   31.10   34.30
   2   3  -8   24.50   25.60
   2   3  -8   42.40   15.50
  -2   3   8   26.00   42.10
   1  -3  -8    1.60   22.90
  -1  -3   8  -10.70   31.50
   1  -3  -8   12.20   13.30
  -1   3   8    4.90   40.60
   1   3  -8   13.90   15.40
   1   3  -8   13.30   26.10
   0  -3  -8   -5.20   13.70
   0  -3   8  -49.20   32.40
   0  -3  -8   -3.70   22.20
   0   3  -8  -14.20   26.80
   0   3   8   24.80   41.60
   0   3  -8    6.80   15.80
   1  -3   8   18.70   35.50
  -1  -3  -8   25.10   25.10
  -1  -3  -8   21.10   15.40
  -1   3  -8   69.19   30.80
  -1   3  -8   50.49   17.50
   1   3   8    8.10   42.90
  -2  -3  -8   75.39   26.70
   2  -3   8   54.49   40.60
  -2  -3  -8   37.80   17.60
   2   3   8   -3.00   45.20
  -2   3  -8   58.79   32.60
  -2   3  -8   53.39   19.10
  -3  -3  -8  213.28   34.60
   3  -3   8  176.28   55.49
  -3  -3  -8  256.67   40.40
  -3   3  -8  318.47   50.19
  -3   3  -8  322.57   36.00
   3   3   8  284.97   61.49
  -4  -3  -8   95.99   28.90
  -4  -3  -8   97.29   23.90
   4  -3   8  123.19   48.20
   4   3   8  155.18   55.19
  -4   3  -8  106.89   23.50
  -5  -3  -8    1.60   25.70
  -5  -3  -8   28.80   19.10
   5  -3   8    3.00   45.70
   5   3   8  -46.70   50.29
  -5   3  -8   -1.50   18.50
  -6  -3  -8   71.79   29.70
  -6  -3  -8   65.99   22.50
   6  -3   8   41.70   47.90
   6   3   8   49.00   54.09
  -6   3  -8   77.59   22.30
   7  -3   8  -35.90   46.90
  -7  -3  -8   31.30   22.00
  -7  -3  -8    8.40   26.80
   7   3   8   59.59   53.59
  -7   3  -8   58.39   21.90
  -8  -3  -8   46.60   23.20
  -8  -3  -8   -5.20   25.30
   8  -3   8  -13.40   50.39
  -8   3  -8   25.80   22.10
   8   3   8   -9.40   50.39
  -9  -3  -8   -9.40   23.50
   9  -3   8   -8.40   55.09
  -9  -3  -8   -8.90   25.20
   9   3   8   20.10   51.49
  -9   3  -8   -1.50   20.80
 -10  -3  -8   25.90   27.00
 -10  -3  -8   56.29   26.80
  10  -3   8  -25.10   54.59
  10   3   8   95.39   66.49
 -10   3  -8   54.29   24.60
 -11  -3  -8  -19.50   24.80
 -11  -3  -8  -14.60   26.70
  11  -3   8  -31.50   59.69
 -11   3  -8   -9.90   23.60
  11   3   8   30.60   68.09
  12  -3   8   -6.90   63.79
 -12  -3  -8  -40.20   27.80
 -12  -3  -8  -14.00   27.20
  12   3   8   -7.60   30.40
 -12   3  -8   33.80   25.50
 -13  -3  -8   32.80   30.70
  13  -3   8  -43.40   61.89
 -13  -3  -8  -26.20   27.40
 -13   3  -8   34.20   26.40
  13   3   8   27.40   30.30
 -14  -3  -8   29.00   35.20
 -14  -3  -8    9.60   30.70
  14  -3   8   41.10   69.09
 -14   3  -8   34.00   31.10
  14   3   8   44.40   34.10
 -15  -3  -8   23.00   33.50
 -15  -3  -8   10.20   32.60
  15  -3   8  -63.39   70.79
 -15   3  -8   -2.40   29.20
  15   3   8   27.70   36.30
 -17  -4   8  -22.90   43.00
  17  -4  -8  -57.49   35.20
 -17  -4   8    5.00   28.40
 -17   4   8   18.80   31.60
  17   4  -8  -23.30   19.40
 -16  -4   8   23.60   27.90
 -16  -4   8  -18.10   38.90
  16  -4  -8   26.00   34.60
 -16   4   8   11.20   30.80
  16   4  -8   32.30   20.20
 -16   4   8  -57.29   55.49
  15  -4  -8    2.20   35.00
 -15  -4   8   -3.70   37.00
 -15  -4   8   16.30   26.10
 -15   4   8   -6.40   58.59
  15   4  -8  -12.30   18.20
 -15   4   8   47.00   30.30
  14  -4  -8   -0.60   33.40
 -14  -4   8   19.10   25.50
 -14  -4   8    8.70   33.40
  14   4  -8   32.10   19.80
 -14   4   8  102.29   32.10
 -14   4   8   -4.40   56.39
 -13  -4   8   38.20   27.00
 -13  -4   8    9.50   17.90
  13  -4  -8   18.10   32.60
 -13  -4   8  -21.00   31.80
 -13   4   8   12.20   53.79
  13   4  -8   32.70   19.20
 -13   4   8   57.39   29.80
 -12  -4   8   -8.50   16.50
 -12  -4   8    9.20   24.00
 -12  -4   8  -20.20   30.80
  12  -4  -8  -32.30   27.30
 -12   4   8  -15.70   54.19
 -12   4   8   12.10   28.00
  12   4  -8  -14.90   16.70
 -11  -4   8   26.40   24.60
  11  -4  -8   -4.00   26.80
 -11  -4   8   26.90   18.20
 -11  -4   8   61.29   30.70
 -11  -4   8  -20.90   39.20
  11   4  -8   35.30   18.60
 -11   4   8   38.00   27.20
 -11   4   8   12.50   57.59
  11   4  -8  -18.10   32.80
 -10  -4   8  -14.60   18.20
 -10  -4   8   15.40   22.50
  10  -4  -8  -43.30   26.20
 -10  -4   8   29.30   24.80
 -10  -4   8   -7.20   38.80
  10   4  -8   23.40   18.10
  10   4  -8  -52.49   32.60
 -10   4   8  -22.20   59.39
  10   4  -8   22.60   19.40
 -10   4   8   64.79   27.40
  -9  -4   8    3.70   22.00
  -9  -4   8  -10.20   39.30
  -9  -4   8    4.70   19.60
  -9  -4   8  -20.90   24.40
   9   4  -8   -3.90   33.20
  -9   4   8  -69.19   58.09
   9   4  -8   15.70   18.40
   9   4  -8    0.00   17.30
   8  -4  -8  -34.40   25.60
  -8  -4   8    0.40   22.20
  -8  -4   8  -31.60   24.50
  -8  -4   8  -33.10   36.40
  -8  -4   8   -1.10   20.60
   8   4  -8   11.30   17.90
   8   4  -8  -14.50   34.00
   8   4  -8   11.80   17.90
  -8   4   8  -59.69   58.49
  -7  -4   8   88.99   44.20
  -7  -4   8   48.40   22.80
  -7  -4   8   46.50   25.00
   7  -4  -8  -17.10   27.00
  -7   4   8   61.89   63.89
   7   4  -8   52.99   37.70
   7   4  -8   97.39   21.60
   7   4  -8   79.39   21.10
  -6  -4   8  123.09   48.00
  -6  -4   8  139.59   29.50
  -6  -4   8  163.78   29.80
   6  -4  -8  118.19   32.00
   6   4  -8  152.98   43.90
  -6   4   8   96.39   67.09
   6   4  -8  157.88   25.30
  -5  -4   8   -9.10   21.00
   5  -4  -8  -11.60   25.90
  -5  -4   8    7.00   41.70
   5   4  -8  -36.90   35.00
  -5   4   8   38.60   58.39
   5   4  -8   18.80   17.90
   4  -4  -8  236.28   40.00
  -4  -4   8  217.98   56.29
   4   4  -8  241.18   32.40
   4   4  -8  235.08   51.39
  -4   4   8  203.58   66.79
  -3  -4   8   60.59   47.30
   3  -4  -8   42.40   27.50
  -3   4   8   50.19   57.39
   3   4  -8   61.69   19.90
   3   4  -8   79.29   41.40
   2  -4  -8   18.80   27.10
  -2  -4   8    1.50   46.10
  -2   4   8   24.60   54.19
   2   4  -8  -10.20   38.30
   2   4  -8  -25.90   16.80
   1  -4  -8   15.40   15.30
  -1  -4   8   13.00   47.10
   1  -4  -8   12.10   27.50
  -1   4   8   67.49   56.89
   1   4  -8   50.59   19.80
   1   4  -8   21.00   38.80
   0  -4  -8  -37.40   27.20
   0  -4   8  -20.10   47.90
   0  -4  -8    6.20   15.70
   0   4   8   17.10   56.49
   0   4  -8    6.60   19.80
   0   4  -8    4.40   41.30
  -1  -4  -8  -22.70   16.50
   1  -4   8   11.50   50.29
  -1  -4  -8  -40.00   27.90
   1   4   8   -8.50   54.09
  -1   4  -8  -23.40   40.50
  -1   4  -8  -12.30   19.20
  -2  -4  -8   82.89   32.80
   2  -4   8   21.60   46.80
  -2  -4  -8   22.00   18.80
   2   4   8    5.10   56.39
  -2   4  -8   40.50   22.00
  -2   4  -8   31.10   43.40
  -3  -4  -8    2.30   31.70
   3  -4   8   21.10   49.40
  -3  -4  -8   -3.20   19.20
   3   4   8   32.80   61.09
  -3   4  -8  -28.10   20.40
  -3   4  -8  -18.20   45.60
  -4  -4  -8   27.10   21.10
   4  -4   8   31.70   55.59
  -4  -4  -8   60.99   34.20
   4   4   8  107.69   63.39
  -4   4  -8   17.00   23.00
  -4   4  -8   94.29   51.59
  -5  -4  -8    0.60   30.10
  -5  -4  -8   62.39   23.70
   5  -4   8   22.70   58.29
   5   4   8   71.69   60.79
  -5   4  -8   -1.30   21.90
  -5   4  -8   32.60   50.09
  -6  -4  -8   16.60   22.90
   6  -4   8    9.20   59.39
  -6  -4  -8  -20.20   29.30
  -6   4  -8  -14.00   50.19
   6   4   8   26.50   59.59
  -6   4  -8   -9.60   22.70
   7  -4   8  -72.09   60.19
  -7  -4  -8  -13.70   23.00
  -7  -4  -8   11.60   31.50
   7   4   8   31.10   57.59
  -7   4  -8    6.10   23.40
  -8  -4  -8    3.40   33.20
  -8  -4  -8   21.10   25.50
   8  -4   8   23.70   68.79
   8   4   8   71.99   58.79
  -8   4  -8   65.59   26.60
  -9  -4  -8   26.20   26.80
   9  -4   8  -30.30   61.99
  -9  -4  -8   24.60   35.10
   9   4   8   12.40   71.59
  -9   4  -8   20.80   27.10
 -10  -4  -8   36.60   36.90
  10  -4   8  -76.79   62.19
 -10  -4  -8   21.50   27.40
  10   4   8   70.79   76.79
 -10   4  -8  -48.50   25.50
  11  -4   8  -55.89   76.19
 -11  -4  -8  -18.10   34.10
 -11  -4  -8   50.79   30.60
 -11   4  -8   33.20   28.20
 -11   5   8   -4.10   70.59
  10  -5  -8  -23.20   30.50
 -10  -5   8  -35.40   53.09
 -10  -5   8    3.60   31.50
 -10   5   8   -6.30   71.09
  10   5  -8 -102.49   39.70
  -9  -5   8   48.70   55.79
   9  -5  -8  -44.20   30.10
  -9   5   8   33.30   68.89
   9   5  -8  -46.60   42.30
  -8  -5   8   -6.50   47.70
   8  -5  -8    2.30   31.70
   8   5  -8  -30.10   44.90
  -8   5   8   27.50   70.49
  -7  -5   8  -19.20   50.79
   7  -5  -8  -14.20   29.70
  -7   5   8   41.80   72.69
   7   5  -8  -86.69   40.30
  -6  -5   8   -7.80   49.60
  -6  -5   8   77.69   27.40
   6  -5  -8   33.60   31.00
  -6   5   8   -2.60   76.09
   6   5  -8   16.70   46.80
   6   5  -8   26.00   22.70
   5  -5  -8   33.90   32.80
  -5  -5   8    5.70   24.60
  -5  -5   8   48.80   54.69
  -5   5   8   30.40   75.29
   5   5  -8  -35.70   45.30
   5   5  -8    2.80   20.20
   4  -5  -8  -30.00   29.10
  -4  -5   8   -1.80   52.69
   4   5  -8   66.49   23.20
   4   5  -8   20.60   50.19
  -4   5   8  -24.90   75.09
  -3  -5   8    9.30   55.39
   3  -5  -8   -7.10   30.40
   3   5  -8  -13.70   49.99
   3   5  -8   13.40   20.10
  -3   5   8   37.20   77.19
   2  -5  -8   51.89   36.10
  -2  -5   8   49.50   57.79
   2   5  -8   29.70   53.89
  -2   5   8   27.40   75.79
   2   5  -8   15.30   22.20
  -1  -5   8  -23.90   56.89
   1  -5  -8   26.20   34.00
  -1   5   8  -52.39   70.89
   1   5  -8   48.00   57.49
   1   5  -8   -8.60   22.20
   0  -5   8  -18.40   59.29
   0  -5  -8  -50.69   28.70
   0   5   8   10.30   73.89
   0   5  -8  -47.20   60.59
   0   5  -8  -29.00   23.20
   1  -5   8   -5.20   62.19
  -1  -5  -8   47.40   35.00
  -1   5  -8  -21.20   58.49
   1   5   8  -19.20   70.39
  -1   5  -8   15.50   25.50
   2  -5   8   -9.10   59.09
  -2  -5  -8   27.20   36.40
   2   5   8   -0.30   76.39
  -2   5  -8    5.40   24.90
  -2   5  -8  -39.00   58.59
   3  -5   8  -19.20   58.99
  -3  -5  -8   13.10   38.50
  -3   5  -8   16.90   66.09
  -3   5  -8    3.70   25.10
   3   5   8   -6.30   74.09
   4  -5   8    4.90   61.59
  -4  -5  -8  -36.90   38.30
  -4   5  -8  -23.50   26.30
  -4   5  -8  -73.19   63.49
   4   5   8  -59.59   73.09
   5  -5   8  -29.10   70.59
  -5  -5  -8   -6.50   40.60
  -5   5  -8   14.70   27.40
   5   5   8  -17.20   71.59
  -5   5  -8  -58.29   62.09
  24   0  -9   34.80   29.20
 -24   0   9  -40.80   24.00
 -24   0   9   17.60   35.40
 -23   0   9  -21.50   22.00
 -23   0   9   20.50   32.90
  23   0  -9   40.70   27.50
 -22   0   9  -16.00   29.70
 -22   0   9  -15.50   20.30
  22   0  -9   70.79   28.20
  21   0  -9   23.50   26.20
 -21   0   9   38.00   20.70
 -21   0   9   -2.80   29.30
 -20   0   9   29.10   31.60
  20   0  -9   11.90   25.30
 -20   0   9   -6.70   19.20
  19   0  -9    9.30   24.00
 -19   0   9    4.70   27.90
 -19   0   9   -9.10   17.90
 -18   0   9   24.60   26.70
 -18   0   9   42.90   19.50
  18   0  -9   92.59   25.20
 -17   0   9   46.40   17.10
  17   0  -9   60.19   23.50
 -17   0   9   44.20   26.90
 -16   0   9   20.30   15.00
  16   0  -9   45.20   21.90
 -15   0   9   25.40   13.80
  15   0  -9   16.00   20.00
  14   0  -9    6.10   18.60
 -14   0   9  -22.40   11.70
 -13   0   9    0.50   12.00
  13   0  -9   -2.30   17.70
 -12   0   9    7.90   11.80
  12   0  -9   15.50   17.90
  11   0  -9    2.50   17.00
 -11   0   9    1.30   11.50
  10   0  -9   10.50   16.70
 -10   0   9   15.10   11.60
   9   0  -9   -7.20   15.70
  -9   0   9   25.30   11.80
  -8   0   9   -6.40   11.30
   8   0  -9   13.50   14.20
   8   0  -9   26.80   16.00
  -7   0   9    6.40   11.60
   7   0  -9   13.70   15.10
   7   0  -9   -1.90   14.10
  -6   0   9   12.80   12.10
   6   0  -9   14.50   13.70
   6   0  -9    4.50   14.00
  -6   0   9   -5.60   20.50
   5   0  -9   -0.80   13.10
   5   0  -9   23.80   13.90
  -5   0   9   14.20   11.90
  -5   0   9   35.20   19.60
  -4   0   9   -2.10   11.90
  -4   0   9   22.20   18.90
   4   0  -9   -5.10   10.40
   4   0  -9    2.90   12.80
   4   0  -9   -0.70   13.60
  -3   0   9   22.20   12.50
   3   0  -9    6.40   10.00
   3   0  -9   17.20   13.00
  -3   0   9   25.40   19.50
  -2   0   9   14.00   13.30
  -2   0   9   15.10   19.70
   2   0  -9    8.10    9.60
   2   0  -9   -1.90   12.90
   1   0  -9   -2.70    9.30
  -1   0   9   29.70   19.60
   1   0  -9   -6.10   13.20
   0   0  -9    5.50    9.70
   0   0   9   11.60   19.40
   0   0  -9    0.90   14.00
  -1   0  -9    6.70   10.40
  -1   0  -9  -11.10   13.90
   1   0   9   26.40   19.90
   2   0   9    9.00   20.10
  -2   0  -9  -16.10   10.50
  -2   0  -9    2.30   15.10
  -3   0  -9   -2.60   15.50
   3   0   9   21.00   19.70
   4   0   9    6.10   19.60
  -4   0  -9   -9.90   15.20
  -5   0  -9    8.10   14.50
   5   0   9    2.30   20.00
  -6   0  -9  -23.30   15.50
   6   0   9   17.20   21.80
   7   0   9  -18.00   23.80
  -7   0  -9    5.30   16.20
   8   0   9  -19.10   23.30
  -8   0  -9    1.50   17.50
   9   0   9  -24.40   27.00
  -9   0  -9   -4.10   19.30
  -9   0  -9  -10.90   15.30
  10   0   9  -29.60   26.80
 -10   0  -9   17.50   21.80
 -10   0  -9  -18.80   16.20
 -11   0  -9  -12.00   17.90
  11   0   9    4.90   32.80
 -11   0  -9   29.70   23.30
 -12   0  -9   11.80   24.70
 -12   0  -9  -16.80   18.90
 -13   0  -9  -16.20   26.00
 -13   0  -9   11.30   21.10
 -14   0  -9    7.90   22.40
 -14   0  -9  -39.00   25.80
 -15   0  -9   17.50   30.20
 -15   0  -9  -10.40   24.50
 -16   0  -9  -16.60   32.10
 -17   0  -9  -12.00   38.00
 -18   0  -9   -7.40   49.20
 -24  -1   9  -11.10   20.90
 -24  -1   9  -42.60   37.90
  24  -1  -9  -10.40   30.80
  24   1  -9   58.79   27.70
 -24   1   9  -20.60   28.50
 -23  -1   9   28.70   36.40
 -23  -1   9    8.40   19.70
  23  -1  -9   23.60   28.10
 -23   1   9   28.60   28.40
  23   1  -9    6.10   24.70
  22  -1  -9  -19.30   28.90
 -22  -1   9   24.70   19.20
 -22  -1   9   30.20   34.90
 -22   1   9  -24.80   25.80
  22   1  -9   26.10   25.20
  21  -1  -9  -38.00   28.00
 -21  -1   9   52.99   34.20
 -21  -1   9  -15.60   16.80
  21   1  -9    9.30   24.00
 -21   1   9  -19.70   25.40
 -21   1   9   45.20   30.40
 -20  -1   9    5.00   32.20
  20  -1  -9   11.90   27.60
 -20  -1   9   13.80   15.60
 -20   1   9  -54.29   23.20
  20   1  -9   21.80   22.70
 -20   1   9    8.00   27.30
 -19  -1   9  103.49   20.20
  19  -1  -9   71.79   29.90
 -19  -1   9  101.69   38.60
  19   1  -9  119.89   26.10
 -19   1   9   63.39   25.00
  18  -1  -9   22.00   27.20
 -18  -1   9    8.80   30.10
 -18  -1   9   -6.90   13.80
  18   1  -9   31.80   21.20
 -18   1   9   22.60   21.00
 -17  -1   9  324.97   40.00
 -17  -1   9  479.05   53.29
  17  -1  -9  287.17   46.60
  17   1  -9  366.36   44.30
 -17   1   9  321.67   42.90
 -16  -1   9  165.58   35.20
  16  -1  -9   87.49   28.60
 -16  -1   9  138.59   20.90
 -16   1   9  144.19   24.80
  16   1  -9  120.89   26.00
 -15  -1   9   16.20   12.80
  15  -1  -9  -23.90   21.50
  15   1  -9    9.90   19.70
 -15   1   9   36.40   17.60
 -14  -1   9   -3.10   11.80
  14  -1  -9    9.70   20.40
  14   1  -9   -8.70   17.70
 -14   1   9   18.40   16.00
 -13  -1   9   26.70   12.30
  13  -1  -9   -2.60   18.30
  13   1  -9   23.90   17.00
 -13   1   9   26.50   14.60
  12  -1  -9   33.40   17.80
 -12  -1   9   15.50   11.60
 -12   1   9    5.20   13.00
  12   1  -9   15.30   16.10
  11  -1  -9  233.98   33.40
 -11  -1   9  284.07   31.70
 -11   1   9  253.47   32.10
  11   1  -9  286.27   33.00
  10  -1  -9  153.28   26.90
 -10  -1   9  204.28   25.20
  10   1  -9  183.88   26.20
 -10   1   9  247.38   26.00
  -9  -1   9   -5.50   11.70
   9  -1  -9   -2.30   14.70
   9  -1  -9   -1.30   14.80
  -9   1   9    3.80   10.60
   9   1  -9   11.30   13.80
   8  -1  -9  247.18   27.70
   8  -1  -9  212.28   28.50
  -8  -1   9  202.48   26.60
  -8   1   9  239.18   25.60
   8   1  -9  195.18   26.70
  -8   1   9  124.59   41.70
  -7  -1   9   -1.60   12.30
   7  -1  -9   -6.00   13.60
   7  -1  -9   15.00   16.20
   7   1  -9   20.80   11.90
  -7   1   9   17.00   10.20
   7   1  -9   11.30   12.40
  -7   1   9  -30.70   33.10
   6  -1  -9  603.44   67.09
  -6  -1   9  637.14   68.69
   6  -1  -9  594.44   65.89
  -6  -1   9  611.64   65.99
   6   1  -9  617.84   64.89
   6   1  -9  623.44   63.99
  -6   1   9  636.74   64.09
  -5  -1   9  288.27   38.70
  -5  -1   9  296.37   33.50
   5  -1  -9  265.07   33.30
   5  -1  -9  293.27   35.50
   5   1  -9  254.37   31.60
  -5   1   9  255.77   48.20
   5   1  -9  249.08   33.40
  -5   1   9  244.78   30.20
  -4  -1   9  207.68   33.10
  -4  -1   9  180.68   27.00
   4  -1  -9  178.38   27.40
   4  -1  -9  177.58   25.10
  -4   1   9  148.59   41.20
   4   1  -9  214.48   24.20
   4   1  -9  227.98   25.70
   3  -1  -9  270.37   34.00
   3  -1  -9  233.28   30.80
  -3  -1   9  285.47   40.10
   3   1  -9  262.47   32.50
   3   1  -9  265.27   30.70
  -3   1   9  235.88   44.60
   2  -1  -9  298.07   35.90
   2  -1  -9  300.37   37.50
  -2  -1   9  314.37   43.80
  -2   1   9  282.27   47.50
   2   1  -9  280.47   35.60
   2   1  -9  304.17   34.10
   1  -1  -9   10.20   16.30
   1  -1  -9   -7.10   14.70
  -1  -1   9    2.00   25.30
  -1   1   9  -57.39   28.70
   1   1  -9   -6.90   11.60
   1   1  -9   -9.40   13.60
   0  -1  -9  243.88   34.80
   0  -1  -9  276.67   35.70
   0  -1   9  261.77   41.70
   0   1   9  295.37   45.00
   0   1  -9  279.37   34.40
   0   1  -9  303.47   33.20
  -1  -1  -9  365.56   39.30
  -1  -1  -9  255.67   38.30
   1  -1   9  279.87   45.50
   1   1   9  334.47   47.50
  -1   1  -9  333.77   36.80
  -1   1  -9  335.47   38.10
  -2  -1  -9   70.39   19.10
  -2  -1  -9   77.79   17.40
   2  -1   9   45.00   26.90
  -2   1  -9   82.39   16.80
   2   1   9   76.89   31.00
  -2   1  -9   71.79   16.00
  -3  -1  -9  178.88   25.10
  -3  -1  -9  125.99   25.50
   3  -1   9  133.79   33.10
  -3   1  -9  187.08   24.00
  -3   1  -9  196.48   25.40
   3   1   9  250.07   37.60
   4  -1   9   36.90   26.60
  -4  -1  -9   43.00   16.90
  -4  -1  -9   25.80   15.40
   4   1   9    4.70   28.00
  -4   1  -9   42.60   13.90
  -4   1  -9    8.80   16.00
  -5  -1  -9   18.10   14.90
  -5  -1  -9   18.50   15.90
   5  -1   9    4.80   26.10
  -5   1  -9    3.90   16.30
  -5   1  -9  -11.40   13.80
   5   1   9   17.30   28.20
  -6  -1  -9   40.20   17.00
   6  -1   9   26.50   27.20
  -6  -1  -9   57.09   19.30
   6   1   9   83.19   31.00
  -6   1  -9   62.09   16.80
   7  -1   9    6.80   27.50
  -7  -1  -9    8.90   19.00
  -7  -1  -9    3.70   16.50
   7   1   9   56.39   18.30
   7   1   9   86.59   31.50
  -7   1  -9   36.90   18.80
  -7   1  -9    6.50   15.90
  -8  -1  -9   14.30   20.30
   8  -1   9   12.00   28.20
  -8  -1  -9    6.10   16.40
   8   1   9   26.60   19.40
  -8   1  -9   49.10   17.00
   8   1   9   40.10   31.40
  -9  -1  -9   29.40   20.00
  -9  -1  -9   55.59   24.00
   9  -1   9   58.09   31.30
   9   1   9   95.89   22.40
   9   1   9   58.19   33.30
  -9   1  -9   73.79   20.40
  10  -1   9   86.29   35.50
 -10  -1  -9  173.38   31.00
 -10  -1  -9   92.99   26.30
  10   1   9  272.77   31.20
  10   1   9  151.78   40.70
 -10   1  -9  196.08   28.00
 -11  -1  -9  272.87   37.90
  11   1   9  242.08   35.10
  11   1   9  122.59   50.09
 -11   1  -9  203.58   33.10
 -12  -1  -9   11.20   20.80
 -12  -1  -9   -6.50   26.60
  12  -1   9  -22.10   29.30
  12   1   9   14.90   24.20
 -12   1  -9  -34.20   20.80
 -13  -1  -9   27.30   24.70
 -13  -1  -9  113.19   31.70
  13   1   9  106.59   27.60
 -13   1  -9   95.09   26.80
 -14  -1  -9   -9.60   23.30
 -14  -1  -9  -20.70   29.00
 -14   1  -9   38.80   25.80
  14   1   9   43.40   27.00
 -15  -1  -9    7.40   23.50
 -15  -1  -9   11.70   31.90
 -15   1  -9   19.60   27.00
  15   1   9   17.80   27.80
 -16  -1  -9   -7.30   33.50
 -16  -1  -9   22.10   26.50
  16   1   9   -3.10   30.50
 -16   1  -9   13.90   28.20
 -17  -1  -9  -35.90   35.90
 -17  -1  -9   -6.70   33.90
 -17   1  -9   13.20   29.80
  23   2  -9   18.00   22.70
 -22  -2   9   11.60   16.40
 -22  -2   9   -6.10   40.50
  22  -2  -9  -20.00   33.90
  22   2  -9   -5.40   20.10
 -22   2   9   74.59   31.30
 -21  -2   9   19.00   15.80
 -21  -2   9   32.90   40.50
  21  -2  -9   87.69   35.60
  21   2  -9   41.20   19.80
 -21   2   9   17.10   28.80
 -20  -2   9   -6.90   14.00
  20  -2  -9   -9.40   32.10
 -20  -2   9    6.70   36.80
  20   2  -9   25.30   18.40
 -20   2   9   21.80   28.60
 -19  -2   9   54.99   38.10
 -19  -2   9   32.10   14.30
  19  -2  -9   62.19   30.60
 -19   2   9   76.29   28.00
  19   2  -9   38.60   18.50
 -18  -2   9   23.80   13.80
  18  -2  -9  -13.20   27.70
 -18  -2   9   63.69   37.00
  18   2  -9   22.20   16.70
 -18   2   9   36.90   26.00
 -17  -2   9   38.70   13.70
 -17  -2   9   35.00   35.80
  17  -2  -9   43.00   27.50
  17   2  -9   25.00   16.60
 -17   2   9   27.30   23.80
  16  -2  -9   38.50   25.70
 -16  -2   9   35.90   13.60
 -16  -2   9   50.99   34.10
 -16   2   9   -6.40   21.90
  16   2  -9   42.60   19.00
  15  -2  -9   74.19   25.80
 -15  -2   9   77.29   16.20
 -15  -2   9   42.70   31.00
 -15   2   9   64.09   23.60
  15   2  -9   77.19   19.70
 -14  -2   9   27.00   13.20
  14  -2  -9   13.40   22.60
 -14  -2   9   63.49   29.10
 -14   2   9   37.30   20.70
  14   2  -9   33.40   17.10
 -13  -2   9   -6.50   11.90
  13  -2  -9   14.10   20.60
 -13   2   9   -3.10   17.40
  13   2  -9   22.70   15.40
 -12  -2   9  245.08   27.40
  12  -2  -9  151.18   31.00
 -12   2   9  214.48   29.30
  12   2  -9  206.98   27.80
  11  -2  -9  330.57   45.00
 -11  -2   9  411.56   42.60
 -11   2   9  362.56   43.50
 -11   2   9  411.96   61.69
  11   2  -9  348.47   42.00
 -10  -2   9   16.10   12.90
  10  -2  -9   13.10   18.50
  10   2  -9   17.90   12.70
 -10   2   9   34.10   37.20
 -10   2   9   16.30   14.30
   9  -2  -9   13.90   18.50
  -9  -2   9   20.80   14.20
   9   2  -9   25.90   12.90
  -9   2   9   48.30   38.70
   9   2  -9   55.59   13.70
  -9   2   9    1.50   12.90
   8  -2  -9    3.60   17.10
  -8  -2   9    5.60   14.00
  -8   2   9   -2.60   11.90
  -8   2   9   15.40   37.60
   8   2  -9    4.70   11.70
   8   2  -9   11.50   11.90
  -7  -2   9   75.99   25.30
   7  -2  -9   54.89   20.10
  -7  -2   9   72.29   18.00
  -7   2   9   66.49   14.20
   7   2  -9   70.29   14.70
   7   2  -9   85.59   15.10
  -7   2   9   79.39   40.20
   6  -2  -9  190.58   30.40
  -6  -2   9  202.18   29.30
  -6  -2   9  218.78   35.60
   6   2  -9  213.38   26.40
   6   2  -9  207.48   26.00
  -6   2   9  211.78   48.40
  -5  -2   9  234.48   31.50
  -5  -2   9  256.17   37.90
   5  -2  -9  199.88   31.80
  -5   2   9  246.18   49.20
   5   2  -9  221.58   28.30
   4  -2  -9  322.77   39.30
   4  -2  -9  353.76   43.50
  -4  -2   9  346.97   46.80
  -4   2   9  425.66   59.99
   4   2  -9  316.97   38.60
   3  -2  -9  631.14   71.69
   3  -2  -9  676.33   69.19
  -3  -2   9  683.23   75.19
   3   2  -9  657.53   68.69
  -3   2   9  597.94   82.39
   2  -2  -9 1223.58  118.09
  -2  -2   9 1097.79  122.59
   2  -2  -9 1177.68  120.09
   2   2  -9 1221.08  117.69
  -2   2   9 1000.50  127.39
   1  -2  -9   16.10   13.60
  -1  -2   9    3.50   25.90
   1  -2  -9   21.40   19.40
   1   2  -9   30.50   13.10
  -1   2   9   26.80   33.60
   0  -2  -9    7.60   13.70
   0  -2   9   -2.90   26.50
   0  -2  -9    5.00   18.70
   0   2   9  -49.20   30.60
   0   2  -9    9.70   12.60
  -1  -2  -9    5.20   19.00
   1  -2   9    4.60   26.90
  -1  -2  -9    9.20   14.20
  -1   2  -9   22.70   13.60
   1   2   9    7.50   32.70
  -2  -2  -9    1.30   14.90
  -2  -2  -9   -3.70   18.70
   2  -2   9   16.30   28.90
   2   2   9   -0.70   33.40
  -2   2  -9   -3.70   13.20
   3  -2   9   82.89   36.30
  -3  -2  -9  109.49   20.80
  -3  -2  -9   89.19   23.20
  -3   2  -9   98.39   19.20
   3   2   9  123.59   40.60
  -4  -2  -9   11.90   17.70
  -4  -2  -9   21.90   21.00
   4  -2   9   -2.60   31.10
  -4   2  -9   19.10   14.80
   4   2   9   24.00   40.70
   5  -2   9   30.90   34.20
  -5  -2  -9   13.40   18.80
  -5  -2  -9   27.30   20.50
   5   2   9   56.59   43.10
  -5   2  -9   -8.50   15.60
  -6  -2  -9   65.99   22.50
   6  -2   9   57.19   37.30
  -6  -2  -9   74.39   22.60
   6   2   9   67.19   45.60
  -6   2  -9   32.40   18.60
  -7  -2  -9   35.50   22.20
   7  -2   9   23.40   38.70
  -7  -2  -9   39.00   21.80
  -7   2  -9   50.09   20.10
   7   2   9   49.80   46.00
  -8  -2  -9   -1.10   21.20
  -8  -2  -9   45.40   23.00
   8  -2   9    9.50   39.70
   8   2   9   34.10   46.00
  -8   2  -9  -14.80   19.20
  -9  -2  -9   -8.00   22.60
  -9  -2  -9   -7.60   21.90
   9  -2   9   11.30   42.50
  -9   2  -9    2.80   19.80
   9   2   9   29.90   24.40
   9   2   9   38.50   43.50
  10  -2   9   36.00   44.90
 -10  -2  -9   28.80   24.50
 -10  -2  -9   11.20   22.20
 -10   2  -9   43.80   22.00
  10   2   9  -25.40   23.40
  10   2   9   60.19   57.09
  11  -2   9   21.00   45.10
 -11  -2  -9   15.00   23.50
 -11  -2  -9    7.30   25.80
 -11   2  -9    7.20   21.40
  11   2   9   68.69   27.40
  12  -2   9   -9.20   45.00
 -12  -2  -9   10.60   23.90
 -12  -2  -9   -7.90   27.70
 -12   2  -9   -4.40   23.80
  12   2   9   16.20   27.30
 -13  -2  -9   15.00   29.10
  13  -2   9  -13.60   47.10
 -13  -2  -9    4.20   23.90
  13   2   9   -3.80   26.80
 -13   2  -9   37.30   26.30
  14  -2   9    8.60   49.70
 -14  -2  -9   56.89   33.20
 -14  -2  -9   31.00   26.30
  14   2   9   75.39   29.40
 -14   2  -9   62.59   26.80
  15  -2   9  -25.30   52.39
 -15  -2  -9  -21.60   25.50
 -15  -2  -9   44.10   33.70
 -15   2  -9   -7.90   26.40
  15   2   9   36.60   29.50
 -16  -2  -9   24.00   35.80
 -16  -2  -9   13.80   29.30
  16   2   9   16.20   34.00
 -16   2  -9  -31.40   29.00
 -20  -3   9    9.70   42.00
  20  -3  -9   19.30   36.70
  20   3  -9    0.40   19.40
 -20   3   9   79.49   32.50
  19  -3  -9   -9.90   34.30
 -19  -3   9   31.40   14.90
 -19  -3   9  -26.60   37.50
  19   3  -9   32.10   19.70
 -19   3   9   36.30   28.50
  18  -3  -9   18.50   32.70
 -18  -3   9   13.70   36.50
 -18  -3   9   27.00   13.90
 -18   3   9   12.50   27.90
  18   3  -9   20.10   18.40
 -17  -3   9    5.90   13.40
  17  -3  -9   -7.10   28.70
 -17  -3   9  -29.90   32.40
  17   3  -9    1.20   17.10
 -17   3   9   42.80   27.30
 -16  -3   9   19.00   13.30
 -16  -3   9  -14.90   35.80
  16  -3  -9    6.30   28.80
 -16   3   9   30.70   26.00
  16   3  -9   24.40   16.40
 -15  -3   9   -1.40   12.50
  15  -3  -9   -4.60   26.90
 -15  -3   9    7.60   34.90
  15   3  -9    5.60   15.70
 -15   3   9   28.20   23.80
  14  -3  -9   78.89   30.50
 -14  -3   9  160.48   40.60
 -14  -3   9  114.49   19.20
 -14   3   9   81.99   55.59
  14   3  -9   93.79   21.20
 -14   3   9  105.79   27.00
 -13  -3   9   -5.60   31.70
  13  -3  -9   12.10   25.60
 -13  -3   9  -13.50   13.20
 -13   3   9   10.90   49.20
 -13   3   9   25.60   22.70
  13   3  -9   13.40   15.90
 -12  -3   9    4.50   26.80
 -12  -3   9   34.20   15.40
  12  -3  -9   20.60   27.00
 -12   3   9   12.00   21.40
  12   3  -9   20.00   16.30
 -12   3   9  -14.20   49.80
 -11  -3   9   16.80   15.00
 -11  -3   9   16.80   27.10
  11  -3  -9   24.20   24.40
 -11   3   9   52.89   21.70
  11   3  -9    4.80   15.90
 -11   3   9   -8.90   49.99
 -10  -3   9   32.80   25.90
 -10  -3   9   -1.60   30.40
 -10  -3   9   11.00   16.10
  10  -3  -9   -3.40   23.30
  10   3  -9   -0.20   25.20
 -10   3   9   36.90   51.79
  10   3  -9    9.30   15.50
  10   3  -9    9.30   16.40
 -10   3   9   18.60   19.80
  -9  -3   9  -11.00   30.20
   9  -3  -9   17.20   23.00
  -9  -3   9   11.60   17.50
   9   3  -9   33.10   16.50
   9   3  -9   15.30   25.60
  -9   3   9    8.20   50.39
   9   3  -9    6.40   15.80
   8  -3  -9    4.50   22.70
  -8  -3   9   14.40   18.50
  -8  -3   9   16.40   18.00
  -8  -3   9  -17.50   29.70
   8   3  -9    7.30   15.50
  -8   3   9   28.20   18.70
   8   3  -9   45.90   16.20
  -8   3   9  -22.10   49.20
   8   3  -9   20.40   25.90
  -7  -3   9   -4.30   16.70
   7  -3  -9  -18.00   22.40
  -7  -3   9  -13.20   18.00
  -7  -3   9    6.90   29.90
   7   3  -9   12.90   25.50
  -7   3   9   29.50   47.90
   7   3  -9  -12.90   14.50
   7   3  -9  -23.60   13.80
  -6  -3   9   47.70   32.50
   6  -3  -9   31.70   23.20
  -6  -3   9  -12.90   18.70
   6   3  -9   12.50   14.60
  -6   3   9  -13.20   46.20
   6   3  -9   14.20   25.50
   6   3  -9   21.90   15.10
   5  -3  -9   58.89   16.50
   5  -3  -9    6.60   23.50
  -5  -3   9   68.59   35.00
   5   3  -9   80.29   29.20
  -5   3   9  109.29   48.90
   5   3  -9   66.59   17.10
   4  -3  -9  197.58   26.60
   4  -3  -9  169.28   33.20
  -4  -3   9  171.68   41.30
  -4   3   9  172.38   55.49
   4   3  -9  214.48   37.80
   4   3  -9  218.68   27.30
   3  -3  -9   64.49   25.60
  -3  -3   9   80.19   37.60
   3  -3  -9  100.49   19.60
   3   3  -9  112.29   31.30
  -3   3   9  116.39   47.80
   3   3  -9   89.09   19.20
   2  -3  -9    8.70   22.50
   2  -3  -9   24.30   15.30
  -2  -3   9   12.90   34.40
   2   3  -9   47.00   27.90
   2   3  -9   26.00   16.20
  -2   3   9   17.90   42.70
  -1  -3   9   52.39   38.70
   1  -3  -9   59.99   16.60
   1  -3  -9   51.99   26.00
   1   3  -9   98.49   19.70
  -1   3   9   89.19   46.40
   1   3  -9   80.89   30.40
   0  -3  -9   50.39   25.50
   0  -3  -9   46.00   16.00
   0  -3   9   31.50   38.90
   0   3  -9   33.50   29.90
   0   3  -9   50.59   17.40
   0   3   9   65.49   45.90
  -1  -3  -9   74.09   19.90
   1  -3   9   77.99   42.60
  -1  -3  -9  109.39   29.00
   1   3   9   83.69   47.80
  -1   3  -9  104.79   21.20
  -2  -3  -9   54.39   26.60
   2  -3   9   39.70   40.90
  -2  -3  -9   40.70   18.70
   2   3   9   49.70   47.60
  -2   3  -9   79.59   19.60
  -3  -3  -9   38.60   27.50
  -3  -3  -9   69.39   20.10
   3  -3   9    8.10   43.90
  -3   3  -9   88.59   21.00
   3   3   9   77.39   51.89
   4  -3   9   -5.20   42.40
  -4  -3  -9   27.10   25.50
  -4  -3  -9   15.70   18.40
  -4   3  -9   25.50   19.30
   4   3   9   -3.60   50.59
  -5  -3  -9   16.30   20.50
  -5  -3  -9    6.20   25.50
   5  -3   9   35.00   44.70
   5   3   9    3.80   53.59
  -5   3  -9   36.80   20.10
  -6  -3  -9  -11.50   26.40
  -6  -3  -9   23.80   21.70
   6  -3   9   -7.90   47.30
   6   3   9  -15.40   52.79
  -6   3  -9   25.30   19.50
  -7  -3  -9   13.80   28.10
   7  -3   9  -19.80   49.50
  -7  -3  -9   13.90   21.50
  -7   3  -9   19.90   21.10
   7   3   9   50.69   54.19
  -8  -3  -9   -7.90   23.00
  -8  -3  -9  -18.80   26.70
   8  -3   9   10.50   51.89
   8   3   9   25.00   51.29
  -8   3  -9    0.80   21.20
  -9  -3  -9   12.00   27.30
   9  -3   9   -1.60   56.29
  -9  -3  -9   40.70   24.90
  -9   3  -9   18.90   23.50
   9   3   9    5.50   52.89
 -10  -3  -9  -11.40   24.20
  10  -3   9  -17.30   56.69
 -10  -3  -9   17.80   28.10
 -10   3  -9    9.70   23.90
  10   3   9  -29.60   63.99
  11  -3   9    8.20   60.19
 -11  -3  -9    2.10   25.80
 -11  -3  -9    7.40   27.30
 -11   3  -9   37.40   24.80
  11   3   9  -29.10   68.89
  12  -3   9  -58.99   63.59
 -12  -3  -9   52.89   30.90
 -12  -3  -9   -1.60   27.50
 -12   3  -9  -25.50   23.80
  13  -3   9  -10.80   66.19
 -13  -3  -9  -35.00   28.20
 -13  -3  -9   16.30   30.20
 -13   3  -9   19.20   27.50
  14  -3   9  -33.00   72.19
 -14  -3  -9   11.90   30.70
 -14  -3  -9   18.70   33.90
 -14   3  -9  -20.30   27.50
 -17  -4   9  -14.00   25.80
  17  -4  -9    3.00   35.40
 -17  -4   9  -36.70   40.70
 -17   4   9  -28.00   31.20
  17   4  -9   34.40   21.00
 -16  -4   9  -24.20   26.10
 -16  -4   9  -21.60   36.70
  16  -4  -9  -11.30   34.00
 -16   4   9  -26.40   58.19
  16   4  -9   -8.60   18.40
 -16   4   9    7.60   31.10
 -15  -4   9    7.10   25.30
 -15  -4   9   37.40   37.80
  15  -4  -9  -41.20   32.70
  15   4  -9   28.00   19.50
 -15   4   9   15.70   30.10
 -15   4   9   -9.40   56.19
 -14  -4   9   -4.60   33.40
 -14  -4   9   -0.50   23.40
  14  -4  -9    7.40   34.30
 -14  -4   9   -9.00   16.70
 -14   4   9   12.40   60.39
 -14   4   9   -9.10   28.50
  14   4  -9   -1.00   17.20
 -13  -4   9   17.40   25.10
 -13  -4   9   23.90   32.50
  13  -4  -9    5.30   34.40
 -13  -4   9  -31.80   16.10
  13   4  -9   14.40   18.00
 -13   4   9   53.89   29.40
 -13   4   9  -10.30   58.99
 -12  -4   9    9.20   29.60
 -12  -4   9   56.09   19.40
 -12  -4   9   96.69   26.80
  12  -4  -9    0.70   28.70
 -12   4   9    3.70   58.69
  12   4  -9   43.60   19.30
 -12   4   9   49.90   30.10
 -11  -4   9   16.00   19.70
 -11  -4   9    9.70   23.50
  11  -4  -9   22.10   29.60
 -11  -4   9  -42.90   39.70
 -11  -4   9    2.80   31.00
  11   4  -9   21.80   18.60
  11   4  -9   29.70   20.30
  11   4  -9   -7.00   32.30
 -11   4   9   34.30   59.59
 -11   4   9   -6.60   27.10
 -10  -4   9   -3.40   19.30
  10  -4  -9    4.20   28.30
 -10  -4   9   -6.90   38.80
 -10  -4   9   21.00   23.30
 -10  -4   9   52.69   30.60
  10   4  -9   -2.00   33.40
  10   4  -9   -2.10   19.20
  10   4  -9  -10.50   17.30
 -10   4   9   34.60   61.39
 -10   4   9   11.70   27.70
  -9  -4   9  -13.60   39.00
  -9  -4   9   13.00   23.00
  -9  -4   9    4.60   19.30
  -9  -4   9   -3.20   26.10
   9  -4  -9   -8.10   26.70
   9   4  -9    1.80   18.70
   9   4  -9  -21.60   32.30
   9   4  -9   -7.00   17.80
  -9   4   9   59.39   62.69
  -8  -4   9   32.30   23.40
   8  -4  -9   -5.30   26.50
  -8  -4   9    2.00   21.80
  -8  -4   9  -34.90   37.70
   8   4  -9   17.90   33.70
  -8   4   9  -19.10   60.49
   8   4  -9   39.60   19.30
   8   4  -9   24.60   19.50
  -7  -4   9   -4.10   21.90
   7  -4  -9  -57.89   25.40
  -7  -4   9   10.80   21.60
  -7  -4   9    5.10   38.40
  -7   4   9   20.40   60.99
   7   4  -9   18.40   18.90
   7   4  -9  -27.00   33.40
   7   4  -9   -0.10   18.60
  -6  -4   9  158.98   48.70
   6  -4  -9  115.49   33.20
  -6  -4   9   85.99   28.40
  -6  -4   9  157.38   31.20
  -6   4   9  151.18   69.19
   6   4  -9  181.18   26.00
   6   4  -9  185.68   44.00
   5  -4  -9   25.40   28.60
  -5  -4   9    9.90   41.30
   5   4  -9   15.40   18.00
   5   4  -9   -2.90   36.70
  -5   4   9   43.40   60.59
  -4  -4   9   37.00   44.40
   4  -4  -9   22.00   27.90
   4   4  -9   -5.20   17.00
  -4   4   9   12.10   58.19
   4   4  -9   20.80   37.20
   3  -4  -9   24.30   29.60
  -3  -4   9   40.80   44.70
   3   4  -9   66.39   20.20
  -3   4   9   86.09   60.79
   3   4  -9   47.30   38.40
   2  -4  -9    8.60   27.60
  -2  -4   9   44.50   45.60
   2   4  -9   30.50   20.10
   2   4  -9   48.50   38.10
  -2   4   9   41.80   55.99
  -1  -4   9   -5.80   43.40
   1  -4  -9  -15.90   15.10
   1  -4  -9    1.00   28.00
   1   4  -9    1.70   19.60
   1   4  -9   -4.20   36.80
  -1   4   9    4.20   54.99
   0  -4  -9  -14.00   16.40
   0  -4  -9    7.10   28.30
   0  -4   9  -21.20   45.10
   0   4  -9    7.90   20.20
   0   4  -9  -70.99   34.00
   0   4   9   15.50   55.89
   1  -4   9   11.90   49.60
  -1  -4  -9  -38.70   28.40
  -1  -4  -9   -8.60   17.80
  -1   4  -9   42.40   20.60
  -1   4  -9   -6.70   40.20
   1   4   9   24.20   56.49
  -2  -4  -9   -6.20   29.90
   2  -4   9  -12.20   49.50
  -2  -4  -9   -0.30   19.20
  -2   4  -9   39.00   21.50
   2   4   9   80.89   59.39
  -2   4  -9  -19.60   42.30
  -3  -4  -9   11.70   33.00
   3  -4   9  -23.30   51.19
  -3  -4  -9   -4.20   20.10
  -3   4  -9    3.70   47.60
   3   4   9   43.10   62.49
  -3   4  -9  -20.10   20.30
   4  -4   9  -28.20   53.39
  -4  -4  -9  -16.20   31.50
  -4  -4  -9    1.30   21.10
  -4   4  -9  -37.90   48.80
  -4   4  -9    5.20   22.70
   4   4   9  -19.40   62.29
  -5  -4  -9   48.50   35.20
  -5  -4  -9   58.89   24.10
   5  -4   9   54.49   58.89
  -5   4  -9   84.69   25.80
   5   4   9  113.69   65.79
   6  -4   9  -50.29   55.89
  -6  -4  -9   19.50   32.50
  -6  -4  -9  -18.50   21.80
  -6   4  -9   21.10   24.40
   6   4   9   38.10   62.09
  -7  -4  -9   71.59   33.40
   7  -4   9    2.30   62.09
  -7  -4  -9  -40.80   23.20
  -7   4  -9   37.10   24.80
   7   4   9   27.70   60.99
  -8  -4  -9    1.30   32.10
  -8  -4  -9    6.70   25.30
   8  -4   9  -13.80   62.19
   8   4   9   59.29   59.89
  -8   4  -9    0.20   25.40
  -9  -4  -9   14.00   35.70
  -9  -4  -9    6.90   26.70
   9  -4   9  -79.09   62.59
   9   4   9   81.49   78.29
  -9   4  -9  -15.40   24.40
 -10  -4  -9   -8.50   36.80
  10  -4   9  -35.10   68.79
 -10  -4  -9   27.40   29.00
  10   4   9   32.90   79.69
 -10   4  -9   25.60   27.10
  11  -4   9   17.10   78.19
  10  -5  -9  -17.50   33.30
 -10  -5   9  -41.90   48.80
  10   5  -9  -56.89   40.90
 -10   5   9   18.10   72.19
  -9  -5   9  -28.80   46.50
   9   5  -9  -77.99   40.50
  -9   5   9    8.90   72.99
   8  -5  -9   40.50   33.90
  -8  -5   9  -30.40   55.89
   8   5  -9  -46.80   42.30
  -8   5   9    8.80   72.59
  -7  -5   9   -0.40   25.10
   7  -5  -9  -49.00   31.30
  -7  -5   9  -42.10   46.90
  -7   5   9   44.80   74.39
   7   5  -9    4.60   23.30
   7   5  -9  -53.69   41.50
   6  -5  -9   55.39   31.00
  -6  -5   9   52.39   26.80
  -6  -5   9    2.40   49.20
  -6   5   9   19.80   76.99
   6   5  -9   27.00   23.60
   6   5  -9  -12.40   44.80
   5  -5  -9   -6.70   29.90
  -5  -5   9  -69.29   47.40
  -5  -5   9   43.30   26.90
   5   5  -9  -21.30   45.40
   5   5  -9   21.10   21.30
  -5   5   9  -46.50   74.49
  -4  -5   9   15.00   55.29
   4  -5  -9  -28.70   30.80
   4   5  -9   13.00   48.60
  -4   5   9  -56.09   75.89
   4   5  -9    8.30   21.70
   3  -5  -9    7.80   32.10
  -3  -5   9   10.20   50.99
   3   5  -9  -30.60   45.50
  -3   5   9  -66.79   71.29
   3   5  -9  -32.10   20.10
   2  -5  -9  -34.20   32.90
  -2  -5   9    9.60   56.89
   2   5  -9   24.00   22.90
   2   5  -9  -30.00   52.79
  -2   5   9   -1.70   75.69
   1  -5  -9  -36.10   32.60
  -1  -5   9  -37.50   50.69
   1   5  -9  -13.60   22.80
   1   5  -9  -46.60   51.89
  -1   5   9  -41.80   70.09
   0  -5  -9  -15.90   33.60
   0  -5   9    6.50   59.69
   0   5  -9  -47.60   55.19
   0   5   9   17.30   74.89
   0   5  -9    6.90   24.30
  -1  -5  -9  -15.30   35.90
   1  -5   9  -66.59   55.09
   1   5   9   15.60   76.59
  -1   5  -9  -26.40   57.79
  -1   5  -9  -35.80   24.10
   2  -5   9  -36.10   61.19
  -2  -5  -9  -16.70   38.40
  -2   5  -9   -8.90   25.10
   2   5   9  -38.40   74.89
  -2   5  -9  -20.10   61.29
  -3  -5  -9  -27.40   38.00
   3  -5   9   26.50   65.69
  -3   5  -9  -29.10   62.49
   3   5   9   50.69   76.99
  -3   5  -9    5.70   25.90
   4  -5   9  -21.90   67.69
   4   5   9  -34.80   74.49
  -4   5  -9    1.10   66.49
 -24   0  10  -31.40   33.80
  24   0 -10   19.20   27.50
 -24   0  10  -80.99   20.50
  23   0 -10    1.60   28.30
 -23   0  10  -14.70   21.00
 -23   0  10   -1.80   32.40
 -22   0  10   79.69   24.50
  22   0 -10   98.49   29.80
 -22   0  10   97.29   34.90
 -21   0  10    5.40   31.40
 -21   0  10  -13.90   19.90
  21   0 -10   -7.90   25.80
 -20   0  10   -8.10   18.40
  20   0 -10   16.10   24.50
 -20   0  10  -19.50   27.60
  19   0 -10   85.69   26.60
 -19   0  10   38.70   20.40
 -19   0  10  101.19   30.50
  18   0 -10  404.26   58.49
 -18   0  10  557.74   56.09
 -18   0  10  520.35   64.09
 -17   0  10    8.00   15.80
  17   0 -10   56.29   23.90
 -16   0  10  649.04   57.59
  16   0 -10  381.86   58.89
  15   0 -10   74.89   22.80
 -15   0  10   64.89   16.10
  14   0 -10  -25.80   19.90
 -14   0  10    8.10   13.00
 -13   0  10  101.19   17.70
  13   0 -10   96.89   22.80
  12   0 -10  421.86   54.29
 -12   0  10  529.85   52.19
  11   0 -10   14.90   17.30
 -11   0  10   -2.00   11.30
  10   0 -10   23.10   16.30
 -10   0  10  -20.20   10.70
   9   0 -10  -12.50   16.50
  -9   0  10   11.50   11.30
   8   0 -10   57.99   17.10
   8   0 -10   18.80   15.70
  -8   0  10   48.50   13.00
  -7   0  10  378.36   41.50
   7   0 -10  386.86   42.70
   7   0 -10  346.37   43.20
  -6   0  10    3.70   12.10
   6   0 -10   -1.20   14.20
   6   0 -10   -0.50   14.30
  -6   0  10    8.20   21.20
  -5   0  10   54.89   22.00
   5   0 -10    4.00   15.30
   5   0 -10    8.50   14.60
  -5   0  10   33.60   12.70
  -4   0  10  338.27   40.10
  -4   0  10  384.06   43.60
   4   0 -10  345.87   39.10
   4   0 -10  320.57   40.10
   4   0 -10  358.76   41.50
  -3   0  10  260.37   30.10
   3   0 -10  238.88   30.30
  -3   0  10  268.47   35.50
   3   0 -10  214.88   29.00
   2   0 -10  436.26   48.10
   2   0 -10  422.46   45.90
  -2   0  10  418.06   50.39
  -2   0  10  441.66   48.00
   1   0 -10  235.18   30.20
  -1   0  10  251.57   35.30
   1   0 -10  247.18   28.60
   0   0  10 1174.48  132.09
   0   0 -10 1334.87  131.19
   0   0 -10 1356.46  129.89
  -1   0 -10  189.08   26.40
   1   0  10  199.98   31.10
   2   0  10  447.56   55.49
  -2   0 -10  544.55   54.59
   3   0  10  165.28   28.50
  -3   0 -10  160.38   24.80
   4   0  10   79.69   24.60
  -4   0 -10   93.29   19.90
   5   0  10  479.25   56.69
  -6   0 -10   21.10   16.80
   6   0  10   23.00   24.60
  -7   0 -10   25.20   17.90
   7   0  10    8.10   25.30
   8   0  10    5.50   28.30
  -8   0 -10   24.10   19.00
   9   0  10   -9.90   28.80
  -9   0 -10   11.60   20.10
  -9   0 -10   31.20   16.60
 -10   0 -10  524.45   57.19
 -10   0 -10  479.15   59.79
  11   0  10  -39.70   33.10
 -11   0 -10  -21.40   22.80
 -11   0 -10   15.10   19.50
  12   0  10   11.40   37.00
 -12   0 -10   42.70   21.30
 -12   0 -10   27.50   25.80
 -13   0 -10   15.60   26.20
 -13   0 -10    1.40   21.10
 -14   0 -10   21.20   25.50
 -14   0 -10  -12.10   28.20
 -15   0 -10   30.40   32.70
 -16   0 -10   46.70   35.30
 -17   0 -10   43.50   38.80
  24  -1 -10   -5.30   30.10
 -24  -1  10  -14.10   20.50
 -24  -1  10   33.40   38.10
 -24   1  10   -9.40   28.60
  24   1 -10   58.09   27.10
 -23  -1  10   70.19   37.10
 -23  -1  10   13.00   20.20
  23  -1 -10   -7.40   29.60
  23   1 -10   47.30   26.60
 -23   1  10   19.20   28.10
 -22  -1  10   27.60   19.40
  22  -1 -10    5.60   29.20
 -22  -1  10  -10.20   33.20
 -22   1  10   32.80   36.10
  22   1 -10   77.89   25.70
 -22   1  10   32.30   27.80
 -21  -1  10   26.10   35.40
  21  -1 -10   40.20   30.00
 -21  -1  10   24.70   16.90
 -21   1  10   -7.90   26.00
 -21   1  10  -15.20   29.10
  21   1 -10   19.50   24.60
  20  -1 -10   23.90   28.20
 -20  -1  10   10.60   16.70
 -20  -1  10   46.40   35.40
 -20   1  10   75.59   25.10
  20   1 -10   52.39   23.70
  19  -1 -10   59.49   29.10
 -19  -1  10   37.50   16.00
 -19  -1  10   35.50   32.00
 -19   1  10   29.80   24.20
 -19   1  10   53.29   22.50
  19   1 -10   56.69   23.90
  18  -1 -10   99.69   32.80
 -18  -1  10  121.69   22.30
 -18  -1  10  143.89   35.20
  18   1 -10  172.88   29.00
 -18   1  10  154.88   27.20
  17  -1 -10   99.79   29.80
 -17  -1  10  179.68   35.50
 -17  -1  10   83.09   19.30
 -17   1  10  147.89   25.00
  17   1 -10  101.09   26.10
  16  -1 -10  -13.60   23.80
 -16  -1  10   26.50   14.00
 -16   1  10    6.20   18.00
  16   1 -10   38.20   21.70
 -15  -1  10   15.70   12.80
  15  -1 -10   -2.90   22.50
 -15   1  10   -1.70   16.70
  15   1 -10   19.70   20.40
  14  -1 -10   81.59   25.20
 -14  -1  10  122.19   18.50
 -14   1  10  111.79   20.90
  14   1 -10   80.49   22.60
 -13  -1  10   29.90   12.50
  13  -1 -10   33.80   19.60
 -13   1  10    1.20   14.10
  13   1 -10   11.60   17.80
 -12  -1  10    1.20   11.70
  12  -1 -10   13.20   17.40
  12   1 -10   40.90   16.50
 -12   1  10    3.40   12.90
  11  -1 -10  159.58   28.80
 -11  -1  10  247.98   27.40
 -11   1  10  241.88   27.90
  11   1 -10  204.98   28.10
  10  -1 -10   32.80   15.90
  10  -1 -10   15.60   16.00
 -10  -1  10    5.40   11.80
 -10   1  10   11.70   11.60
  10   1 -10   30.20   14.60
   9  -1 -10   23.30   15.10
  -9  -1  10    5.90   12.10
   9  -1 -10   14.80   15.70
  -9   1  10   13.10   10.80
   9   1 -10   26.60   13.80
  -8  -1  10  116.19   20.20
   8  -1 -10  133.49   22.50
   8  -1 -10  159.28   22.50
  -8   1  10  138.89   18.90
  -8   1  10   88.59   37.40
   8   1 -10  155.38   20.00
  -7  -1  10   23.00   19.50
   7  -1 -10   56.39   15.60
  -7  -1  10   10.50   13.50
   7  -1 -10   59.19   17.40
  -7   1  10   18.40   34.40
   7   1 -10   31.10   12.20
  -7   1  10   28.60   11.00
   7   1 -10   20.10   12.50
   6  -1 -10   63.39   16.00
  -6  -1  10   42.30   21.30
   6  -1 -10   65.69   18.20
  -6  -1  10   62.19   16.00
   6   1 -10   57.39   13.10
   6   1 -10   31.90   14.10
  -6   1  10   75.89   12.30
  -6   1  10  -43.00   35.30
  -5  -1  10   -3.80   14.50
  -5  -1  10   13.10   21.70
   5  -1 -10   14.90   16.90
   5  -1 -10   17.70   13.80
  -5   1  10   -1.30   32.90
   5   1 -10   17.00   11.10
   5   1 -10   -0.30   13.10
   4  -1 -10   30.50   13.70
  -4  -1  10   -5.50   15.30
  -4  -1  10   19.30   23.90
   4  -1 -10   10.90   16.40
   4   1 -10   21.60   11.00
  -4   1  10  -23.40   31.10
   4   1 -10   35.70   13.70
   3  -1 -10   78.99   17.70
   3  -1 -10   89.09   20.00
  -3  -1  10  115.19   28.50
   3   1 -10  122.29   18.70
  -3   1  10   56.09   33.90
   3   1 -10   98.89   16.10
   2  -1 -10  362.56   42.30
   2  -1 -10  337.17   41.10
  -2  -1  10  338.67   47.70
   2   1 -10  347.27   39.10
  -2   1  10  355.66   50.99
   2   1 -10  373.86   41.10
  -1  -1  10   16.50   25.40
   1  -1 -10   20.50   14.00
   1  -1 -10   19.50   16.80
   1   1 -10   20.10   14.90
   1   1 -10   16.60   12.30
  -1   1  10  -17.90   27.80
   0  -1  10  136.29   31.40
   0  -1 -10  153.68   22.40
   0  -1 -10  145.09   24.00
   0   1 -10  160.68   20.50
   0   1 -10  129.79   21.60
   0   1  10  104.79   33.10
   1  -1  10   75.99   27.80
  -1  -1 -10   84.49   18.70
  -1  -1 -10   53.99   19.50
  -1   1 -10   82.49   18.40
  -1   1 -10  122.79   16.90
   1   1  10   65.29   29.90
  -2  -1 -10  147.59   22.10
  -2  -1 -10  129.59   23.00
   2  -1  10  102.59   30.40
   2   1  10  120.09   32.60
  -2   1 -10  155.98   20.60
  -2   1 -10  117.59   21.40
   3  -1  10   19.30   26.00
  -3  -1 -10   21.10   15.80
  -3  -1 -10   -5.10   14.90
  -3   1 -10    9.40   13.20
  -3   1 -10   13.40   16.40
   3   1  10   39.40   27.70
   4  -1  10    8.30   25.50
  -4  -1 -10  -12.40   15.00
  -4  -1 -10   18.30   16.80
   4   1  10   13.80   27.50
  -4   1 -10   -1.30   16.60
  -4   1 -10  -17.30   12.60
  -5  -1 -10   79.09   20.10
  -5  -1 -10   58.09   20.70
   5  -1  10   74.49   30.30
   5   1  10  149.88   33.20
  -5   1 -10  104.39   18.60
  -5   1 -10  106.79   21.50
  -6  -1 -10   16.10   17.20
  -6  -1 -10   43.30   18.90
   6  -1  10   19.40   28.20
  -6   1 -10   44.30   16.60
   6   1  10   89.29   32.00
  -6   1 -10   66.89   20.40
  -7  -1 -10   15.50   18.30
   7  -1  10   27.20   28.60
  -7  -1 -10  -11.80   17.30
  -7   1 -10   -2.10   18.70
  -7   1 -10   11.10   16.10
   7   1  10    3.70   30.80
  -8  -1 -10  162.98   30.40
  -8  -1 -10   76.59   26.00
   8   1  10  252.07   30.40
   8   1  10  173.98   40.20
  -8   1 -10  210.48   28.10
  -9  -1 -10   -2.60   17.70
  -9  -1 -10   23.60   23.10
   9  -1  10  -17.60   28.50
  -9   1 -10   34.60   22.60
  -9   1 -10   25.90   20.00
   9   1  10   52.99   21.60
   9   1  10   32.80   33.70
 -10  -1 -10   53.69   21.90
  10  -1  10   50.59   31.40
 -10  -1 -10   84.29   27.90
  10   1  10  163.38   27.60
 -10   1 -10  116.19   24.30
  10   1  10   93.99   43.80
 -10   1 -10   71.69   26.10
 -11  -1 -10   56.59   27.60
  11  -1  10   -0.30   29.80
 -11  -1 -10   46.70   21.80
 -11   1 -10   31.10   22.70
  11   1  10  140.19   45.80
  11   1  10   87.69   26.30
 -12  -1 -10    7.30   22.10
  12  -1  10  -13.10   31.20
 -12  -1 -10    4.60   28.10
 -12   1 -10   22.70   24.60
  12   1  10   14.90   25.20
 -13  -1 -10   47.20   30.20
 -13  -1 -10    6.70   22.70
  13  -1  10  -68.59   35.50
 -13   1 -10   45.70   25.20
  13   1  10   45.50   26.80
 -14  -1 -10   -5.80   32.10
 -14  -1 -10   51.69   26.00
  14   1  10   80.89   29.50
 -14   1 -10   50.99   26.60
 -15  -1 -10  -26.40   35.90
 -15  -1 -10   -0.60   26.80
 -15   1 -10    4.50   27.10
  15   1  10   15.90   29.70
 -16  -1 -10   21.60   36.50
 -16   1 -10    4.10   27.70
 -17  -1 -10   -6.60   45.80
 -17   1 -10    0.60   30.50
  23   2 -10   13.80   21.70
  22  -2 -10  -18.40   32.70
 -22  -2  10  101.69   42.80
 -22  -2  10    1.00   16.10
 -22   2  10   49.90   30.40
  22   2 -10   50.79   20.20
 -21  -2  10   57.49   18.00
 -21  -2  10   50.29   40.20
  21  -2 -10   -3.40   34.30
 -21   2  10   80.99   31.00
  21   2 -10   85.09   21.50
 -20  -2  10   16.40   14.60
 -20  -2  10  -19.90   38.60
  20  -2 -10   25.80   31.70
  20   2 -10   40.50   18.30
 -20   2  10  -26.00   26.30
  19  -2 -10  -14.40   28.60
 -19  -2  10  -16.30   12.50
 -19  -2  10   53.59   38.80
  19   2 -10   -3.70   20.60
 -19   2  10   43.60   27.20
  18  -2 -10   -1.30   27.20
 -18  -2  10    8.60   13.20
 -18  -2  10   76.19   38.40
  18   2 -10    1.90   19.50
 -18   2  10  -17.60   23.60
 -17  -2  10  -30.00   31.00
 -17  -2  10   -1.80   12.50
  17  -2 -10   19.40   27.10
  17   2 -10   20.70   18.80
 -17   2  10    3.60   23.40
 -16  -2  10   72.59   31.80
 -16  -2  10   31.30   14.30
  16  -2 -10   42.80   26.60
 -16   2  10    6.30   22.40
  16   2 -10   48.10   18.60
 -15  -2  10   40.90   14.60
 -15  -2  10   67.19   30.90
  15  -2 -10   50.49   25.80
 -15   2  10   44.60   21.60
  15   2 -10   50.99   18.70
 -14  -2  10   29.80   13.40
  14  -2 -10   -2.90   22.30
  14   2 -10    2.50   15.70
 -14   2  10  -24.90   18.00
  13  -2 -10   31.40   21.40
 -13  -2  10   34.90   14.10
 -13   2  10   11.40   17.90
  13   2 -10    5.30   15.10
  12  -2 -10   44.60   22.10
 -12  -2  10   50.09   15.40
 -12   2  10   41.30   17.50
  12   2 -10   70.19   16.40
 -11  -2  10  214.68   26.70
  11  -2 -10  171.88   30.30
 -11   2  10  232.28   50.09
  11   2 -10  201.28   25.70
 -11   2  10  155.88   25.70
 -10  -2  10  109.39   19.10
  10  -2 -10   44.10   21.60
  10   2 -10  123.39   17.60
 -10   2  10  121.59   44.00
 -10   2  10   68.29   17.00
  -9  -2  10  -20.10   13.90
   9  -2 -10  -12.60   17.80
  -9   2  10    4.30   11.80
   9   2 -10   -3.00   12.80
  -9   2  10  -13.50   39.80
   9   2 -10    3.30   12.00
   8  -2 -10   30.80   19.40
  -8  -2  10   21.60   16.00
  -8   2  10   32.30   12.50
   8   2 -10   25.70   13.20
  -8   2  10   52.89   42.00
   8   2 -10   64.89   13.20
   7  -2 -10   88.09   23.10
  -7  -2  10  106.79   21.90
  -7  -2  10  115.99   29.70
  -7   2  10  147.99   44.90
   7   2 -10  107.59   18.40
   7   2 -10  135.19   18.10
  -6  -2  10  -10.60   16.00
  -6  -2  10  -24.10   22.80
   6  -2 -10  -39.20   18.00
   6  -2 -10  -17.60   13.50
   6   2 -10  -24.10   11.10
  -6   2  10   -4.20   37.90
  -5  -2  10 1138.99  119.99
  -5  -2  10 1140.09  122.49
   5  -2 -10 1074.29  120.19
   5  -2 -10 1180.98  118.09
  -5   2  10 1231.68  130.09
   5   2 -10 1167.78  117.79
   4  -2 -10  957.70   96.59
  -4  -2  10 1017.50  101.99
   4  -2 -10  857.41   98.79
  -4   2  10  814.62  107.69
   4   2 -10  975.30   96.29
   3  -2 -10  464.75   54.69
  -3  -2  10  486.05   59.19
   3  -2 -10  492.25   51.79
   3   2 -10  493.05   50.79
  -3   2  10  355.86   65.09
   2  -2 -10  311.97   37.20
  -2  -2  10  287.17   46.20
   2  -2 -10  295.77   39.60
  -2   2  10  236.98   50.49
   2   2 -10  333.67   35.70
   2   2 -10  303.47   35.30
   1  -2 -10   31.80   15.70
  -1  -2  10   55.89   29.20
   1  -2 -10   13.50   19.10
   1   2 -10   32.10   13.40
  -1   2  10   17.90   32.80
   0  -2 -10   10.80   19.60
   0  -2 -10    6.80   14.70
   0  -2  10   -3.80   28.50
   0   2 -10  -25.10   11.80
   0   2  10   -8.80   32.10
  -1  -2 -10   14.60   15.10
  -1  -2 -10    2.30   20.50
   1  -2  10   24.80   30.30
  -1   2 -10  -16.10   12.90
   1   2  10    4.80   32.70
  -2  -2 -10   11.90   20.60
   2  -2  10  -24.70   29.90
  -2  -2 -10   -8.30   15.30
   2   2  10   -0.90   36.70
  -2   2 -10   -0.90   13.80
   3  -2  10   22.00   32.30
  -3  -2 -10   15.40   20.80
  -3  -2 -10   18.10   17.20
  -3   2 -10    7.60   15.00
   3   2  10   10.60   37.40
  -4  -2 -10  106.09   22.70
  -4  -2 -10   48.00   23.80
   4  -2  10   85.59   37.20
   4   2  10  103.49   43.80
  -4   2 -10  124.59   21.00
   5  -2  10   36.30   37.50
  -5  -2 -10  100.19   27.20
  -5  -2 -10   88.09   23.40
  -5   2 -10  117.79   21.60
   5   2  10  116.49   46.00
  -6  -2 -10   10.30   22.10
   6  -2  10   -6.60   40.00
  -6  -2 -10   -2.90   21.10
   6   2  10   -6.20   43.40
  -6   2 -10   -3.60   18.00
   7  -2  10   21.40   39.00
  -7  -2 -10    8.60   22.30
  -7  -2 -10  -14.50   20.40
   7   2  10  -13.20   44.60
  -7   2 -10  -17.20   19.20
   8  -2  10  -16.40   41.70
  -8  -2 -10   24.70   24.10
  -8  -2 -10  -31.20   21.00
   8   2  10   23.20   45.20
  -8   2 -10   37.40   20.90
  -9  -2 -10   16.70   25.20
  -9  -2 -10    5.50   22.80
   9  -2  10  -49.40   42.80
   9   2  10   16.30   45.20
  -9   2 -10   34.70   21.40
 -10  -2 -10   25.50   24.60
 -10  -2 -10   88.29   27.70
  10  -2  10   33.30   46.60
  10   2  10   76.09   58.59
 -10   2 -10   81.59   23.90
 -11  -2 -10   32.70   26.00
 -11  -2 -10   22.10   28.30
  11  -2  10    0.70   45.60
  11   2  10   96.89   63.59
 -11   2 -10   88.99   26.60
  11   2  10   93.69   29.30
 -12  -2 -10   65.79   28.40
  12  -2  10   11.30   50.59
 -12  -2 -10   86.69   31.70
 -12   2 -10  126.99   28.90
  12   2  10  119.99   31.40
 -13  -2 -10   19.10   30.50
 -13  -2 -10   25.50   25.70
  13  -2  10   21.60   49.60
 -13   2 -10   13.20   27.10
  13   2  10   20.00   28.80
  14  -2  10   45.60   51.39
 -14  -2 -10  -22.40   31.90
 -14  -2 -10    5.80   27.20
  14   2  10   38.00   29.50
 -14   2 -10   37.70   27.60
 -15  -2 -10  -12.00   28.60
 -15  -2 -10   75.79   34.70
 -15   2 -10  -10.40   28.00
  15   2  10   23.10   31.10
 -16  -2 -10    8.60   37.10
 -16  -2 -10   43.70   34.00
 -16   2 -10   22.30   31.30
  16   2  10   43.50   35.30
 -20  -3  10   56.89   17.00
 -20  -3  10   68.79   44.20
  20  -3 -10   19.10   37.20
 -20   3  10   83.69   32.70
  20   3 -10   62.79   21.80
  19  -3 -10   39.70   33.50
 -19  -3  10   51.29   16.20
 -19  -3  10   79.69   41.20
  19   3 -10   60.49   20.30
 -19   3  10   71.19   30.50
 -18  -3  10   19.10   14.20
 -18  -3  10    5.30   38.50
  18  -3 -10    3.40   31.50
 -18   3  10    6.50   26.40
  18   3 -10   11.80   17.30
 -17  -3  10  -15.30   36.00
  17  -3 -10  -32.60   29.40
 -17  -3  10   -1.90   13.20
  17   3 -10   36.40   17.80
 -17   3  10    8.80   24.90
 -16  -3  10   -7.50   35.80
 -16  -3  10   18.80   14.30
  16  -3 -10  -25.10   28.40
 -16   3  10   27.10   24.00
  16   3 -10   47.10   17.20
  15  -3 -10   -2.60   27.40
 -15  -3  10    9.80   34.30
 -15  -3  10    9.20   13.80
  15   3 -10   23.30   16.30
 -15   3  10  -56.29   51.09
 -15   3  10    9.70   23.10
 -14  -3  10   45.80   32.20
  14  -3 -10   62.09   28.80
 -14  -3  10   20.80   15.70
 -14   3  10   21.20   53.19
 -14   3  10   53.19   23.20
  14   3 -10   15.10   15.90
 -13  -3  10   42.80   30.20
 -13  -3  10   14.50   15.40
  13  -3 -10   26.00   27.50
 -13   3  10  -35.00   50.99
  13   3 -10    7.10   15.90
 -13   3  10  -23.50   20.20
 -12  -3  10   65.39   29.70
  12  -3 -10   23.30   25.00
 -12  -3  10   55.19   17.50
  12   3 -10   47.80   17.10
 -12   3  10   55.49   22.10
 -12   3  10   90.19   53.49
  11  -3 -10   -4.60   24.50
 -11  -3  10   -7.20   30.40
 -11  -3  10  -11.80   15.70
 -11  -3  10   11.20   26.50
 -11   3  10   23.60   20.50
  11   3 -10    2.40   15.70
  11   3 -10   16.50   16.90
 -11   3  10   15.30   53.99
  10  -3 -10  -31.10   22.90
 -10  -3  10    6.00   17.60
 -10   3  10   22.10   19.90
 -10   3  10    2.80   51.99
  10   3 -10   -3.10   15.40
  10   3 -10   -1.00   16.80
  -9  -3  10   -9.60   29.90
  -9  -3  10  -14.20   17.10
   9  -3 -10   23.20   24.20
   9   3 -10   -1.10   16.10
  -9   3  10    8.30   18.90
  -9   3  10   12.80   52.09
   9   3 -10   11.70   16.40
  -8  -3  10  -15.00   19.10
  -8  -3  10   28.00   18.00
   8  -3 -10    5.50   23.70
  -8  -3  10  -18.70   29.40
   8   3 -10    8.90   15.10
  -8   3  10  -16.10   50.39
   8   3 -10  -22.70   15.30
  -7  -3  10  146.79   37.50
   7  -3 -10   47.40   27.70
  -7  -3  10  130.39   27.80
   7   3 -10  118.19   22.30
  -7   3  10  135.09   55.89
   7   3 -10  163.18   22.50
  -6  -3  10   12.20   30.60
   6  -3 -10  -22.40   22.50
  -6  -3  10   26.70   21.10
   6  -3 -10  -10.50   15.50
  -6   3  10  -17.90   48.40
   6   3 -10    5.50   15.10
  -5  -3  10  174.48   40.50
   5  -3 -10  181.98   25.70
   5  -3 -10  130.99   31.00
  -5   3  10  172.18   56.59
   5   3 -10  193.68   26.20
  -4  -3  10    6.90   33.20
   4  -3 -10    8.30   16.20
   4  -3 -10   11.90   22.60
  -4   3  10    6.30   44.60
   4   3 -10   23.30   15.20
   3  -3 -10   21.70   16.50
  -3  -3  10   17.80   33.70
   3  -3 -10   33.70   23.90
  -3   3  10   20.00   43.30
   3   3 -10   25.00   15.70
  -2  -3  10   69.19   37.70
   2  -3 -10   34.70   25.40
   2  -3 -10   63.29   18.80
  -2   3  10    0.70   44.00
   2   3 -10   58.69   18.00
  -1  -3  10  -20.90   36.00
   1  -3 -10   21.60   15.20
   1  -3 -10   -2.60   23.40
   1   3 -10    3.50   16.10
  -1   3  10    2.30   40.40
   0  -3  10   29.10   38.60
   0  -3 -10   62.89   18.00
   0  -3 -10   29.50   25.90
   0   3  10    4.60   43.20
   0   3 -10   89.59   19.50
   1  -3  10   83.19   42.50
  -1  -3 -10  146.09   33.70
  -1  -3 -10  140.09   24.90
  -1   3 -10  213.28   26.80
   1   3  10  135.69   50.69
  -2  -3 -10   31.90   19.60
   2  -3  10   46.20   40.30
  -2  -3 -10   52.39   28.90
  -2   3 -10   46.30   19.40
   2   3  10   40.60   48.90
  -3  -3 -10   35.80   28.30
  -3  -3 -10   11.30   18.80
   3  -3  10  -26.90   39.50
   3   3  10  -39.90   48.50
  -3   3 -10   19.90   18.80
   4  -3  10  220.38   56.29
  -4  -3 -10  246.18   41.60
  -4  -3 -10  211.98   36.20
  -4   3 -10  328.67   37.40
   4   3  10  302.77   65.99
  -5  -3 -10  152.58   30.30
  -5  -3 -10  177.78   36.10
   5  -3  10  202.68   55.49
  -5   3 -10  156.18   29.10
   5   3  10  212.98   63.49
  -6  -3 -10   25.80   22.50
   6  -3  10    5.50   48.70
  -6  -3 -10  -42.70   26.50
   6   3  10  -16.80   54.79
  -6   3 -10   -4.90   19.60
  -7  -3 -10    7.50   23.50
   7  -3  10    0.20   51.59
  -7  -3 -10   27.70   29.50
   7   3  10   41.00   56.89
   7   3  10   46.00   56.89
  -7   3 -10   21.20   21.30
  -8  -3 -10   -7.20   29.30
  -8  -3 -10   -8.20   23.20
   8  -3  10  -82.39   50.09
   8   3  10   31.70   54.89
  -8   3 -10  -11.80   21.80
   9  -3  10  -33.10   54.69
  -9  -3 -10   33.80   29.10
  -9  -3 -10    9.90   25.90
  -9   3 -10  -44.60   21.00
   9   3  10   -4.40   63.69
   9   3  10  -18.70   63.79
 -10  -3 -10   52.69   27.80
 -10  -3 -10   47.30   30.90
  10  -3  10  -48.60   56.99
 -10   3 -10   -0.20   23.10
  10   3  10  -42.90   66.59
  11  -3  10   56.99   64.09
 -11  -3 -10  -23.10   27.10
 -11  -3 -10    7.20   27.60
 -11   3 -10    9.40   24.80
  11   3  10   63.19   74.79
 -12  -3 -10   18.80   28.90
 -12  -3 -10    8.10   31.50
  12  -3  10  -56.59   66.19
 -12   3 -10   41.60   27.10
 -13  -3 -10   29.30   32.90
 -13  -3 -10  -19.40   29.30
  13  -3  10  -29.00   69.49
 -13   3 -10    8.00   26.10
  14  -3  10  -23.60   73.69
  17   4 -10   14.10   20.40
  16  -4 -10  -18.70   35.50
 -16  -4  10    1.70   25.50
 -16  -4  10  -24.00   36.40
 -16   4  10   40.30   30.60
 -16   4  10  -61.89   56.99
  16   4 -10   32.50   20.50
  15  -4 -10   23.70   36.50
 -15  -4  10   -1.40   34.70
 -15  -4  10   18.70   25.20
 -15  -4  10    7.70   19.20
 -15   4  10    9.70   61.19
  15   4 -10   33.30   18.70
 -15   4  10   40.20   30.60
  14  -4 -10  -47.00   30.20
 -14  -4  10  -30.60   23.00
 -14  -4  10    5.80   32.00
 -14  -4  10    5.40   19.10
  14   4 -10   25.40   17.20
 -14   4  10  -24.90   29.10
 -14   4  10  -38.70   57.39
 -13  -4  10    5.70   24.00
 -13  -4  10   48.50   36.90
 -13  -4  10  -12.70   17.90
  13  -4 -10  -10.20   28.80
 -13   4  10    1.80   60.29
  13   4 -10   11.30   17.70
 -13   4  10    8.00   29.50
 -12  -4  10   -7.20   18.40
 -12  -4  10   -1.90   23.60
  12  -4 -10  -53.89   27.30
 -12  -4  10   54.09   33.70
 -12   4  10   30.60   63.29
 -12   4  10   34.50   29.30
  12   4 -10   10.00   17.70
 -11  -4  10   -4.70   19.80
 -11  -4  10  -37.50   39.30
  11  -4 -10   31.00   28.60
 -11  -4  10   51.19   33.70
 -11  -4  10   42.60   24.10
 -11   4  10   21.60   28.30
  11   4 -10   39.70   19.80
  11   4 -10    5.60   20.60
 -11   4  10    3.90   59.49
  11   4 -10  -23.40   31.90
 -10  -4  10   22.60   22.40
 -10  -4  10   46.60   22.70
 -10  -4  10  -32.40   39.60
 -10  -4  10    1.30   29.20
  10  -4 -10  -27.30   28.10
  10   4 -10   14.50   19.10
 -10   4  10   48.20   29.40
 -10   4  10   13.80   61.69
  10   4 -10   53.59   21.20
  10   4 -10   -6.50   31.70
  -9  -4  10   19.90   21.70
  -9  -4  10   -4.80   22.70
  -9  -4  10    4.80   27.10
  -9  -4  10  -40.80   37.30
   9  -4 -10   -8.00   29.40
   9   4 -10    0.40   18.60
  -9   4  10  -61.69   60.69
   9   4 -10   32.20   19.80
   9   4 -10  -28.80   31.20
  -8  -4  10   -4.40   38.90
  -8  -4  10   28.40   24.20
  -8  -4  10   -5.50   21.90
   8  -4 -10   11.60   29.20
  -8   4  10  -37.10   60.19
   8   4 -10   14.90   19.80
   8   4 -10   10.10   32.50
   8   4 -10    5.10   19.30
  -7  -4  10  -38.00   36.60
   7  -4 -10  -35.10   26.60
  -7  -4  10    7.40   23.30
  -7   4  10   26.90   63.09
   7   4 -10    1.20   32.60
   7   4 -10  -12.60   18.40
   6  -4 -10   78.09   31.10
  -6  -4  10   86.19   27.60
  -6  -4  10   69.99   43.30
  -6   4  10   56.79   65.59
   6   4 -10  108.59   38.20
   6   4 -10   86.19   21.30
   5  -4 -10   -2.50   26.80
  -5  -4  10  -22.50   40.10
   5   4 -10    6.50   35.10
   5   4 -10  -25.80   17.40
  -5   4  10  -47.10   59.69
  -4  -4  10   15.10   42.60
   4  -4 -10  -24.30   26.90
  -4   4  10  -41.50   56.19
   4   4 -10   22.50   35.40
   4   4 -10   -8.70   17.40
   3  -4 -10  -16.20   28.70
  -3  -4  10   12.60   44.30
  -3   4  10    9.40   58.29
   3   4 -10  -11.80   34.90
   3   4 -10  -22.90   17.40
  -2  -4  10    6.90   45.90
   2  -4 -10  -45.20   26.80
   2  -4 -10    4.50   21.40
  -2   4  10  -23.20   54.49
   2   4 -10   18.90   19.20
   2   4 -10   -2.30   36.40
  -1  -4  10    8.30   47.30
   1  -4 -10  -18.80   26.70
   1  -4 -10  -29.20   18.40
   1   4 -10  -15.80   36.80
  -1   4  10  -23.20   54.49
   1   4 -10  -17.80   18.80
   0  -4 -10  -17.60   28.60
   0  -4  10  -26.60   45.80
   0  -4 -10    2.10   18.40
   0   4 -10    3.00   20.10
   0   4 -10  -24.50   39.60
   0   4  10   19.20   54.89
   1  -4  10   58.29   53.39
  -1  -4 -10   22.00   19.20
  -1  -4 -10   46.60   31.30
   1   4  10   82.89   60.19
  -1   4 -10   54.99   45.70
  -1   4 -10   49.30   22.80
  -2  -4 -10  -32.80   30.20
  -2  -4 -10   -7.90   19.00
   2  -4  10   29.30   50.99
  -2   4 -10   31.60   21.70
   2   4  10  -62.49   56.09
  -3  -4 -10   21.60   21.40
  -3  -4 -10   22.40   32.10
   3  -4  10  -21.10   51.79
  -3   4 -10   13.90   22.10
   3   4  10   42.40   63.39
  -4  -4 -10   16.50   33.70
  -4  -4 -10   48.60   22.70
   4  -4  10  -12.70   52.19
   4   4  10   52.29   63.59
  -4   4 -10   25.00   23.40
  -5  -4 -10  -32.20   22.70
  -5  -4 -10  -14.50   34.80
   5  -4  10  -25.30   54.09
  -5   4 -10   19.50   23.00
   5   4  10  -24.50   61.99
   6  -4  10  -28.80   57.59
  -6  -4 -10    7.90   25.10
  -6  -4 -10   -7.20   34.00
  -6   4 -10  -28.80   22.80
   6   4  10  -51.19   58.59
   7  -4  10    7.70   64.29
  -7  -4 -10  -35.70   33.90
  -7  -4 -10    8.20   25.20
  -7   4 -10    3.60   24.00
   7   4  10   13.20   64.19
  -8  -4 -10   10.90   27.50
  -8  -4 -10  -32.60   31.90
   8  -4  10  -12.80   62.99
  -8   4 -10    5.80   26.10
   8   4  10    7.90   75.59
  -9  -4 -10  -14.60   27.80
  -9  -4 -10   28.90   37.20
   9  -4  10  -36.80   66.99
   9   4  10   -6.30   80.39
  -9   4 -10  -14.30   27.00
  10  -4  10  -47.60   73.39
 -10  -4 -10   -1.60   37.50
 -10  -4 -10   -9.20   29.00
  10   4  10   92.79   87.79
 -10   4 -10   11.30   26.80
   9  -5 -10  -11.00   32.60
  -9  -5  10  -27.90   46.80
   9   5 -10  -64.59   56.89
  -9   5  10  -51.59   72.89
  -8  -5  10   41.10   26.60
  -8  -5  10  -65.39   45.20
   8  -5 -10  -37.00   32.10
   8   5 -10   33.70   25.00
   8   5 -10  -51.79   42.40
  -8   5  10  -11.70   76.09
   7  -5 -10  -23.70   32.70
  -7  -5  10  -36.90   46.00
  -7  -5  10   27.90   27.10
   7   5 -10  -23.90   42.40
   7   5 -10   16.60   24.90
  -7   5  10   -9.60   75.49
   6  -5 -10  -33.60   31.50
  -6  -5  10  -41.00   48.90
  -6  -5  10   18.30   27.20
   6   5 -10   14.00   46.30
   6   5 -10   10.10   23.50
  -6   5  10   23.80   80.89
  -5  -5  10   -4.90   51.49
   5  -5 -10  -26.40   30.20
  -5  -5  10   36.70   28.30
  -5   5  10  -18.30   72.69
   5   5 -10  -62.79   43.40
   5   5 -10  -18.30   20.80
  -4  -5  10  -53.69   48.40
   4  -5 -10  -61.29   29.20
  -4   5  10  -28.00   75.59
   4   5 -10  -47.20   44.90
   4   5 -10   28.20   22.90
  -3  -5  10    8.30   55.39
   3  -5 -10  -14.10   31.20
   3   5 -10    6.00   21.80
  -3   5  10   53.59   78.39
   3   5 -10   10.90   47.50
   2  -5 -10   -3.90   35.40
  -2  -5  10  -35.60   52.39
   2   5 -10   19.00   22.90
  -2   5  10  -44.60   70.39
   2   5 -10  -20.40   50.59
   1  -5 -10  -20.30   34.10
  -1  -5  10   -7.60   55.79
  -1   5  10  -47.90   70.09
   1   5 -10  -50.69   52.49
   1   5 -10  -15.10   23.90
   0  -5  10   17.00   58.89
   0  -5 -10  -46.20   36.40
   0   5 -10  -68.59   53.59
   0   5  10   12.80   72.49
   0   5 -10  -15.90   23.60
   1  -5  10   -5.30   64.49
  -1  -5 -10    9.80   37.50
  -1   5 -10  -25.70   24.20
   1   5  10   52.59   79.59
  -1   5 -10  -61.99   58.79
  -2  -5 -10   14.50   39.50
   2  -5  10    7.00   65.09
  -2   5 -10   10.40   26.30
  -2   5 -10  -84.59   61.99
   2   5  10  -48.20   76.09
 -24   0  11   24.50   34.40
 -24   0  11  -12.00   20.80
  24   0 -11   34.70   29.60
 -23   0  11   41.20   34.20
 -23   0  11  -24.90   20.70
  23   0 -11   47.60   28.00
 -22   0  11   44.80   33.70
 -22   0  11   17.10   21.00
  22   0 -11   24.90   28.40
  21   0 -11    9.80   26.60
 -21   0  11   38.80   29.70
 -21   0  11  -18.70   18.70
 -20   0  11  -16.00   18.00
 -20   0  11   53.19   28.20
  20   0 -11   -0.90   24.50
  19   0 -11  -44.60   23.90
 -19   0  11   -9.20   18.10
 -19   0  11   32.00   27.60
 -18   0  11   57.49   19.70
  18   0 -11  163.78   28.50
 -17   0  11    3.90   15.00
  17   0 -11  -22.50   22.60
 -16   0  11   26.30   15.00
  16   0 -11   52.49   22.90
 -15   0  11    8.60   14.00
  15   0 -11   -2.40   20.80
 -14   0  11   14.50   12.70
  14   0 -11   -0.80   20.40
 -13   0  11    0.00   12.50
  13   0 -11    9.60   20.10
  12   0 -11  -47.20   17.60
 -12   0  11   16.00   12.20
 -11   0  11  -16.10   11.10
  11   0 -11  -16.90   17.00
  10   0 -11   -4.90   16.50
 -10   0  11   -8.40   11.00
  -9   0  11   11.20   11.30
   9   0 -11   -4.10   13.50
   9   0 -11    5.40   16.70
  -8   0  11    5.80   11.50
   8   0 -11   27.00   16.50
   8   0 -11    9.10   14.30
  -7   0  11  -18.10   11.20
  -7   0  11   -2.30   21.70
   7   0 -11    1.20   13.80
   7   0 -11   -5.20   15.90
  -6   0  11   21.30   22.20
   6   0 -11    6.60   14.20
  -6   0  11    5.80   11.90
   6   0 -11  -10.40   14.30
   5   0 -11   12.80   15.40
   5   0 -11   -1.80   14.00
  -5   0  11   18.70   12.20
  -5   0  11   20.60   21.90
   5   0 -11   -0.30   11.00
   4   0 -11  -29.50   13.80
   4   0 -11   -2.30   13.80
  -4   0  11   14.90   13.20
   4   0 -11   -8.60   11.10
  -4   0  11    9.40   21.40
  -3   0  11    4.90   13.40
   3   0 -11    9.90   10.60
  -3   0  11   -2.90   21.20
   3   0 -11   40.40   14.60
  -2   0  11    6.50   21.40
  -2   0  11   -0.90   14.10
   2   0 -11   10.40   14.20
   2   0 -11   -6.90   10.30
  -1   0  11   -6.10   20.50
   1   0 -11   -2.90   13.90
   1   0 -11  -15.30    9.80
  -1   0  11    3.90   14.00
   0   0  11    9.70   20.30
   0   0 -11   -8.10   10.00
   0   0 -11   21.40   14.60
  -1   0 -11   -3.60   14.40
   1   0  11   17.30   20.70
  -2   0 -11  -23.40   14.40
   2   0  11   13.40   20.50
   3   0  11    9.80   21.40
  -3   0 -11    8.60   15.60
   4   0  11  -11.10   22.00
  -4   0 -11   14.90   17.20
   5   0  11  -10.90   24.00
  -5   0 -11   27.80   19.00
  -6   0 -11  -18.60   18.40
   6   0  11  -16.70   24.90
   7   0  11  -20.70   26.60
  -7   0 -11   16.80   18.70
  -8   0 -11   15.50   19.70
   8   0  11  -20.80   29.30
  -9   0 -11   12.90   21.50
  -9   0 -11  -30.20   17.00
   9   0  11   -7.30   30.90
  10   0  11  -14.70   32.70
 -10   0 -11   50.99   19.30
 -10   0 -11   56.39   23.90
  11   0  11   -9.40   35.30
 -11   0 -11  -34.60   22.90
 -11   0 -11   -3.60   19.00
 -12   0 -11   22.20   21.20
  12   0  11  -42.90   36.90
 -12   0 -11  -17.10   24.80
 -13   0 -11   -3.40   27.10
  13   0  11   12.40   40.50
 -14   0 -11    3.60   32.30
 -15   0 -11  -22.60   30.50
 -16   0 -11   -8.10   39.50
 -24  -1  11  -40.10   34.20
 -24  -1  11   18.00   20.50
  24  -1 -11   -0.60   30.20
 -24   1  11  -85.29   27.30
  24   1 -11   44.60   27.60
  23  -1 -11   27.10   30.50
 -23  -1  11    6.60   19.30
 -23  -1  11  -27.30   33.80
 -23   1  11  -51.39   26.90
  23   1 -11   61.29   26.60
  22  -1 -11  -49.10   28.50
 -22  -1  11    7.00   17.90
 -22  -1  11   22.80   36.10
 -22   1  11    5.40   31.10
 -22   1  11  -29.20   25.00
  22   1 -11    2.00   24.60
 -21  -1  11   28.40   17.10
 -21  -1  11   53.39   36.90
  21  -1 -11   21.20   28.80
 -21   1  11    6.70   24.10
 -21   1  11   64.99   28.20
  21   1 -11   56.59   25.60
  20  -1 -11  -62.99   27.40
 -20  -1  11   20.50   30.90
 -20  -1  11  -16.10   14.70
  20   1 -11    3.70   23.50
 -20   1  11   19.20   21.70
  19  -1 -11   11.40   27.80
 -19  -1  11  -10.30   28.40
 -19  -1  11   23.10   14.90
 -19   1  11   -3.60   20.80
  19   1 -11   -2.90   22.80
 -18  -1  11   -9.00   13.60
  18  -1 -11   36.00   27.40
 -18  -1  11   19.70   29.20
  18   1 -11   72.59   25.20
 -18   1  11   13.10   20.20
  17  -1 -11   23.80   26.80
 -17  -1  11   13.30   13.90
 -17   1  11   10.50   19.70
  17   1 -11   37.80   23.20
 -16  -1  11   -2.60   13.40
  16  -1 -11   11.40   24.60
  16   1 -11    4.10   21.60
 -16   1  11   39.10   18.40
  15  -1 -11   49.40   24.70
 -15  -1  11   77.69   16.50
 -15   1  11   72.69   18.80
  15   1 -11   50.49   22.10
 -14  -1  11   47.60   14.90
  14  -1 -11   31.30   22.50
  14   1 -11   75.39   21.10
 -14   1  11   57.99   16.80
 -13  -1  11  205.98   23.90
  13  -1 -11  105.99   27.90
 -13   1  11  190.08   24.70
  13   1 -11  168.28   26.90
  12  -1 -11  172.68   28.70
 -12  -1  11  196.58   24.60
  12   1 -11  172.98   26.80
 -12   1  11  190.78   25.20
  11  -1 -11    7.40   16.40
 -11  -1  11   21.00   12.20
 -11   1  11  -13.30   11.30
  11   1 -11   -6.60   15.20
  10  -1 -11  308.07   34.30
  10  -1 -11  233.08   33.70
 -10  -1  11  257.47   32.50
  10   1 -11  260.37   32.20
 -10   1  11  268.67   31.40
  -9  -1  11  136.49   20.00
   9  -1 -11  102.09   22.10
   9  -1 -11  125.49   21.50
   9   1 -11  125.59   19.80
  -9   1  11  133.59   18.30
   8  -1 -11   29.40   16.50
   8  -1 -11    4.80   15.40
  -8  -1  11   25.00   13.00
   8   1 -11    0.30   11.20
  -8   1  11   21.20   10.50
   8   1 -11    3.90   12.80
  -8   1  11   -8.30   33.80
  -7  -1  11   12.80   13.90
   7  -1 -11   -9.80   14.30
   7  -1 -11    5.80   16.70
  -7  -1  11   19.50   19.00
   7   1 -11   12.40   11.70
   7   1 -11   -0.30   12.10
  -7   1  11   13.20    9.70
  -7   1  11   15.60   35.00
   6  -1 -11  -17.80   16.00
   6  -1 -11    3.50   14.30
  -6  -1  11    7.70   14.20
  -6  -1  11    5.40   20.90
  -6   1  11   14.80   10.00
   6   1 -11   -3.90   13.00
   6   1 -11   -1.00   10.70
  -6   1  11   17.40   32.70
   5  -1 -11   82.59   20.20
  -5  -1  11   62.69   24.80
   5  -1 -11   88.39   17.70
  -5  -1  11   91.89   18.70
  -5   1  11   72.59   33.30
   5   1 -11   89.69   17.10
   5   1 -11   84.49   15.40
   4  -1 -11    4.20   13.80
  -4  -1  11   18.20   23.00
   4  -1 -11   20.90   16.80
  -4  -1  11   -3.10   15.50
   4   1 -11   16.30   11.00
  -4   1  11  -33.50   29.80
   4   1 -11    9.10   13.80
   3  -1 -11   42.90   15.00
  -3  -1  11   46.60   25.50
   3  -1 -11   51.09   17.20
   3   1 -11   52.39   15.60
   3   1 -11   49.10   12.80
  -3   1  11   19.40   29.90
   2  -1 -11   12.10   16.00
  -2  -1  11  -12.80   24.50
   2  -1 -11  -12.40   13.10
  -2   1  11   -4.60   27.30
   2   1 -11    3.10   10.70
   2   1 -11    0.10   14.00
   1  -1 -11   52.69   17.40
  -1  -1  11   70.39   27.20
   1  -1 -11   38.90   15.90
   1   1 -11   68.19   14.10
   1   1 -11   40.30   17.10
  -1   1  11   42.70   28.30
   0  -1 -11   45.10   17.90
   0  -1  11   45.10   26.90
   0  -1 -11   78.59   17.50
   0   1 -11   53.59   17.00
   0   1  11   68.49   27.90
   0   1 -11   40.80   14.00
   1  -1  11   35.30   25.70
  -1  -1 -11    3.90   15.50
  -1  -1 -11   20.00   17.20
   1   1  11   10.70   26.50
  -1   1 -11   34.00   16.40
  -1   1 -11   13.50   12.40
   2  -1  11  -11.80   24.80
  -2  -1 -11   -0.60   15.60
  -2  -1 -11  -23.20   17.00
   2   1  11  -16.60   25.70
  -2   1 -11  -15.60   15.50
  -2   1 -11   -5.30   12.50
  -3  -1 -11   45.90   19.60
   3  -1  11   72.79   28.20
  -3  -1 -11   57.19   18.70
  -3   1 -11   70.29   16.50
  -3   1 -11   92.79   20.70
   3   1  11   76.79   29.50
  -4  -1 -11   -0.20   17.10
   4  -1  11   -6.10   26.60
  -4  -1 -11   21.60   16.90
   4   1  11   10.80   28.30
  -4   1 -11   13.50   14.40
  -4   1 -11  -13.00   17.70
  -5  -1 -11   -5.80   17.20
   5  -1  11   33.70   27.90
  -5  -1 -11   10.10   18.50
  -5   1 -11  -23.00   18.20
   5   1  11   23.80   30.10
  -5   1 -11  -11.30   14.80
   6  -1  11   -0.80   28.20
  -6  -1 -11   15.20   18.60
  -6  -1 -11    5.20   18.60
   6   1  11   -5.30   30.20
  -6   1 -11  -10.30   19.30
  -6   1 -11   -7.00   16.00
  -7  -1 -11   21.60   19.80
  -7  -1 -11   49.80   21.60
   7  -1  11   53.99   30.30
   7   1  11   82.29   35.50
  -7   1 -11   80.49   20.40
  -7   1 -11   72.29   23.20
  -8  -1 -11  200.48   34.90
  -8  -1 -11  196.58   35.80
   8   1  11  249.97   47.90
  -8   1 -11  326.67   35.80
  -8   1 -11  309.87   36.70
  -9  -1 -11   -1.80   19.90
   9  -1  11   -2.10   28.80
  -9  -1 -11   -7.00   22.50
   9   1  11   58.59   35.30
  -9   1 -11   37.70   23.50
  -9   1 -11   -7.20   19.40
  10  -1  11   24.00   30.70
 -10  -1 -11   36.40   24.90
 -10  -1 -11   43.60   21.70
 -10   1 -11   48.00   23.30
  10   1  11   70.39   43.10
 -10   1 -11   67.19   25.70
  10   1  11   42.00   25.40
 -11  -1 -11   77.59   30.10
  11  -1  11   36.30   36.00
 -11  -1 -11   61.29   25.50
  11   1  11  155.88   30.30
  11   1  11  140.29   46.90
 -11   1 -11  143.79   28.10
 -11   1 -11  122.29   30.10
 -12  -1 -11  145.59   34.60
 -12  -1 -11   62.39   26.00
  12  -1  11   36.60   39.40
 -12   1 -11  138.19   32.20
 -12   1 -11  195.18   30.10
  12   1  11  185.28   50.89
  12   1  11  179.98   33.30
 -13  -1 -11    8.40   23.40
 -13  -1 -11   37.20   31.10
  13  -1  11  -62.29   37.70
  13   1  11    5.60   26.80
 -13   1 -11    4.90   24.80
 -14  -1 -11   11.40   40.90
 -14  -1 -11   33.40   33.00
 -14   1 -11   -0.80   26.00
 -15  -1 -11  -57.69   32.80
 -15   1 -11   33.30   28.50
 -16  -1 -11   82.29   39.90
 -16   1 -11    9.10   28.90
  23   2 -11   14.90   20.30
  22  -2 -11  -19.50   33.90
 -22  -2  11    5.00   38.80
 -22  -2  11   11.70   16.10
  22   2 -11   45.10   19.70
 -22   2  11   36.20   30.20
 -21  -2  11   16.00   38.40
  21  -2 -11   15.30   34.10
 -21  -2  11   16.90   15.30
  21   2 -11   18.40   17.10
 -21   2  11  -28.50   27.70
 -20  -2  11  -24.70   38.60
  20  -2 -11   75.19   32.60
 -20  -2  11   14.00   14.90
 -20   2  11   36.50   27.70
  20   2 -11   31.30   23.10
 -19  -2  11    8.40   13.70
 -19  -2  11    3.10   36.00
  19  -2 -11  -46.00   27.20
  19   2 -11   23.90   21.20
 -19   2  11   -2.60   24.50
 -18  -2  11   -7.10   12.80
 -18  -2  11   -8.00   33.50
  18  -2 -11   -8.70   28.60
  18   2 -11   12.50   19.70
 -18   2  11   13.90   24.40
 -17  -2  11   35.90   30.90
 -17  -2  11    8.00   13.50
  17  -2 -11   23.50   27.10
 -17   2  11   -1.90   22.60
  17   2 -11    0.90   18.70
 -16  -2  11   77.79   30.50
 -16  -2  11    8.10   13.70
  16  -2 -11   16.40   26.00
 -16   2  11   21.10   22.20
  16   2 -11   30.20   18.60
  15  -2 -11   -4.00   24.50
 -15  -2  11   12.20   14.30
  15   2 -11   52.79   17.50
 -15   2  11   -5.70   19.50
 -14  -2  11  150.38   21.60
  14  -2 -11  129.59   28.30
 -14   2  11  106.09   23.50
  14   2 -11  106.89   21.90
  13  -2 -11    7.00   21.20
 -13  -2  11   19.30   14.40
 -13   2  11    2.40   16.10
  13   2 -11   -0.50   15.00
  12  -2 -11   17.20   20.80
 -12  -2  11   24.90   15.00
  12   2 -11    3.00   14.00
 -12   2  11    6.00   15.20
  11  -2 -11   -6.80   19.90
 -11  -2  11   -6.80   13.50
 -11   2  11  -28.70   42.30
 -11   2  11  -15.20   13.50
  11   2 -11   -2.70   12.90
 -10  -2  11   28.20   15.20
  10  -2 -11    2.10   19.70
 -10   2  11    9.40   42.90
  10   2 -11   15.10   13.80
  10   2 -11   32.30   12.70
 -10   2  11   -2.40   13.20
  -9  -2  11   71.79   19.00
   9  -2 -11   49.50   21.60
   9   2 -11   80.99   16.90
  -9   2  11   53.09   15.30
  -9   2  11   91.39   46.30
   9   2 -11   82.89   14.70
  -8  -2  11   10.40   25.80
   8  -2 -11   29.60   19.40
  -8  -2  11   10.50   16.10
  -8   2  11   18.90   42.20
   8   2 -11   21.80   13.50
   8   2 -11   42.90   12.50
  -7  -2  11   17.40   17.30
  -7  -2  11   16.30   26.00
   7  -2 -11   21.80   19.30
   7   2 -11   39.00   13.60
  -7   2  11   32.10   41.60
  -6  -2  11    5.00   17.10
  -6  -2  11   42.80   26.40
   6  -2 -11   22.30   15.10
   6  -2 -11    6.80   20.00
  -6   2  11  -40.60   36.70
   6   2 -11    6.40   12.30
  -5  -2  11  315.87   45.60
  -5  -2  11  337.77   39.50
   5  -2 -11  272.87   39.30
   5  -2 -11  294.37   36.50
  -5   2  11  179.48   52.49
   5   2 -11  341.17   35.30
   4  -2 -11  336.57   37.80
   4  -2 -11  265.27   39.20
  -4  -2  11  322.27   46.80
  -4   2  11  230.18   51.99
   4   2 -11  343.87   36.30
   3  -2 -11  -10.40   18.30
  -3  -2  11   21.30   27.90
   3  -2 -11    3.70   14.30
  -3   2  11   -4.50   33.60
   3   2 -11   -9.70   12.60
   3   2 -11   27.40   12.90
   2  -2 -11    8.90   15.90
   2  -2 -11   -7.80   18.30
  -2  -2  11   -6.10   28.90
  -2   2  11   13.40   32.20
   2   2 -11   16.90   13.30
   2   2 -11   -5.60   12.70
   1  -2 -11    7.50   19.10
   1  -2 -11   -9.80   15.20
  -1  -2  11  -14.80   28.40
  -1   2  11  -11.40   31.00
   1   2 -11  -27.20   12.70
   1   2 -11   -6.30   12.90
   0  -2  11  -16.20   29.70
   0  -2 -11  -15.40   15.20
   0  -2 -11   10.90   20.50
   0   2 -11  -29.60   13.00
   0   2  11   18.90   35.60
  -1  -2 -11   -5.50   21.10
  -1  -2 -11   14.10   17.10
   1  -2  11   -9.60   30.70
  -1   2 -11   20.80   14.50
   1   2  11   -4.10   34.50
   2  -2  11  188.88   43.90
  -2  -2 -11  233.28   32.30
  -2  -2 -11  216.08   36.40
  -2   2 -11  314.07   32.70
   2   2  11  198.48   48.40
  -3  -2 -11   59.79   25.30
  -3  -2 -11   96.69   21.40
   3  -2  11   50.99   36.10
   3   2  11   95.19   40.30
  -3   2 -11  101.59   20.50
  -4  -2 -11   51.99   20.50
   4  -2  11    8.00   35.90
  -4  -2 -11   32.30   22.60
   4   2  11   27.30   43.20
  -4   2 -11   54.09   18.40
  -5  -2 -11   -9.40   19.60
   5  -2  11    9.30   37.40
  -5  -2 -11   11.00   23.20
   5   2  11   -7.70   43.50
  -5   2 -11  -14.80   17.20
  -6  -2 -11  131.99   26.80
  -6  -2 -11  123.99   30.60
   6  -2  11   66.69   42.90
  -6   2 -11  134.09   25.10
   6   2  11  156.08   50.29
  -7  -2 -11   -3.30   21.70
   7  -2  11    6.30   40.60
  -7  -2 -11   -9.20   22.90
   7   2  11   23.70   45.20
  -7   2 -11  -18.30   18.40
  -8  -2 -11   11.60   25.60
   8  -2  11   34.00   43.70
  -8  -2 -11   27.90   25.40
  -8   2 -11   58.39   22.30
   8   2  11   61.89   47.70
   9  -2  11   39.80   42.70
  -9  -2 -11   33.70   25.30
  -9  -2 -11  -19.10   24.60
  -9   2 -11   27.60   23.00
   9   2  11   34.60   47.40
  10  -2  11    1.10   44.50
 -10  -2 -11   -2.90   26.60
 -10  -2 -11  -17.60   23.80
  10   2  11   67.39   58.99
 -10   2 -11  -18.20   21.70
 -11  -2 -11   48.80   29.60
  11  -2  11    2.30   48.00
 -11  -2 -11   63.09   27.90
  11   2  11  121.49   66.19
 -11   2 -11   44.30   24.90
 -12  -2 -11    8.20   31.10
 -12  -2 -11   29.40   26.50
  12  -2  11   -8.20   49.20
 -12   2 -11   54.09   26.20
  12   2  11   91.99   70.49
 -13  -2 -11   16.40   32.30
 -13  -2 -11  -38.40   25.80
  13  -2  11  -67.89   48.20
 -13   2 -11    0.10   25.90
  14  -2  11  -51.89   47.60
 -14  -2 -11   56.59   34.30
 -14  -2 -11  -24.30   28.40
  14   2  11   52.59   33.70
 -14   2 -11   34.60   29.40
 -15  -2 -11   -4.30   31.70
 -15  -2 -11  -16.30   34.90
 -15   2 -11   37.40   33.40
  15   2  11   14.80   33.80
 -20  -3  11   28.20   41.50
 -20  -3  11   12.00   15.30
  20  -3 -11    9.80   36.70
  20   3 -11   75.59   20.90
 -20   3  11   45.00   30.60
 -19  -3  11   13.10   15.50
  19  -3 -11  102.79   34.30
 -19  -3  11   46.70   41.70
  19   3 -11   69.79   20.20
 -19   3  11   58.09   29.10
 -18  -3  11   29.90   15.40
 -18  -3  11   25.70   38.40
  18  -3 -11   14.60   31.60
  18   3 -11   30.80   18.20
 -18   3  11   76.19   27.10
 -17  -3  11   53.49   39.40
 -17  -3  11    3.80   13.60
  17  -3 -11  -39.70   28.30
  17   3 -11   -0.90   16.10
 -17   3  11   22.90   24.40
 -16  -3  11   18.90   36.10
 -16  -3  11   52.99   16.10
  16  -3 -11   27.10   28.70
  16   3 -11   69.89   18.90
 -16   3  11   33.80   24.90
  15  -3 -11  -36.60   26.30
 -15  -3  11  -13.50   31.90
 -15  -3  11   -8.40   14.60
  15   3 -11   23.40   16.20
 -15   3  11  -20.40   52.79
 -15   3  11   47.50   23.60
  14  -3 -11  -23.90   26.90
 -14  -3  11   30.60   30.80
 -14  -3  11   12.90   15.80
  14   3 -11    5.00   15.50
 -14   3  11   -5.80   21.00
 -14   3  11   21.70   54.69
 -13  -3  11   82.09   19.90
  13  -3 -11   37.20   29.30
 -13  -3  11   22.00   29.40
 -13   3  11   70.39   23.30
 -13   3  11   90.99   55.69
  13   3 -11   66.59   18.00
  12  -3 -11  -29.00   23.50
 -12  -3  11   -6.40   16.60
 -12  -3  11    0.70   26.80
 -12   3  11    3.60   20.30
 -12   3  11  -40.70   50.89
  12   3 -11   11.20   15.60
  11  -3 -11   85.29   28.90
 -11  -3  11  109.59   22.40
 -11   3  11   73.29   57.89
  11   3 -11   86.39   19.80
 -11   3  11   90.69   23.00
  11   3 -11  109.99   22.30
 -10  -3  11   -1.10   17.90
  10  -3 -11   15.40   25.00
 -10  -3  11  -21.90   30.80
 -10   3  11    6.70   54.89
 -10   3  11   11.20   19.10
  10   3 -11   30.80   16.30
  10   3 -11   19.00   17.20
  -9  -3  11   12.40   31.60
   9  -3 -11   36.50   24.70
  -9  -3  11   13.10   20.40
   9   3 -11   55.19   18.00
   9   3 -11   47.30   16.90
  -9   3  11   22.90   53.69
   8  -3 -11    0.60   23.90
  -8  -3  11  -13.40   19.80
  -8  -3  11  -11.80   28.80
  -8   3  11  -22.90   52.49
   8   3 -11   28.80   15.50
   8   3 -11   42.50   17.70
  -7  -3  11   -9.10   29.80
   7  -3 -11   20.10   23.80
   7  -3 -11   28.70   17.40
  -7  -3  11   21.10   21.40
  -7   3  11   49.20   53.39
   7   3 -11    8.80   16.10
  -6  -3  11   37.50   32.90
   6  -3 -11   -6.40   23.10
   6  -3 -11   22.00   17.20
  -6  -3  11    6.20   22.80
  -6   3  11   12.10   51.29
   6   3 -11   28.40   16.00
  -5  -3  11  150.88   39.90
   5  -3 -11  176.78   24.80
   5  -3 -11  108.49   29.70
  -5   3  11  109.19   54.29
   5   3 -11  132.59   23.80
   4  -3 -11  158.38   26.10
  -4  -3  11  165.08   42.00
   4  -3 -11  140.89   32.00
  -4   3  11  179.28   55.99
   4   3 -11  175.38   25.70
   3  -3 -11   53.19   18.80
  -3  -3  11   60.19   35.60
   3  -3 -11   31.40   25.10
   3   3 -11   53.69   17.90
  -3   3  11   41.60   47.30
   2  -3 -11   33.40   18.80
  -2  -3  11   28.50   35.80
   2  -3 -11   49.70   26.90
  -2   3  11   10.00   43.70
   2   3 -11   84.89   19.20
   1  -3 -11    8.50   18.60
  -1  -3  11  -13.80   35.60
   1  -3 -11   25.60   25.40
  -1   3  11   72.39   45.90
   1   3 -11   27.70   18.30
   0  -3  11  -39.30   36.50
   0  -3 -11   41.30   26.80
   0  -3 -11   13.30   17.20
   0   3 -11   -6.40   17.50
   0   3  11  -12.90   42.90
   1  -3  11   84.69   42.70
  -1  -3 -11   69.79   20.30
  -1  -3 -11   54.49   28.50
  -1   3 -11   73.39   21.30
   1   3  11   51.09   48.70
   2  -3  11   -1.30   40.70
  -2  -3 -11  -37.90   26.60
  -2  -3 -11   -6.00   18.30
   2   3  11   55.19   48.70
  -2   3 -11   34.20   19.20
   3  -3  11   45.30   46.50
  -3  -3 -11   46.00   21.20
  -3  -3 -11   -2.70   28.80
  -3   3 -11   84.59   21.90
   3   3  11  104.79   54.29
   4  -3  11   39.20   47.40
  -4  -3 -11   62.39   22.60
  -4  -3 -11   38.60   29.30
  -4   3 -11   51.99   21.50
   4   3  11   31.70   54.59
   5  -3  11   63.69   50.49
  -5  -3 -11  -18.50   26.80
  -5  -3 -11  -30.50   21.10
   5   3  11   92.49   58.79
  -5   3 -11  -34.60   18.70
   6  -3  11   47.30   51.79
  -6  -3 -11   58.29   24.70
  -6  -3 -11   14.50   28.00
   6   3  11   81.39   59.99
  -6   3 -11   64.89   23.20
  -7  -3 -11   35.40   24.70
   7  -3  11    1.40   51.69
  -7  -3 -11   -1.80   28.30
   7   3  11   11.50   57.49
  -7   3 -11   20.80   22.00
  -8  -3 -11    8.10   24.10
   8  -3  11  -22.90   53.69
  -8  -3 -11  -10.60   31.10
  -8   3 -11    9.80   23.20
   8   3  11   40.80   57.29
  -9  -3 -11   -4.50   31.20
  -9  -3 -11   -4.80   25.40
   9  -3  11    6.50   58.89
  -9   3 -11   28.00   25.20
   9   3  11   19.00   69.59
  10  -3  11   28.00   61.49
 -10  -3 -11   12.90   26.70
 -10  -3 -11  -28.40   31.00
  10   3  11  115.59   75.19
 -10   3 -11    7.60   24.70
 -11  -3 -11    0.90   28.00
 -11  -3 -11   29.80   32.90
  11  -3  11  -26.40   63.79
  11   3  11   82.49   80.59
 -11   3 -11  -53.69   24.10
  11   3  11   97.09   80.19
  12  -3  11   15.20   69.19
 -12  -3 -11    2.50   34.90
 -12  -3 -11  -34.60   29.80
 -12   3 -11   20.10   26.70
 -13  -3 -11  -14.90   31.50
  13  -3  11    2.90   72.19
 -16  -4  11   29.40   36.60
 -16  -4  11   -9.70   18.50
  16  -4 -11   -4.20   33.90
 -16  -4  11   22.80   26.40
 -16   4  11 -120.19   58.89
  16   4 -11   10.00   19.50
 -16   4  11    8.80   33.80
 -15  -4  11   19.40   18.50
  15  -4 -11   20.90   33.70
 -15  -4  11    8.60   34.20
 -15  -4  11   19.90   25.80
 -15   4  11   29.30   30.20
  15   4 -11   27.80   19.20
 -15   4  11   31.80   63.99
 -14  -4  11   20.10   19.00
 -14  -4  11   -6.10   23.60
 -14  -4  11   13.50   36.90
  14  -4 -11   28.80   33.70
 -14   4  11   43.00   30.80
 -14   4  11    9.80   68.99
  14   4 -11   58.39   19.10
 -13  -4  11  194.58   41.60
  13  -4 -11  100.09   35.90
 -13  -4  11  115.39   30.40
 -13  -4  11  134.99   26.50
 -13   4  11  129.79   68.99
  13   4 -11  126.59   25.20
 -13   4  11   85.09   34.10
 -12  -4  11    2.90   23.20
 -12  -4  11  -35.20   31.20
  12  -4 -11   33.60   31.70
 -12  -4  11   18.90   20.30
 -12   4  11   36.90   67.09
 -12   4  11   52.49   30.50
  12   4 -11   40.50   20.10
 -11  -4  11  -12.00   31.80
 -11  -4  11  -20.20   38.50
 -11  -4  11   16.60   23.00
  11  -4 -11   -1.90   29.90
 -11  -4  11   -8.00   20.30
 -11   4  11  -65.39   30.30
  11   4 -11  -13.90   20.30
 -11   4  11   21.20   62.79
  11   4 -11  -21.60   17.20
 -10  -4  11   -8.50   28.30
 -10  -4  11   42.90   22.40
 -10  -4  11  -47.30   38.50
  10  -4 -11  -17.30   28.10
 -10  -4  11   -7.40   22.70
  10   4 -11   34.90   20.10
 -10   4  11  -43.40   61.89
  10   4 -11   -6.30   19.90
   9  -4 -11  -36.90   28.20
  -9  -4  11    9.50   26.40
  -9  -4  11  -24.50   36.00
  -9  -4  11   18.00   22.40
   9   4 -11   68.49   33.10
   9   4 -11    9.20   19.80
  -9   4  11  -15.70   61.59
  -8  -4  11   22.60   22.90
   8  -4 -11   -1.60   29.70
  -8  -4  11  -33.00   21.20
  -8  -4  11    9.10   37.10
  -8   4  11  -23.00   61.49
   8   4 -11    0.60   19.70
  -7  -4  11   -3.00   24.60
   7  -4 -11  -24.70   28.50
  -7  -4  11   22.00   39.70
  -7   4  11   -5.30   63.69
   7   4 -11   -1.60   32.50
   7   4 -11  -12.10   18.80
  -6  -4  11   10.60   38.70
   6  -4 -11  -11.20   25.70
  -6  -4  11   13.20   24.90
   6   4 -11  -38.60   33.00
   6   4 -11   43.20   19.30
  -6   4  11  -24.60   62.29
   5  -4 -11    3.50   27.30
  -5  -4  11    0.50   40.60
   5   4 -11   19.90   19.30
   5   4 -11  -36.90   33.80
  -5   4  11  -48.80   58.69
   4  -4 -11   -4.40   28.90
  -4  -4  11  -50.29   40.90
   4   4 -11  -31.00   35.20
  -4   4  11  -29.50   58.79
   4   4 -11   30.30   18.80
  -3  -4  11   -5.80   43.60
   3  -4 -11   -2.80   27.80
  -3   4  11   -3.40   57.39
   3   4 -11   18.60   19.10
   2  -4 -11   10.80   30.00
   2  -4 -11    7.70   21.00
  -2  -4  11   22.70   45.40
   2   4 -11   -7.50   19.50
  -2   4  11   27.70   57.79
  -1  -4  11   -5.10   47.00
   1  -4 -11   11.80   31.80
   1  -4 -11   20.50   21.50
  -1   4  11   15.90   57.29
   1   4 -11   24.00   21.10
   0  -4 -11   54.99   32.70
   0  -4  11  -37.20   45.10
   0  -4 -11   26.30   19.70
   0   4 -11   59.59   22.20
   0   4  11   72.09   59.69
  -1  -4 -11   -2.00   19.50
   1  -4  11    2.70   47.80
  -1  -4 -11   29.50   31.10
  -1   4 -11   19.20   22.30
   1   4  11  -18.10   59.39
   2  -4  11  -71.79   45.40
  -2  -4 -11  -32.20   19.90
  -2  -4 -11  -48.10   31.90
  -2   4 -11  -22.90   20.70
   2   4  11   45.00   62.39
   3  -4  11  -13.00   50.49
  -3  -4 -11   -8.60   34.50
  -3  -4 -11   34.30   22.70
  -3   4 -11   42.00   23.30
   3   4  11    8.50   62.69
  -4  -4 -11   -7.60   35.40
  -4  -4 -11  -12.80   22.20
   4  -4  11  -10.60   54.29
  -4   4 -11   66.39   25.00
   4   4  11    4.30   65.39
  -5  -4 -11   -4.90   33.40
  -5  -4 -11   -8.00   22.80
   5  -4  11   41.50   58.89
   5   4  11   21.10   66.49
  -5   4 -11    8.40   24.20
   6  -4  11   -6.80   57.99
  -6  -4 -11  -16.30   35.70
  -6  -4 -11    6.20   25.10
   6   4  11   54.49   69.19
  -6   4 -11   -3.70   25.20
  -7  -4 -11   -7.40   25.20
  -7  -4 -11    2.90   38.00
   7  -4  11   24.60   65.79
   7   4  11   -6.70   62.59
  -7   4 -11  -26.50   24.80
  -8  -4 -11  -27.90   35.20
   8  -4  11   17.00   69.69
  -8  -4 -11  -30.10   26.60
  -8   4 -11   -4.20   26.00
   8   4  11  -55.89   79.99
  -9  -4 -11   19.90   37.90
   9  -4  11   -4.10   76.99
  -9  -4 -11  -31.50   32.30
  -9   4 -11   12.10   28.10
   9   4  11   19.30   83.59
  -8  -5  11    0.50   26.90
  -8  -5  11   -1.20   50.29
   8   5 -11  -20.20   41.80
  -8   5  11  -25.40   75.79
  -7  -5  11   -3.10   27.90
   7  -5 -11  -24.60   33.70
  -7  -5  11  -31.10   50.99
  -7   5  11   35.40   77.79
   7   5 -11   13.60   24.30
   7   5 -11   -5.60   43.00
  -6  -5  11    7.40   28.10
  -6  -5  11  -32.00   46.30
   6  -5 -11  -37.10   33.00
   6   5 -11  -59.89   40.90
  -6   5  11   45.10   81.79
   6   5 -11  -22.40   24.70
   5  -5 -11   -2.90   35.40
  -5  -5  11  -18.80   51.09
  -5  -5  11   -2.70   28.00
  -5   5  11  -60.89   73.29
   5   5 -11    0.70   22.50
   5   5 -11  -37.70   52.79
  -4  -5  11   16.90   52.09
   4  -5 -11  -42.90   33.00
   4   5 -11  -20.70   22.80
   4   5 -11  -22.80   46.10
  -4   5  11   58.59   77.39
  -3  -5  11  -22.00   54.59
   3  -5 -11  -26.90   31.90
   3   5 -11   25.50   23.70
  -3   5  11   30.60   76.49
   3   5 -11  -16.60   49.10
  -2  -5  11    1.90   55.19
   2  -5 -11   10.20   36.70
   2   5 -11 -100.79   54.59
   2   5 -11   10.40   23.40
  -2   5  11   39.90   78.19
   1  -5 -11  -27.40   34.00
  -1  -5  11  -55.69   56.59
   1   5 -11  -97.49   61.49
   1   5 -11  -25.30   23.60
  -1   5  11   47.60   75.29
   0  -5  11  -13.80   59.59
   0  -5 -11  -10.40   38.70
   0   5 -11   -4.20   25.60
   0   5  11   12.30   77.59
   1   5  11   63.99   81.29
  24   0 -12   11.60   28.00
 -24   0  12   -0.50   22.00
 -24   0  12   40.90   35.00
 -23   0  12  127.39   40.40
  23   0 -12  137.49   34.20
 -23   0  12  130.59   28.30
  22   0 -12   -9.20   27.20
 -22   0  12   21.50   29.10
 -22   0  12  -22.00   19.70
 -21   0  12   16.60   27.40
 -21   0  12    6.20   19.70
  21   0 -12   -0.40   26.40
  20   0 -12   18.70   26.40
 -20   0  12   37.30   28.50
 -20   0  12   44.20   19.80
  19   0 -12   87.19   29.10
 -19   0  12   68.79   20.30
 -18   0  12   41.50   17.50
  18   0 -12   39.60   26.00
  17   0 -12   72.39   26.90
 -17   0  12   93.19   19.40
 -16   0  12   16.70   14.70
  16   0 -12   25.60   23.40
  15   0 -12    8.30   22.80
 -15   0  12   23.30   14.90
  14   0 -12  -52.89   20.80
 -14   0  12   14.30   13.30
  13   0 -12  -23.70   20.70
 -13   0  12    7.20   13.20
 -12   0  12    6.40   12.60
  12   0 -12  -11.20   19.80
  11   0 -12   20.20   19.30
 -11   0  12   19.30   12.10
 -10   0  12 1136.19  108.09
  10   0 -12  967.90  109.39
   9   0 -12  914.11   91.69
   9   0 -12  834.32   91.59
  -9   0  12  879.21   90.09
   8   0 -12  204.38   28.00
   8   0 -12  194.58   28.80
  -8   0  12  224.78   26.60
  -7   0  12   11.40   22.40
   7   0 -12    6.10   14.80
   7   0 -12  -12.80   15.90
  -7   0  12    5.20   12.10
  -6   0  12  310.47   40.40
  -6   0  12  286.37   35.20
   6   0 -12  305.87   37.10
   6   0 -12  300.27   37.00
  -5   0  12   70.59   16.00
  -5   0  12  106.79   24.90
   5   0 -12   74.09   14.90
   5   0 -12   67.39   17.30
   5   0 -12   70.19   18.70
  -4   0  12   34.10   13.70
   4   0 -12   15.80   11.70
  -4   0  12   14.20   22.00
   4   0 -12   27.50   15.60
  -4   0  12   20.40   22.10
   3   0 -12   54.19   13.40
  -3   0  12   90.19   24.20
  -3   0  12   74.99   16.80
   3   0 -12   53.79   16.70
  -2   0  12  320.57   39.20
   2   0 -12  336.37   40.00
  -2   0  12  310.87   42.10
   2   0 -12  337.77   36.60
   1   0 -12   16.10   10.40
  -1   0  12  -13.10   13.60
  -1   0  12    4.70   20.70
   1   0 -12   17.80   14.20
   0   0 -12  601.94   67.09
   0   0 -12  637.04   64.89
   1   0  12   26.20   21.50
  -1   0 -12    5.50   15.50
  -2   0 -12  316.87   35.30
   2   0  12  227.18   37.50
   3   0  12  267.87   39.20
   4   0  12   -1.60   23.60
  -4   0 -12   17.60   17.60
   5   0  12   -1.20   25.90
  -5   0 -12  -15.80   19.00
   6   0  12   15.70   28.70
  -6   0 -12   26.10   21.70
   7   0  12  231.18   46.60
  -7   0 -12  404.86   42.50
  -8   0 -12   -5.30   23.20
   8   0  12  -19.40   30.90
  -9   0 -12  554.34   61.59
  -9   0 -12  547.05   64.59
 -10   0 -12   70.29   20.40
  10   0  12    0.60   34.40
 -10   0 -12   33.70   24.50
 -11   0 -12    7.20   24.80
 -11   0 -12   51.49   21.50
  11   0  12   -6.30   37.10
 -12   0 -12   50.19   27.20
  12   0  12   23.10   40.20
 -13   0 -12   26.50   31.60
  13   0  12  -18.10   40.60
 -14   0 -12  -40.00   29.80
 -15   0 -12   13.50   35.10
 -16   0 -12   29.60   41.70
  24  -1 -12  -22.80   32.00
  24   1 -12   56.69   28.80
 -23  -1  12   -8.40   18.40
  23  -1 -12  -56.99   30.30
 -23  -1  12  -37.30   34.80
 -23   1  12  -17.50   26.50
  23   1 -12   30.30   26.60
 -22  -1  12    7.30   16.60
 -22  -1  12    0.10   35.40
  22  -1 -12  -34.30   29.40
  22   1 -12   43.00   26.20
 -22   1  12   15.80   29.10
 -22   1  12  -13.90   24.00
  21  -1 -12    1.50   29.40
 -21  -1  12  -13.40   15.60
 -21  -1  12   29.50   32.10
 -21   1  12   37.80   26.40
 -21   1  12  -49.30   21.50
  21   1 -12    1.80   24.40
 -20  -1  12    3.00   15.10
 -20  -1  12   53.69   30.90
  20  -1 -12    0.90   29.00
 -20   1  12   -5.00   22.20
  20   1 -12   71.79   26.50
 -19  -1  12   28.40   31.00
 -19  -1  12   51.39   16.70
  19  -1 -12   -5.30   29.50
  19   1 -12   32.60   25.90
 -19   1  12   82.49   23.20
 -18  -1  12   23.80   14.70
  18  -1 -12   -2.10   27.40
 -18   1  12   13.60   19.80
  18   1 -12    5.30   24.70
  17  -1 -12   34.40   27.90
 -17  -1  12   70.69   17.50
  17   1 -12   68.59   25.40
 -17   1  12  104.69   22.30
 -16  -1  12   25.20   14.80
  16  -1 -12   19.50   24.50
 -16   1  12   43.40   18.40
  16   1 -12   36.40   23.40
 -15  -1  12   48.60   14.70
  15  -1 -12   11.20   24.30
  15   1 -12   43.90   22.20
 -15   1  12   -2.20   15.40
  14  -1 -12  -12.10   21.40
 -14  -1  12  -10.50   12.70
  14   1 -12   20.30   20.00
 -14   1  12   -1.40   14.10
 -13  -1  12   18.20   13.40
  13  -1 -12   48.20   21.30
 -13   1  12   17.10   14.40
  13   1 -12   34.90   19.00
  12  -1 -12   22.50   19.40
 -12  -1  12   49.60   14.30
 -12   1  12   22.90   13.70
  12   1 -12   46.30   17.60
 -11  -1  12   10.70   12.90
  11  -1 -12    1.80   16.90
  11  -1 -12   37.30   17.80
  11   1 -12    0.00   15.50
 -11   1  12   15.20   12.10
  10  -1 -12    2.60   16.20
  10  -1 -12   -9.20   17.20
 -10  -1  12   -7.70   12.80
  10   1 -12   -9.20   14.70
 -10   1  12   16.40   11.40
   9  -1 -12   22.70   16.20
  -9  -1  12    5.40   12.50
   9  -1 -12   13.20   16.90
  -9   1  12  -30.10   34.50
   9   1 -12   13.00   14.10
  -9   1  12    1.30   10.60
   8  -1 -12  278.67   30.70
  -8  -1  12  247.08   29.50
   8  -1 -12  195.48   30.90
  -8   1  12  220.38   45.60
   8   1 -12  218.88   28.20
  -8   1  12  202.78   27.10
   8   1 -12  232.28   28.50
  -7  -1  12  757.52   84.39
   7  -1 -12  863.61   83.39
  -7  -1  12  855.41   83.29
   7  -1 -12  758.82   84.09
   7   1 -12  699.73   81.19
   7   1 -12  845.22   82.09
  -7   1  12  779.82   91.09
   7   1 -12  795.52   82.69
  -7   1  12  802.72   81.09
   6  -1 -12   52.39   16.40
  -6  -1  12   15.30   15.10
  -6  -1  12   43.70   21.80
   6  -1 -12   -0.90   17.30
  -6   1  12   22.50   31.70
   6   1 -12   59.69   15.40
  -6   1  12   49.00   11.20
   6   1 -12   32.00   12.50
   5  -1 -12   75.59   16.60
  -5  -1  12   50.49   17.30
  -5  -1  12   54.99   23.70
   5  -1 -12   61.59   19.30
   5   1 -12   64.59   14.10
   5   1 -12   64.99   15.80
  -5   1  12   35.80   31.20
  -4  -1  12   71.19   18.30
   4  -1 -12   57.69   19.20
   4  -1 -12   49.60   16.60
  -4  -1  12   68.69   25.80
   4   1 -12   74.19   13.90
  -4   1  12   29.90   30.40
   4   1 -12   86.69   17.80
   3  -1 -12   32.20   18.50
   3  -1 -12   69.49   16.80
  -3  -1  12   51.79   26.30
   3   1 -12   66.79   16.90
   3   1 -12   99.89   15.20
  -3   1  12   98.49   30.10
  -2  -1  12   45.50   26.60
   2  -1 -12   61.49   18.40
   2  -1 -12   50.09   16.00
   2   1 -12   82.49   13.90
   2   1 -12   57.79   17.00
  -2   1  12   38.70   28.30
  -1  -1  12   23.30   25.70
   1  -1 -12   40.60   15.10
   1  -1 -12   18.40   17.10
   1   1 -12   21.90   17.00
   1   1 -12   23.70   12.30
  -1   1  12   22.00   26.70
   0  -1 -12  -10.70   16.60
   0  -1  12   -9.70   25.40
   0  -1 -12   29.50   16.90
   0   1  12    8.40   25.10
   0   1 -12   11.00   12.30
   0   1 -12    6.60   16.40
  -1  -1 -12    3.50   17.80
   1  -1  12   11.30   25.10
  -1  -1 -12   22.30   15.90
  -1   1 -12    5.60   13.10
   1   1  12   23.40   26.40
  -1   1 -12   -3.20   17.30
  -2  -1 -12   13.40   17.20
  -2  -1 -12   12.60   18.90
   2  -1  12    9.70   27.30
   2   1  12   31.40   27.60
  -2   1 -12   35.00   14.00
  -2   1 -12   34.70   18.20
  -3  -1 -12   74.69   22.30
  -3  -1 -12   74.39   21.20
   3  -1  12   61.89   28.80
  -3   1 -12  101.09   18.30
  -3   1 -12  104.09   21.70
   3   1  12   64.69   30.60
  -4  -1 -12   82.09   21.30
  -4  -1 -12   11.70   20.40
   4  -1  12   19.20   27.50
  -4   1 -12   87.39   18.10
  -4   1 -12   82.49   21.80
   4   1  12   82.99   31.70
   5  -1  12  -19.70   26.50
  -5  -1 -12  -34.70   18.20
  -5  -1 -12   33.20   19.30
  -5   1 -12   11.50   20.40
   5   1  12   12.90   31.10
  -5   1 -12   18.10   16.80
  -6  -1 -12   75.99   22.60
  -6  -1 -12   75.89   23.10
   6  -1  12    9.90   29.40
  -6   1 -12   71.09   22.90
  -6   1 -12  106.29   20.50
   6   1  12   66.39   34.80
   7  -1  12   19.30   29.20
  -7  -1 -12   42.20   23.00
  -7  -1 -12   39.80   22.80
  -7   1 -12   69.99   20.10
   7   1  12   71.69   34.90
  -7   1 -12   67.19   23.80
  -8  -1 -12   20.80   21.70
   8  -1  12   17.00   29.60
  -8  -1 -12   59.09   24.00
  -8   1 -12   33.80   24.20
  -8   1 -12   64.49   21.00
   8   1  12   91.99   35.70
  -9  -1 -12   -3.80   22.70
  -9  -1 -12   -7.90   20.70
   9  -1  12  -13.60   29.00
  -9   1 -12   -0.70   20.50
  -9   1 -12   18.20   23.80
   9   1  12   35.90   34.30
 -10  -1 -12  -13.60   22.20
  10  -1  12  -21.60   33.90
 -10  -1 -12   21.50   25.60
  10   1  12   89.79   44.40
 -10   1 -12   -6.30   21.90
 -10   1 -12   28.40   24.10
 -11  -1 -12   18.10   23.80
  11  -1  12   -4.80   35.60
 -11  -1 -12    6.20   26.70
 -11   1 -12  -19.50   25.20
  11   1  12  151.58   48.30
 -11   1 -12  -30.60   21.60
 -12  -1 -12   16.20   24.20
 -12  -1 -12   47.90   29.60
  12  -1  12  -36.40   36.20
 -12   1 -12  -17.80   23.90
  12   1  12    0.30   33.00
 -12   1 -12   -4.20   28.20
  13  -1  12  -50.79   41.20
 -13  -1 -12    3.80   29.20
 -13   1 -12  -25.70   32.00
 -13   1 -12   32.00   26.40
 -14  -1 -12  -22.10   31.70
  14  -1  12  -53.09   45.70
 -14   1 -12    6.70   26.70
 -15  -1 -12   34.80   35.90
 -15   1 -12  -11.70   28.70
  22  -2 -12  -23.70   33.30
 -22  -2  12   -1.60   39.80
 -22  -2  12  -17.20   15.00
 -22   2  12    4.70   28.30
  22   2 -12   54.49   26.40
 -21  -2  12   -1.40   40.30
 -21  -2  12   -9.90   14.40
  21  -2 -12  -18.20   31.40
  21   2 -12  -12.50   22.80
 -21   2  12   20.50   28.60
 -20  -2  12   71.89   39.10
 -20  -2  12   15.40   14.80
  20  -2 -12  -11.20   30.40
  20   2 -12   -6.80   20.90
 -20   2  12  -15.10   25.80
 -19  -2  12   -7.10   14.20
  19  -2 -12  -48.70   27.60
 -19  -2  12   23.70   33.90
  19   2 -12   27.40   21.40
 -19   2  12  -33.70   24.80
 -18  -2  12   31.90   30.80
  18  -2 -12  -46.20   27.20
 -18  -2  12   11.60   14.20
  18   2 -12    5.40   19.50
 -18   2  12  -51.39   22.50
 -17  -2  12   51.39   30.80
  17  -2 -12  -23.00   26.60
 -17  -2  12   27.90   14.70
  17   2 -12   28.80   19.20
 -17   2  12  -30.20   22.30
  16  -2 -12   -8.50   25.60
 -16  -2  12   33.20   14.70
  16   2 -12   37.30   19.30
 -16   2  12   -1.50   20.00
  15  -2 -12   -9.90   23.60
 -15  -2  12   -6.50   13.50
  15   2 -12    4.60   17.10
 -15   2  12  -19.00   18.00
 -14  -2  12  157.38   23.60
  14  -2 -12  130.49   29.10
 -14   2  12  148.39   24.40
  14   2 -12  137.69   23.60
 -13  -2  12  319.27   34.90
  13  -2 -12  186.08   38.10
  13   2 -12  264.57   33.20
 -13   2  12  274.97   34.20
  12  -2 -12  193.98   34.70
 -12  -2  12  297.37   33.00
 -12   2  12  310.67   60.89
  12   2 -12  233.48   29.90
 -12   2  12  211.08   30.90
  11  -2 -12   33.20   22.00
 -11  -2  12   19.20   15.50
  11   2 -12   35.80   13.90
 -11   2  12   29.30   15.20
 -11   2  12   22.60   46.70
  10  -2 -12   -7.80   20.10
 -10  -2  12   28.90   16.10
 -10   2  12   -0.20   13.40
  10   2 -12    1.00   11.80
 -10   2  12   15.90   45.30
  10   2 -12    3.10   14.60
   9  -2 -12   41.30   18.20
   9  -2 -12   60.29   22.00
  -9  -2  12   20.20   16.90
  -9   2  12   39.60   13.40
   9   2 -12   16.90   15.30
   9   2 -12   32.20   12.40
  -9   2  12   36.40   45.90
   8  -2 -12   -3.80   19.40
  -8  -2  12   36.70   17.70
   8  -2 -12   26.40   17.20
  -8  -2  12   40.90   28.40
  -8   2  12   67.39   45.90
   8   2 -12   39.00   14.10
   7  -2 -12   20.10   20.90
  -7  -2  12   44.80   29.20
  -7  -2  12   36.80   18.70
   7  -2 -12    3.20   16.70
  -7   2  12   11.50   43.20
   7   2 -12   57.49   15.00
   6  -2 -12    6.20   15.80
   6  -2 -12    3.40   19.50
  -6  -2  12   -6.30   18.10
  -6  -2  12   -5.20   27.90
  -6   2  12   11.10   40.70
   6   2 -12    5.30   12.70
  -5  -2  12  200.88   38.50
   5  -2 -12  178.68   24.40
   5  -2 -12  108.99   27.40
  -5  -2  12  157.38   28.60
   5   2 -12  176.08   23.40
  -5   2  12  124.49   43.60
  -4  -2  12  152.68   35.70
   4  -2 -12  136.49   26.00
   4  -2 -12  126.39   22.10
   4   2 -12  128.89   20.60
  -4   2  12   91.29   39.50
   3  -2 -12   43.80   21.80
  -3  -2  12   35.90   32.10
   3  -2 -12   75.29   18.30
   3   2 -12   71.49   17.00
  -3   2  12   64.99   35.50
   3   2 -12   51.99   15.40
   2  -2 -12  -15.00   19.40
  -2  -2  12    1.50   30.00
   2  -2 -12   12.20   16.10
   2   2 -12    0.10   13.40
   2   2 -12   19.90   14.40
  -2   2  12   25.10   33.10
   1  -2 -12  -12.40   16.60
  -1  -2  12    4.80   31.00
   1  -2 -12  -17.50   20.70
  -1   2  12   -3.70   34.50
   1   2 -12   20.50   14.60
   1   2 -12  -13.10   13.90
   0  -2 -12   10.10   17.90
   0  -2 -12   13.90   22.40
   0  -2  12   22.20   32.90
   0   2 -12   30.00   15.60
   0   2  12   27.10   36.40
   1  -2  12  -28.30   31.80
  -1  -2 -12   18.10   22.30
  -1  -2 -12  -25.20   16.90
   1   2  12   32.40   36.00
  -1   2 -12   -0.70   15.30
  -2  -2 -12  116.39   29.20
   2  -2  12   90.49   38.90
  -2  -2 -12  101.29   24.00
   2   2  12  138.49   45.40
  -2   2 -12  139.89   22.60
  -3  -2 -12   48.60   27.30
  -3  -2 -12  130.99   24.40
   3  -2  12   82.39   41.10
  -3   2 -12  121.19   22.40
   3   2  12  141.29   47.00
   4  -2  12   59.89   39.80
  -4  -2 -12   -0.80   20.00
  -4  -2 -12   19.00   24.40
  -4   2 -12   21.30   18.50
   4   2  12   85.79   44.20
   5  -2  12   67.29   42.40
  -5  -2 -12   60.49   25.60
  -5  -2 -12   75.39   23.70
   5   2  12  122.69   47.50
  -5   2 -12   50.99   21.90
  -6  -2 -12    0.60   21.90
   6  -2  12  -31.60   39.90
  -6  -2 -12   15.30   24.80
  -6   2 -12   38.80   20.20
   6   2  12   37.10   45.20
  -7  -2 -12  -40.70   24.50
  -7  -2 -12   20.70   23.40
   7  -2  12   32.80   44.00
   7   2  12   59.19   46.10
  -7   2 -12   10.30   20.40
  -8  -2 -12   37.30   27.90
  -8  -2 -12   44.90   25.30
   8  -2  12   31.10   43.40
  -8   2 -12   15.00   21.80
   8   2  12  123.59   48.60
   9  -2  12   39.40   46.90
  -9  -2 -12   -8.00   26.30
  -9  -2 -12   43.50   25.70
   9   2  12   74.09   56.79
  -9   2 -12    3.40   22.10
 -10  -2 -12  126.09   31.40
  10  -2  12    8.50   46.40
 -10  -2 -12   86.19   31.60
  10   2  12  184.08   63.19
 -10   2 -12  123.59   29.40
  11  -2  12   -3.20   48.80
 -11  -2 -12   21.60   28.80
 -11  -2 -12    3.30   26.10
  11   2  12  179.38   64.89
 -11   2 -12   -9.60   24.40
 -12  -2 -12   -1.80   27.50
  12  -2  12   -4.40   47.70
 -12  -2 -12    4.30   31.20
  12   2  12   91.39   67.59
 -12   2 -12  -17.30   25.20
  13  -2  12  -15.00   46.60
 -13  -2 -12  -35.80   31.20
 -13  -2 -12   21.90   30.90
 -13   2 -12   11.40   27.80
  14  -2  12  -40.00   47.20
 -14  -2 -12    7.40   33.70
 -14  -2 -12   48.60   32.40
 -14   2 -12   85.79   31.30
 -20  -3  12  -16.00   15.20
 -20  -3  12    5.90   42.90
  20  -3 -12   23.50   37.50
 -20   3  12   50.89   28.80
  20   3 -12   22.90   19.60
  19  -3 -12   52.39   35.60
 -19  -3  12  156.28   46.80
 -19  -3  12   71.59   19.20
  19   3 -12   86.69   22.10
 -19   3  12  131.69   30.40
 -18  -3  12   27.80   41.00
 -18  -3  12   49.90   17.20
  18  -3 -12   62.09   31.30
  18   3 -12   49.50   19.00
 -18   3  12   62.79   26.30
  17  -3 -12   35.80   30.70
 -17  -3  12    7.60   35.20
 -17  -3  12    7.30   15.70
 -17   3  12   56.19   26.60
  17   3 -12   52.89   18.40
 -16  -3  12   -5.80   15.10
 -16  -3  12   -2.20   31.10
  16  -3 -12  -12.00   29.40
  16   3 -12   -4.30   15.20
 -16   3  12   50.59   24.40
 -15  -3  12  -10.50   15.30
 -15  -3  12   48.10   30.10
  15  -3 -12  -19.60   28.70
  15   3 -12    0.00   16.00
 -15   3  12   -8.50   54.49
 -15   3  12   31.50   22.80
 -14  -3  12   37.80   17.80
 -14  -3  12   59.29   31.00
  14  -3 -12   25.70   30.20
  14   3 -12   19.80   16.00
 -14   3  12   43.40   22.50
 -14   3  12    3.20   55.29
  13  -3 -12   39.50   29.40
 -13  -3  12   24.50   18.00
 -13   3  12   69.49   21.80
  13   3 -12   35.30   17.50
 -13   3  12   -3.40   56.29
 -12  -3  12  135.29   24.70
  12  -3 -12   82.49   29.20
 -12   3  12  101.49   24.50
  12   3 -12  110.09   21.50
 -12   3  12   63.69   59.99
 -11  -3  12   19.60   19.40
  11  -3 -12   36.90   25.90
  11   3 -12   51.59   19.00
 -11   3  12   62.29   57.19
 -11   3  12   10.40   20.00
  11   3 -12   61.79   17.40
  10  -3 -12   -7.80   24.80
 -10  -3  12  -55.39   33.00
 -10  -3  12   18.80   19.90
  10   3 -12   11.50   17.50
  10   3 -12    5.80   15.30
 -10   3  12   28.20   57.09
  -9  -3  12   10.30   34.10
  -9  -3  12  -22.00   19.90
   9  -3 -12  -11.40   23.90
  -9   3  12   57.79   57.39
   9   3 -12   29.80   17.60
   9   3 -12   33.30   16.50
  -8  -3  12   -1.60   21.00
   8  -3 -12    8.20   19.20
   8  -3 -12    9.90   24.60
  -8  -3  12  -11.80   32.10
  -8   3  12    6.20   54.59
   8   3 -12   -3.80   16.50
   7  -3 -12   -6.20   25.10
  -7  -3  12   -2.30   33.20
   7  -3 -12    8.90   18.90
  -7  -3  12    2.90   23.00
  -7   3  12   -8.90   53.99
   7   3 -12    9.20   16.80
   6  -3 -12  524.65   58.49
   6  -3 -12  415.96   62.19
  -6  -3  12  505.85   68.09
  -6  -3  12  523.95   63.49
  -6   3  12  589.34   87.39
   6   3 -12  535.15   57.19
   5  -3 -12  205.48   38.20
   5  -3 -12  269.07   33.10
  -5  -3  12  234.18   47.30
   5   3 -12  259.67   33.60
  -5   3  12  250.47   63.79
   4  -3 -12   42.30   19.60
   4  -3 -12   51.89   26.60
  -4  -3  12   79.79   37.10
   4   3 -12   82.59   19.10
  -4   3  12   60.29   49.80
  -3  -3  12  124.49   41.40
   3  -3 -12  118.89   24.90
   3  -3 -12  112.29   31.70
  -3   3  12  162.18   52.69
   3   3 -12  155.08   24.60
   2  -3 -12  445.86   50.29
  -2  -3  12  445.26   65.89
   2  -3 -12  381.66   53.59
  -2   3  12  260.17   68.09
   2   3 -12  453.75   48.70
   1  -3 -12    6.80   18.90
   1  -3 -12   15.00   25.70
  -1  -3  12    0.60   38.10
   1   3 -12    0.40   17.40
  -1   3  12  -18.00   42.90
   0  -3  12  -11.60   40.90
   0  -3 -12  -13.30   25.60
   0  -3 -12   10.20   18.30
   0   3  12   -7.80   44.90
   0   3 -12   56.49   19.40
  -1  -3 -12   11.70   28.10
   1  -3  12   42.30   43.20
  -1  -3 -12   61.69   20.50
   1   3  12   43.70   47.50
  -1   3 -12   50.29   20.70
  -2  -3 -12   94.09   24.40
   2  -3  12  110.09   48.30
  -2  -3 -12  138.99   33.70
   2   3  12   78.89   51.59
  -2   3 -12  134.19   25.30
   3  -3  12    2.20   45.90
  -3  -3 -12   38.50   29.30
  -3  -3 -12   -9.80   19.90
  -3   3 -12   49.70   20.70
   3   3  12   55.79   53.79
  -4  -3 -12  -58.89   27.10
  -4  -3 -12   13.30   21.60
   4  -3  12   14.70   47.70
  -4   3 -12   13.20   20.40
   4   3  12   52.69   55.89
  -5  -3 -12   22.20   30.70
  -5  -3 -12  -20.20   22.30
   5  -3  12    2.10   49.10
  -5   3 -12   49.60   22.00
   5   3  12   39.90   59.39
  -6  -3 -12  -10.90   28.90
  -6  -3 -12  -19.80   22.30
   6  -3  12    2.90   52.19
   6   3  12   37.80   60.69
  -6   3 -12  -17.80   21.30
  -7  -3 -12   28.30   25.20
   7  -3  12   -2.90   55.69
  -7  -3 -12  -42.10   26.90
   7   3  12   51.69   60.89
  -7   3 -12  -27.80   21.30
  -8  -3 -12   14.90   30.50
   8  -3  12    9.50   56.89
  -8  -3 -12   24.40   25.90
  -8   3 -12  -12.60   22.90
   8   3  12   74.29   61.29
   9  -3  12    4.20   59.79
  -9  -3 -12   -7.90   26.70
  -9  -3 -12  -14.50   32.30
  -9   3 -12   20.80   24.00
   9   3  12   44.90   72.69
 -10  -3 -12  -21.60   26.60
 -10  -3 -12  -32.30   32.50
  10  -3  12  -26.50   64.59
 -10   3 -12   11.60   26.20
  10   3  12   58.19   79.39
  11  -3  12  -33.10   65.29
 -11  -3 -12   26.70   37.90
 -11  -3 -12    4.70   29.80
  11   3  12   76.29   83.69
 -11   3 -12   20.70   27.50
  12  -3  12   18.80   71.59
 -12  -3 -12   -2.40   38.10
 -12  -3 -12   23.10   32.10
 -12   3 -12  -21.80   26.20
 -16  -4  12  -19.30   38.70
  16  -4 -12  -42.70   37.10
 -16  -4  12    5.80   26.40
 -16  -4  12  -25.90   17.90
  16   4 -12   28.90   20.20
 -16   4  12  -46.30   65.19
 -16   4  12   19.50   31.90
 -15  -4  12   21.90   19.10
 -15  -4  12  -10.50   23.60
 -15  -4  12    1.40   37.70
  15  -4 -12    2.00   33.10
 -15   4  12   48.30   32.20
 -15   4  12  -18.60   70.09
  15   4 -12   29.40   19.10
 -14  -4  12    3.60   24.50
 -14  -4  12   52.79   38.30
  14  -4 -12  -26.10   34.80
 -14  -4  12    6.00   20.80
 -14   4  12   64.19   67.79
  14   4 -12   28.40   18.80
 -14   4  12   26.30   30.40
  13  -4 -12  -33.70   31.20
 -13  -4  12    0.60   24.50
 -13  -4  12    1.80   34.00
 -13  -4  12   34.70   20.80
 -13   4  12   -9.50   67.49
  13   4 -12   10.20   17.90
 -13   4  12   34.50   29.80
 -12  -4  12   48.00   33.60
 -12  -4  12   72.49   22.80
 -12  -4  12   16.50   24.40
  12  -4 -12   33.30   31.90
  12   4 -12   46.10   20.30
 -12   4  12   22.40   64.99
  12   4 -12   70.89   23.30
 -11  -4  12  -22.00   38.90
 -11  -4  12   36.80   29.80
  11  -4 -12  -14.50   28.50
 -11  -4  12   22.00   22.60
  11   4 -12   51.49   23.50
 -11   4  12   24.70   65.99
 -10  -4  12   -6.20   22.80
 -10  -4  12   43.10   28.20
 -10  -4  12   -8.20   38.70
  10  -4 -12    5.50   29.70
  10   4 -12  -25.40   19.80
 -10   4  12  -31.50   63.69
   9  -4 -12   40.00   33.80
  -9  -4  12   -5.30   37.00
  -9  -4  12   59.09   26.40
  -9  -4  12   48.20   24.60
   9   4 -12   12.10   20.70
  -9   4  12  -33.30   65.89
   8  -4 -12   -1.00   27.90
  -8  -4  12  -19.30   24.20
  -8  -4  12  -37.30   35.90
  -8   4  12   48.70   67.39
   8   4 -12  -19.00   19.90
  -7  -4  12  -17.50   37.60
  -7  -4  12   21.30   26.30
   7  -4 -12  -17.80   28.40
  -7   4  12   30.90   64.69
   7   4 -12   -2.10   20.00
  -6  -4  12   14.70   26.60
  -6  -4  12  -23.20   36.90
   6  -4 -12    7.60   31.90
   6   4 -12  -12.30   18.00
  -6   4  12  -33.30   62.59
  -5  -4  12  -35.60   38.40
   5  -4 -12   -2.20   27.10
   5   4 -12    7.70   19.50
  -5   4  12   -6.80   60.69
   4  -4 -12    5.00   31.10
  -4  -4  12   17.40   42.10
  -4   4  12  -31.60   58.79
   4   4 -12   -2.80   18.70
  -3  -4  12   10.90   42.00
   3  -4 -12  -18.40   28.20
   3   4 -12   22.00   19.30
  -3   4  12   30.70   58.89
   2  -4 -12  -24.70   29.40
  -2  -4  12   20.40   44.00
   2  -4 -12    9.70   21.40
   2   4 -12    5.20   19.60
  -2   4  12    5.80   58.59
  -1  -4  12   38.90   47.50
   1  -4 -12   -9.30   21.80
   1  -4 -12  -37.00   29.20
   1   4 -12   39.20   21.90
  -1   4  12   16.40   58.69
   0  -4  12   -2.90   46.10
   0  -4 -12   12.20   33.20
   0  -4 -12   20.60   23.20
   0   4 -12   -2.30   21.20
   0   4  12   35.80   58.59
  -1  -4 -12  -21.70   29.70
  -1  -4 -12   18.20   21.80
   1  -4  12    7.00   48.60
  -1   4 -12    9.00   22.10
   1   4  12   24.00   60.69
  -2  -4 -12    0.40   22.30
   2  -4  12    3.10   51.29
  -2  -4 -12    3.50   33.30
  -2   4 -12  -42.00   20.70
   2   4  12  -21.10   60.29
   3  -4  12   37.30   54.39
  -3  -4 -12   -2.30   31.70
  -3  -4 -12  -15.00   22.20
  -3   4 -12  -25.50   21.10
   3   4  12   46.90   65.39
  -4  -4 -12   19.70   24.40
   4  -4  12   -3.80   59.49
  -4  -4 -12   17.10   36.10
   4   4  12   87.29   69.09
  -4   4 -12   -8.50   23.20
  -5  -4 -12    9.70   35.50
   5  -4  12   11.30   61.29
  -5  -4 -12  -11.00   23.50
   5   4  12   66.99   69.29
  -5   4 -12   -7.40   23.70
  -6  -4 -12   31.00   27.10
   6  -4  12   -8.30   64.19
  -6  -4 -12   88.69   41.80
   6   4  12  -44.80   65.89
  -6   4 -12   24.40   25.40
   7  -4  12   43.20   76.09
  -7  -4 -12  -13.30   39.60
  -7  -4 -12   10.80   28.30
  -7   4 -12    6.40   25.60
   7   4  12  -19.30   66.19
   8  -4  12  -65.69   71.59
  -8  -4 -12   17.00   34.80
  -8   4 -12  -24.30   27.30
   8   4  12   14.10   84.69
  -6   5  12   29.00   79.49
  -5  -5  12   29.10   53.79
  -5   5  12    5.20   75.29
  -4  -5  12   -2.40   53.29
  -4   5  12  -28.30   74.99
  -3  -5  12  -22.70   52.79
  -3   5  12   31.70   77.49
  -2   5  12   24.10   79.09
 -24   0  13  -10.10   22.40
  24   0 -13   24.10   29.00
 -24   0  13  -25.00   35.20
 -23   0  13   74.39   33.50
 -23   0  13   -4.80   20.50
  23   0 -13   32.30   30.10
  22   0 -13   10.40   27.30
 -22   0  13   20.00   29.20
 -22   0  13   11.80   21.00
 -21   0  13    2.90   19.20
  21   0 -13  -52.99   27.30
 -21   0  13    9.20   28.30
  20   0 -13   42.20   28.40
 -20   0  13  -23.00   17.00
  19   0 -13    9.60   27.10
 -19   0  13    6.90   17.00
 -18   0  13    4.20   15.80
  18   0 -13   -9.10   25.70
 -17   0  13  -18.10   14.30
  17   0 -13   20.10   25.10
 -16   0  13   -4.70   14.90
  16   0 -13  -42.50   24.30
 -15   0  13  -12.00   13.00
  15   0 -13   23.70   24.60
  14   0 -13   -6.20   24.00
 -14   0  13   -8.40   13.10
  13   0 -13  -11.80   22.30
 -13   0  13    0.90   12.40
  12   0 -13    2.50   20.70
 -12   0  13   -1.70   12.40
 -11   0  13    5.10   11.80
  11   0 -13   -2.30   19.10
  10   0 -13   20.00   15.20
  10   0 -13   -1.30   19.10
 -10   0  13   -4.30   11.50
  -9   0  13   12.70   11.80
   9   0 -13    0.40   15.10
   9   0 -13   28.80   18.30
  -8   0  13   -0.10   11.70
   8   0 -13    2.40   17.20
  -8   0  13   31.10   23.40
   8   0 -13   19.10   14.40
   7   0 -13   21.50   15.70
  -7   0  13   -2.40   12.10
  -7   0  13   38.00   23.50
   7   0 -13   21.10   17.10
  -6   0  13    1.70   11.90
  -6   0  13   15.70   22.80
   6   0 -13   31.20   15.40
   6   0 -13    9.20   16.50
   5   0 -13   12.20   11.50
   5   0 -13  -19.00   16.10
  -5   0  13   13.60   13.10
   5   0 -13   10.50   14.60
  -5   0  13    2.90   22.40
  -4   0  13   18.70   13.40
   4   0 -13   -7.00   14.80
   4   0 -13   14.00   11.30
  -4   0  13   -5.50   21.70
  -4   0  13   -6.70   21.70
  -3   0  13   20.30   22.30
  -3   0  13  -10.40   13.50
   3   0 -13   -0.50   10.80
   3   0 -13   -3.00   14.90
   2   0 -13   11.30   15.30
   2   0 -13    6.50   11.20
  -2   0  13  -17.00   14.50
  -2   0  13   -8.40   21.40
  -1   0  13   11.30   14.30
   1   0 -13   -3.00   10.80
  -1   0  13   -1.30   21.60
   1   0 -13  -20.80   14.40
   0   0 -13    8.10   15.80
   0   0  13   20.50   22.40
   0   0 -13   18.40   11.80
  -1   0 -13    2.80   16.00
   1   0  13   -7.90   22.10
   2   0  13  -32.30   21.70
  -2   0 -13    1.90   16.80
  -3   0 -13   16.60   17.80
   3   0  13    1.80   24.70
  -4   0 -13   26.10   20.50
   4   0  13   16.00   25.90
   5   0  13  -12.90   27.90
  -5   0 -13   15.80   19.70
   6   0  13    0.40   29.90
  -6   0 -13    3.90   21.60
  -7   0 -13   11.50   24.00
   7   0  13  -15.50   31.80
  -8   0 -13   23.20   25.40
   8   0  13  -17.00   34.10
  -9   0 -13   72.69   28.10
   9   0  13   16.60   37.20
  10   0  13  -25.80   37.10
 -10   0 -13   20.30   19.80
 -10   0 -13   -8.10   26.40
  11   0  13  -11.10   39.00
 -11   0 -13    0.30   28.60
 -12   0 -13    8.50   29.10
  12   0  13   39.30   42.30
 -13   0 -13  -59.49   28.50
  13   0  13   41.90   43.40
 -14   0 -13  -10.30   32.40
 -15   0 -13  -44.90   35.40
 -23  -1  13  -12.70   37.20
 -23  -1  13   -1.50   17.50
  23  -1 -13  -27.50   30.70
  23   1 -13   -4.00   25.80
 -23   1  13  -46.50   23.80
 -22  -1  13   -5.20   33.00
 -22  -1  13   -6.30   16.90
  22  -1 -13  -22.10   29.50
 -22   1  13   63.69   28.60
 -22   1  13  -16.10   22.70
  22   1 -13  -22.00   25.60
 -21  -1  13   73.29   34.10
  21  -1 -13   15.50   32.00
 -21  -1  13   66.69   18.40
 -21   1  13   42.90   25.20
  21   1 -13   95.29   28.90
  20  -1 -13    0.60   30.00
 -20  -1  13   51.59   31.20
 -20  -1  13    3.60   15.40
 -20   1  13   30.40   21.60
  20   1 -13   -1.10   26.40
  19  -1 -13   31.80   30.90
 -19  -1  13   31.10   16.00
 -19   1  13    5.50   21.70
  19   1 -13   70.49   27.80
 -18  -1  13  110.99   20.70
  18  -1 -13   88.89   32.40
  18   1 -13  135.79   29.60
 -18   1  13   97.99   25.00
  17  -1 -13   27.40   27.50
 -17  -1  13   -2.70   14.40
  17   1 -13   24.20   24.10
 -17   1  13   64.79   19.90
  16  -1 -13   51.49   26.60
 -16  -1  13   62.59   17.00
 -16   1  13   74.09   20.10
  16   1 -13   68.49   24.80
 -15  -1  13   43.30   16.00
  15  -1 -13   33.50   25.70
  15   1 -13   59.49   23.20
 -15   1  13   64.19   17.60
 -14  -1  13   95.79   17.40
  14  -1 -13   33.40   24.70
 -14   1  13   61.09   17.80
  14   1 -13   74.29   22.50
 -13  -1  13    1.40   13.20
  13  -1 -13   13.30   21.60
  13   1 -13   33.20   18.70
 -13   1  13   14.40   13.80
 -12  -1  13  188.98   24.70
  12  -1 -13  100.49   27.60
 -12   1  13  203.38   24.20
  12   1 -13  177.08   26.50
  11  -1 -13   -1.30   18.70
 -11  -1  13    7.10   13.50
  11  -1 -13   -4.20   17.80
 -11   1  13    6.40   11.80
  11   1 -13  -16.90   15.80
  10  -1 -13   48.90   19.10
 -10  -1  13   31.50   15.20
  10  -1 -13   49.20   18.50
 -10   1  13   35.00   13.10
  10   1 -13   50.49   16.90
 -10   1  13   52.59   40.20
   9  -1 -13   -7.50   17.30
   9  -1 -13   21.90   17.50
  -9  -1  13  -13.90   12.60
  -9   1  13   -1.40   10.40
  -9   1  13   -8.60   36.50
   9   1 -13   -0.90   14.40
   8  -1 -13   36.90   18.20
   8  -1 -13   15.20   16.60
  -8  -1  13   12.90   14.40
  -8  -1  13   37.20   21.70
  -8   1  13   15.00   10.50
   8   1 -13   15.90   13.70
   8   1 -13  -15.30   11.70
   8   1 -13    3.20   13.40
  -8   1  13   -0.30   34.90
   7  -1 -13   54.69   19.30
  -7  -1  13   21.70   15.40
  -7  -1  13   30.10   22.70
   7  -1 -13   66.69   17.20
  -7   1  13   52.99   12.20
   7   1 -13   24.40   13.10
  -7   1  13   16.90   32.70
   7   1 -13   40.60   15.50
  -6  -1  13    4.20   22.20
  -6  -1  13   21.90   15.20
   6  -1 -13  -43.40   16.60
   6  -1 -13    6.90   15.80
   6   1 -13   -2.00   13.80
  -6   1  13   -8.10    9.50
  -6   1  13  -37.20   30.10
   6   1 -13  -10.30   10.70
  -5  -1  13   83.79   19.10
   5  -1 -13   51.99   17.50
   5  -1 -13   63.89   20.00
  -5  -1  13   41.70   23.90
   5   1 -13   63.69   14.20
   5   1 -13   70.29   17.00
  -5   1  13   45.30   31.50
  -4  -1  13   10.70   23.30
   4  -1 -13   21.60   17.80
   4  -1 -13   28.90   15.50
  -4  -1  13    5.30   16.30
   4   1 -13   23.60   15.60
   4   1 -13   12.50   11.70
  -4   1  13   26.10   28.20
   3  -1 -13   -8.30   13.80
  -3  -1  13    1.90   23.90
   3  -1 -13   -4.20   16.60
[truncated: 175,961 more chars]
