# Supplementary material for: Benzo[b]naphtho[2,1-d]furans and 2-Phenylnaphthalenes from Streblus usambarensis
Source: J Nat Prod. 2023 Apr 12;86(4):1010–8. doi: 10.1021/acs.jnatprod.3c00051 (PMC10152483; doi:10.1021/acs.jnatprod.3c00051)
Supplement: Supplementary file 3 — np3c00051_si_003.cif [file np3c00051_si_003.cif]

data_ag_ag_526_0m_a
_audit_creation_date               2023-01-13
_audit_creation_method
;
Olex2 1.5
(compiled 2022.04.07 svn.rca3783a0 for OlexSys, GUI svn.r6498)
;
_shelx_SHELXL_version_number       '2014/7'
_audit_contact_author_address      ?
_audit_contact_author_email        ?
_audit_contact_author_name         ''
_audit_contact_author_phone        ?
_publ_contact_author_id_orcid      ?
_publ_section_references
;
Dolomanov, O.V., Bourhis, L.J., Gildea, R.J, Howard, J.A.K. & Puschmann, H.
 (2009), J. Appl. Cryst. 42, 339-341.

Sheldrick, G.M. (2008). Acta Cryst. A64, 112-122.
;
_chemical_name_common              ?
_chemical_name_systematic          ?
_chemical_formula_moiety           'C21 H18 O3'
_chemical_formula_sum              'C21 H18 O3'
_chemical_formula_weight           318.35
_chemical_melting_point            ?
loop_
  _atom_type_symbol
  _atom_type_description
  _atom_type_scat_dispersion_real
  _atom_type_scat_dispersion_imag
  _atom_type_scat_source
 'C' 'C' 0.0033 0.0016 'International Tables Vol C Tables 4.2.6.8 and 6.1.1.4'
 'H' 'H' 0.0000 0.0000 'International Tables Vol C Tables 4.2.6.8 and 6.1.1.4'
 'O' 'O' 0.0106 0.0060 'International Tables Vol C Tables 4.2.6.8 and 6.1.1.4'

_shelx_space_group_comment
;
The symmetry employed for this shelxl refinement is uniquely defined
by the following loop, which should always be used as a source of
symmetry information in preference to the above space-group names.
They are only intended as comments.
;
_space_group_crystal_system        'triclinic'
_space_group_IT_number             2
_space_group_name_H-M_alt          'P -1'
_space_group_name_Hall             '-P 1'
loop_
  _space_group_symop_operation_xyz
 'x, y, z'
 '-x, -y, -z'

_cell_length_a                     8.6631(7)
_cell_length_b                     9.8115(8)
_cell_length_c                     10.5083(9)
_cell_angle_alpha                  62.2430(10)
_cell_angle_beta                   88.7730(10)
_cell_angle_gamma                  88.7780(10)
_cell_volume                       790.16(11)
_cell_formula_units_Z              2
_cell_measurement_reflns_used      6060
_cell_measurement_temperature      150(2)
_cell_measurement_theta_max        30.75
_cell_measurement_theta_min        2.19
_shelx_estimated_absorpt_T_max     0.986
_shelx_estimated_absorpt_T_min     0.967
_exptl_absorpt_coefficient_mu      0.089
_exptl_absorpt_correction_T_max    0.7461
_exptl_absorpt_correction_T_min    0.7196
_exptl_absorpt_correction_type     multi-scan
_exptl_absorpt_process_details     SADABS
_exptl_absorpt_special_details     ?
_exptl_crystal_colour              'clear light colourless'
_exptl_crystal_colour_lustre       clear
_exptl_crystal_colour_modifier     light
_exptl_crystal_colour_primary      colourless
_exptl_crystal_density_diffrn      1.338
_exptl_crystal_density_meas        ?
_exptl_crystal_density_method      ?
_exptl_crystal_description         block
_exptl_crystal_F_000               336
_exptl_crystal_size_max            0.38
_exptl_crystal_size_mid            0.26
_exptl_crystal_size_min            0.16
_exptl_transmission_factor_max     ?
_exptl_transmission_factor_min     ?
_diffrn_reflns_av_R_equivalents    0.0302
_diffrn_reflns_av_unetI/netI       0.0245
_diffrn_reflns_Laue_measured_fraction_full  0.999
_diffrn_reflns_Laue_measured_fraction_max  0.992
_diffrn_reflns_limit_h_max         12
_diffrn_reflns_limit_h_min         -12
_diffrn_reflns_limit_k_max         14
_diffrn_reflns_limit_k_min         -14
_diffrn_reflns_limit_l_max         15
_diffrn_reflns_limit_l_min         -15
_diffrn_reflns_number              24545
_diffrn_reflns_point_group_measured_fraction_full  0.999
_diffrn_reflns_point_group_measured_fraction_max  0.992
_diffrn_reflns_theta_full          25.242
_diffrn_reflns_theta_max           30.812
_diffrn_reflns_theta_min           2.190
_diffrn_ambient_temperature        150(2)
_diffrn_detector                   'Bruker APEX2 area detector'
_diffrn_detector_area_resol_mean   7.9
_diffrn_detector_type              'CCD area detector'
_diffrn_measured_fraction_theta_full  0.999
_diffrn_measured_fraction_theta_max  0.992
_diffrn_measurement_device         'three-circle diffractometer'
_diffrn_measurement_device_type    'Bruke ApexII with microsource'
_diffrn_measurement_method         '\w and \f scans'
_diffrn_radiation_monochromator    'mirror optics'
_diffrn_radiation_probe            x-ray
_diffrn_radiation_type             MoK\a
_diffrn_radiation_wavelength       0.71073
_diffrn_source                     'microfocus sealed X-ray tube'
_diffrn_source_type                'Incoatec I\ms'
_diffrn_standards_number           0
_reflns_Friedel_coverage           0.000
_reflns_Friedel_fraction_full      .
_reflns_Friedel_fraction_max       .
_reflns_number_gt                  3814
_reflns_number_total               4921
_reflns_special_details
;
 Reflections were merged by SHELXL according to the crystal
 class for the calculation of statistics and refinement.
 
 _reflns_Friedel_fraction is defined as the number of unique
 Friedel pairs measured divided by the number that would be
 possible theoretically, ignoring centric projections and
 systematic absences.
;
_reflns_threshold_expression       'I > 2\s(I)'
_computing_cell_refinement         'SAINT v8.34A (Bruker, 2013)'
_computing_data_collection         ?
_computing_data_reduction          'SAINT v8.34A (Bruker, 2013)'
_computing_molecular_graphics      'Olex2 1.5 (Dolomanov et al., 2009)'
_computing_publication_material    'Olex2 1.5 (Dolomanov et al., 2009)'
_computing_structure_refinement    'XL (Sheldrick, 2008)'
_computing_structure_solution      ?
_refine_diff_density_max           0.575
_refine_diff_density_min           -0.538
_refine_diff_density_rms           0.056
_refine_ls_extinction_coef         .
_refine_ls_extinction_method       none
_refine_ls_goodness_of_fit_ref     1.039
_refine_ls_hydrogen_treatment      constr
_refine_ls_matrix_type             full
_refine_ls_number_parameters       219
_refine_ls_number_reflns           4921
_refine_ls_number_restraints       0
_refine_ls_R_factor_all            0.0645
_refine_ls_R_factor_gt             0.0494
_refine_ls_restrained_S_all        1.039
_refine_ls_shift/su_max            0.000
_refine_ls_shift/su_mean           0.000
_refine_ls_structure_factor_coef   Fsqd
_refine_ls_weighting_details      
 'w=1/[\s^2^(Fo^2^)+(0.0708P)^2^+0.3541P] where P=(Fo^2^+2Fc^2^)/3'
_refine_ls_weighting_scheme        calc
_refine_ls_wR_factor_gt            0.1345
_refine_ls_wR_factor_ref           0.1453
_refine_special_details            ?
_olex2_refinement_description
;
1.a Aromatic/amide H refined with riding coordinates:
 C12(H12), C7(H7), C13(H13), C17(H17), C18(H18), C9(H9), C6(H6), C10(H10),
 C2(H2A), C3(H3)
1.b Tetrahedral OH refined with riding coordinates:
 O2(H2), O1(H1)
1.c Idealised Me refined as rotating group:
 C21(H21A,H21B,H21C), C20(H20A,H20B,H20C)
;
_atom_sites_solution_hydrogens     geom
_atom_sites_solution_primary       ?
_atom_sites_solution_secondary     ?
loop_
  _atom_site_label
  _atom_site_type_symbol
  _atom_site_fract_x
  _atom_site_fract_y
  _atom_site_fract_z
  _atom_site_U_iso_or_equiv
  _atom_site_adp_type
  _atom_site_occupancy
  _atom_site_site_symmetry_order
  _atom_site_calc_flag
  _atom_site_refinement_flags_posn
  _atom_site_refinement_flags_adp
  _atom_site_refinement_flags_occupancy
  _atom_site_disorder_assembly
  _atom_site_disorder_group
 O3 O 0.39950(10) 0.05376(10) 0.62482(9) 0.0201(2) Uani 1 1 d . . . . .
 O2 O 0.13177(11) 0.17784(11) 0.48163(10) 0.0243(2) Uani 1 1 d . . . . .
 H2 H 0.1507 0.0828 0.5253 0.036 Uiso 1 1 calc R . . . .
 O1 O 1.05217(12) 0.88298(13) -0.28767(11) 0.0311(2) Uani 1 1 d . . . . .
 H1 H 1.0613 0.8142 -0.3137 0.047 Uiso 1 1 calc R . . . .
 C15 C 0.40658(15) 0.19518(14) 0.50596(13) 0.0182(2) Uani 1 1 d . . . . .
 C11 C 0.54588(15) 0.41631(14) 0.32927(13) 0.0190(2) Uani 1 1 d . . . . .
 C8 C 0.69074(15) 0.50381(14) 0.27039(13) 0.0196(2) Uani 1 1 d . . . . .
 C16 C 0.54616(14) 0.27159(14) 0.45309(13) 0.0184(2) Uani 1 1 d . . . . .
 C14 C 0.26812(15) 0.25676(15) 0.43510(13) 0.0194(2) Uani 1 1 d . . . . .
 C12 C 0.40547(15) 0.47967(15) 0.26300(13) 0.0212(3) Uani 1 1 d . . . . .
 H12 H 0.4040 0.5779 0.1805 0.025 Uiso 1 1 calc R . . . .
 C5 C 0.85968(15) 0.65404(14) 0.06554(13) 0.0198(2) Uani 1 1 d . . . . .
 C19 C 0.51931(15) 0.02363(14) 0.73178(13) 0.0191(2) Uani 1 1 d . . . . .
 C7 C 0.73105(15) 0.55682(15) 0.12774(13) 0.0208(2) Uani 1 1 d . . . . .
 H7 H 0.6714 0.5276 0.0698 0.025 Uiso 1 1 calc R . . . .
 C4 C 0.94911(15) 0.69686(15) 0.15276(14) 0.0216(3) Uani 1 1 d . . . . .
 C13 C 0.26760(15) 0.40136(15) 0.31579(14) 0.0214(3) Uani 1 1 d . . . . .
 H13 H 0.1730 0.4469 0.2701 0.026 Uiso 1 1 calc R . . . .
 C17 C 0.68620(15) 0.18810(15) 0.52622(14) 0.0210(2) Uani 1 1 d . . . . .
 H17 H 0.7845 0.2200 0.4814 0.025 Uiso 1 1 calc R . . . .
 C1 C 1.01491(15) 0.81641(16) -0.14312(15) 0.0239(3) Uani 1 1 d . . . . .
 C18 C 0.67441(15) 0.06687(15) 0.65630(14) 0.0216(3) Uani 1 1 d . . . . .
 H18 H 0.7638 0.0076 0.7015 0.026 Uiso 1 1 calc R . . . .
 C9 C 0.78443(16) 0.54252(16) 0.35824(14) 0.0234(3) Uani 1 1 d . . . . .
 H9 H 0.7601 0.5028 0.4577 0.028 Uiso 1 1 calc R . . . .
 C6 C 0.89717(15) 0.71413(16) -0.08310(14) 0.0231(3) Uani 1 1 d . . . . .
 H6 H 0.8401 0.6830 -0.1411 0.028 Uiso 1 1 calc R . . . .
 C21 C 0.48378(16) 0.12268(15) 0.80622(14) 0.0226(3) Uani 1 1 d . . . . .
 H21A H 0.4834 0.2317 0.7347 0.034 Uiso 1 1 calc GR . . . .
 H21B H 0.5629 0.1041 0.8780 0.034 Uiso 1 1 calc GR . . . .
 H21C H 0.3823 0.0957 0.8537 0.034 Uiso 1 1 calc GR . . . .
 C10 C 0.90936(16) 0.63644(17) 0.30095(15) 0.0250(3) Uani 1 1 d . . . . .
 H10 H 0.9702 0.6615 0.3611 0.030 Uiso 1 1 calc R . . . .
 C20 C 0.50956(16) -0.14787(15) 0.83380(14) 0.0232(3) Uani 1 1 d . . . . .
 H20A H 0.4036 -0.1733 0.8708 0.035 Uiso 1 1 calc GR . . . .
 H20B H 0.5799 -0.1749 0.9141 0.035 Uiso 1 1 calc GR . . . .
 H20C H 0.5389 -0.2061 0.7822 0.035 Uiso 1 1 calc GR . . . .
 C2 C 1.10226(16) 0.86160(18) -0.05775(17) 0.0289(3) Uani 1 1 d . . . . .
 H2A H 1.1828 0.9339 -0.1006 0.035 Uiso 1 1 calc R . . . .
 C3 C 1.07165(16) 0.80172(18) 0.08661(17) 0.0276(3) Uani 1 1 d . . . . .
 H3 H 1.1334 0.8308 0.1434 0.033 Uiso 1 1 calc R . . . .

loop_
  _atom_site_aniso_label
  _atom_site_aniso_U_11
  _atom_site_aniso_U_22
  _atom_site_aniso_U_33
  _atom_site_aniso_U_23
  _atom_site_aniso_U_13
  _atom_site_aniso_U_12
 O3 0.0222(4) 0.0188(4) 0.0151(4) -0.0041(3) -0.0019(3) -0.0028(3)
 O2 0.0206(5) 0.0253(5) 0.0215(4) -0.0063(4) 0.0003(3) -0.0036(4)
 O1 0.0290(5) 0.0343(6) 0.0237(5) -0.0080(4) 0.0080(4) -0.0106(4)
 C15 0.0228(6) 0.0169(5) 0.0137(5) -0.0062(4) 0.0002(4) -0.0005(4)
 C11 0.0235(6) 0.0181(5) 0.0150(5) -0.0072(4) 0.0012(4) -0.0017(4)
 C8 0.0231(6) 0.0167(5) 0.0167(5) -0.0059(4) -0.0003(4) -0.0012(4)
 C16 0.0222(6) 0.0175(5) 0.0141(5) -0.0062(4) 0.0005(4) -0.0005(4)
 C14 0.0200(6) 0.0220(6) 0.0173(5) -0.0100(5) 0.0008(4) -0.0015(4)
 C12 0.0270(6) 0.0180(5) 0.0167(5) -0.0064(4) -0.0019(5) -0.0003(5)
 C5 0.0209(6) 0.0185(5) 0.0183(5) -0.0072(5) -0.0011(4) -0.0015(4)
 C19 0.0216(6) 0.0189(5) 0.0144(5) -0.0057(4) -0.0013(4) -0.0005(4)
 C7 0.0246(6) 0.0200(6) 0.0169(5) -0.0077(5) -0.0008(4) -0.0050(5)
 C4 0.0197(6) 0.0219(6) 0.0236(6) -0.0107(5) -0.0031(5) 0.0000(5)
 C13 0.0237(6) 0.0218(6) 0.0186(6) -0.0093(5) -0.0033(4) 0.0027(5)
 C17 0.0199(6) 0.0213(6) 0.0199(6) -0.0080(5) 0.0019(4) 0.0002(4)
 C1 0.0203(6) 0.0241(6) 0.0221(6) -0.0066(5) 0.0024(5) -0.0012(5)
 C18 0.0215(6) 0.0215(6) 0.0197(6) -0.0078(5) -0.0021(4) 0.0019(5)
 C9 0.0278(7) 0.0248(6) 0.0176(6) -0.0100(5) -0.0021(5) -0.0004(5)
 C6 0.0223(6) 0.0253(6) 0.0190(6) -0.0078(5) 0.0008(5) -0.0054(5)
 C21 0.0258(6) 0.0232(6) 0.0193(6) -0.0103(5) 0.0001(5) -0.0015(5)
 C10 0.0248(6) 0.0304(7) 0.0235(6) -0.0155(5) -0.0049(5) -0.0006(5)
 C20 0.0274(6) 0.0183(6) 0.0186(6) -0.0043(5) 0.0003(5) 0.0007(5)
 C2 0.0197(6) 0.0308(7) 0.0356(8) -0.0148(6) 0.0040(5) -0.0076(5)
 C3 0.0205(6) 0.0326(7) 0.0335(7) -0.0183(6) -0.0016(5) -0.0051(5)

_geom_special_details
;
 All esds (except the esd in the dihedral angle between two l.s. planes)
 are estimated using the full covariance matrix.  The cell esds are taken
 into account individually in the estimation of esds in distances, angles
 and torsion angles; correlations between esds in cell parameters are only
 used when they are defined by crystal symmetry.  An approximate (isotropic)
 treatment of cell esds is used for estimating esds involving l.s. planes.
;
loop_
  _geom_bond_atom_site_label_1
  _geom_bond_atom_site_label_2
  _geom_bond_distance
  _geom_bond_site_symmetry_2
  _geom_bond_publ_flag
 O3 C15 1.3694(14) . ?
 O3 C19 1.4681(15) . ?
 O2 C14 1.3768(15) . ?
 O1 C1 1.3791(16) . ?
 C15 C16 1.3981(17) . ?
 C15 C14 1.3952(17) . ?
 C11 C8 1.4875(18) . ?
 C11 C16 1.4100(16) . ?
 C11 C12 1.3971(18) . ?
 C8 C7 1.3779(17) . ?
 C8 C9 1.4237(18) . ?
 C16 C17 1.4644(17) . ?
 C14 C13 1.3885(18) . ?
 C12 C13 1.3923(19) . ?
 C5 C7 1.4185(18) . ?
 C5 C4 1.4212(18) . ?
 C5 C6 1.4217(17) . ?
 C19 C18 1.5098(18) . ?
 C19 C21 1.5285(18) . ?
 C19 C20 1.5198(18) . ?
 C4 C10 1.4216(19) . ?
 C4 C3 1.4203(19) . ?
 C17 C18 1.3336(17) . ?
 C1 C6 1.3682(18) . ?
 C1 C2 1.410(2) . ?
 C9 C10 1.372(2) . ?
 C2 C3 1.370(2) . ?

loop_
  _geom_angle_atom_site_label_1
  _geom_angle_atom_site_label_2
  _geom_angle_atom_site_label_3
  _geom_angle
  _geom_angle_site_symmetry_1
  _geom_angle_site_symmetry_3
  _geom_angle_publ_flag
 C15 O3 C19 114.95(9) . . ?
 O3 C15 C16 122.08(11) . . ?
 O3 C15 C14 116.71(11) . . ?
 C14 C15 C16 121.14(11) . . ?
 C16 C11 C8 121.46(11) . . ?
 C12 C11 C8 119.64(11) . . ?
 C12 C11 C16 118.89(12) . . ?
 C7 C8 C11 120.44(11) . . ?
 C7 C8 C9 119.02(12) . . ?
 C9 C8 C11 120.42(11) . . ?
 C15 C16 C11 119.33(11) . . ?
 C15 C16 C17 116.38(11) . . ?
 C11 C16 C17 124.13(11) . . ?
 O2 C14 C15 121.44(11) . . ?
 O2 C14 C13 119.28(11) . . ?
 C13 C14 C15 119.28(12) . . ?
 C13 C12 C11 121.15(12) . . ?
 C7 C5 C4 119.12(11) . . ?
 C7 C5 C6 121.40(12) . . ?
 C4 C5 C6 119.44(12) . . ?
 O3 C19 C18 109.08(10) . . ?
 O3 C19 C21 108.36(10) . . ?
 O3 C19 C20 104.84(10) . . ?
 C18 C19 C21 109.58(11) . . ?
 C18 C19 C20 112.04(11) . . ?
 C20 C19 C21 112.73(10) . . ?
 C8 C7 C5 121.44(12) . . ?
 C5 C4 C10 118.67(12) . . ?
 C3 C4 C5 118.29(12) . . ?
 C3 C4 C10 123.02(12) . . ?
 C14 C13 C12 120.08(12) . . ?
 C18 C17 C16 119.40(12) . . ?
 O1 C1 C2 116.72(12) . . ?
 C6 C1 O1 122.89(13) . . ?
 C6 C1 C2 120.37(13) . . ?
 C17 C18 C19 120.12(11) . . ?
 C10 C9 C8 120.74(12) . . ?
 C1 C6 C5 120.47(12) . . ?
 C9 C10 C4 120.92(12) . . ?
 C3 C2 C1 120.32(13) . . ?
 C2 C3 C4 121.07(13) . . ?

_shelx_res_file
;
    ag_ag_526_0m_a.res created by SHELXL-2014/7

TITL AG_AG_526_0m_a.res in P-1
REM Old TITL AG_AG_526_0m in P-1
REM SHELXT solution in P-1
REM R1 0.115, Rweak 0.004, Alpha 0.032, Orientation as input
REM Formula found by SHELXT: C21 O3
CELL 0.71073 8.6631 9.8115 10.5083 62.243 88.773 88.778
ZERR 2 0.0007 0.0008 0.0009 0.001 0.001 0.001
LATT 1
SFAC C H O
UNIT 42 36 6

L.S. 40
PLAN  20
SIZE 0.38 0.26 0.16
TEMP -123(2)
fmap 2
acta
REM <olex2.extras>
REM <HklSrc "%.\\AG_AG_526_0m_a.hkl">
REM </olex2.extras>

WGHT    0.070800    0.354100
FVAR       0.85346
O3    3    0.399503    0.053760    0.624816    11.00000    0.02221    0.01878 =
         0.01514   -0.00411   -0.00186   -0.00275
O2    3    0.131767    0.177842    0.481625    11.00000    0.02060    0.02533 =
         0.02154   -0.00632    0.00030   -0.00363
AFIX  83
H2    2    0.150741    0.082779    0.525346    11.00000   -1.50000
AFIX   0
O1    3    1.052175    0.882982   -0.287667    11.00000    0.02898    0.03434 =
         0.02366   -0.00803    0.00805   -0.01064
AFIX  83
H1    2    1.061345    0.814156   -0.313667    11.00000   -1.50000
AFIX   0
C15   1    0.406579    0.195184    0.505964    11.00000    0.02284    0.01691 =
         0.01371   -0.00617    0.00018   -0.00054
C11   1    0.545880    0.416309    0.329272    11.00000    0.02351    0.01806 =
         0.01499   -0.00723    0.00122   -0.00171
C8    1    0.690741    0.503811    0.270393    11.00000    0.02313    0.01671 =
         0.01673   -0.00592   -0.00034   -0.00117
C16   1    0.546159    0.271591    0.453089    11.00000    0.02219    0.01747 =
         0.01413   -0.00623    0.00050   -0.00054
C14   1    0.268121    0.256763    0.435097    11.00000    0.01998    0.02205 =
         0.01729   -0.00999    0.00081   -0.00153
C12   1    0.405473    0.479674    0.263003    11.00000    0.02698    0.01796 =
         0.01668   -0.00637   -0.00193   -0.00028
AFIX  43
H12   2    0.404046    0.577908    0.180485    11.00000   -1.20000
AFIX   0
C5    1    0.859678    0.654043    0.065538    11.00000    0.02094    0.01853 =
         0.01827   -0.00716   -0.00114   -0.00147
C19   1    0.519313    0.023629    0.731777    11.00000    0.02165    0.01889 =
         0.01441   -0.00565   -0.00130   -0.00053
C7    1    0.731055    0.556819    0.127743    11.00000    0.02459    0.02001 =
         0.01691   -0.00772   -0.00081   -0.00502
AFIX  43
H7    2    0.671401    0.527612    0.069783    11.00000   -1.20000
AFIX   0
C4    1    0.949111    0.696862    0.152756    11.00000    0.01972    0.02187 =
         0.02355   -0.01069   -0.00312    0.00000
C13   1    0.267600    0.401362    0.315787    11.00000    0.02366    0.02181 =
         0.01856   -0.00933   -0.00332    0.00268
AFIX  43
H13   2    0.173048    0.446920    0.270114    11.00000   -1.20000
AFIX   0
C17   1    0.686197    0.188103    0.526222    11.00000    0.01988    0.02126 =
         0.01990   -0.00795    0.00192    0.00021
AFIX  43
H17   2    0.784542    0.220015    0.481412    11.00000   -1.20000
AFIX   0
C1    1    1.014910    0.816413   -0.143125    11.00000    0.02029    0.02414 =
         0.02213   -0.00660    0.00243   -0.00123
C18   1    0.674408    0.066866    0.656297    11.00000    0.02153    0.02150 =
         0.01971   -0.00783   -0.00214    0.00189
AFIX  43
H18   2    0.763763    0.007596    0.701549    11.00000   -1.20000
AFIX   0
C9    1    0.784426    0.542520    0.358240    11.00000    0.02783    0.02485 =
         0.01762   -0.00998   -0.00208   -0.00044
AFIX  43
H9    2    0.760128    0.502849    0.457655    11.00000   -1.20000
AFIX   0
C6    1    0.897173    0.714127   -0.083095    11.00000    0.02226    0.02525 =
         0.01895   -0.00780    0.00076   -0.00542
AFIX  43
H6    2    0.840072    0.683032   -0.141139    11.00000   -1.20000
AFIX   0
C21   1    0.483777    0.122683    0.806220    11.00000    0.02581    0.02317 =
         0.01926   -0.01027    0.00007   -0.00151
AFIX 137
H21A  2    0.483404    0.231701    0.734650    11.00000   -1.50000
H21B  2    0.562857    0.104133    0.878004    11.00000   -1.50000
H21C  2    0.382287    0.095724    0.853735    11.00000   -1.50000
AFIX   0
C10   1    0.909364    0.636443    0.300945    11.00000    0.02484    0.03043 =
         0.02354   -0.01545   -0.00493   -0.00059
AFIX  43
H10   2    0.970194    0.661473    0.361133    11.00000   -1.20000
AFIX   0
C20   1    0.509559   -0.147869    0.833801    11.00000    0.02739    0.01833 =
         0.01860   -0.00425    0.00030    0.00075
AFIX 137
H20A  2    0.403592   -0.173281    0.870831    11.00000   -1.50000
H20B  2    0.579854   -0.174859    0.914127    11.00000   -1.50000
H20C  2    0.538940   -0.206054    0.782232    11.00000   -1.50000
AFIX   0
C2    1    1.102264    0.861596   -0.057753    11.00000    0.01974    0.03077 =
         0.03564   -0.01478    0.00397   -0.00755
AFIX  43
H2A   2    1.182754    0.933924   -0.100566    11.00000   -1.20000
AFIX   0
C3    1    1.071646    0.801719    0.086615    11.00000    0.02052    0.03257 =
         0.03345   -0.01831   -0.00157   -0.00513
AFIX  43
H3    2    1.133371    0.830797    0.143423    11.00000   -1.20000
AFIX   0
HKLF 4

REM  AG_AG_526_0m_a.res in P-1
REM R1 =  0.0494 for    3814 Fo > 4sig(Fo)  and  0.0645 for all    4921 data
REM    219 parameters refined using      0 restraints

END

WGHT      0.0708      0.3545

REM Highest difference peak  0.575,  deepest hole -0.538,  1-sigma level  0.056
Q1    1   0.9815  0.8431 -0.3259  11.00000  0.05    0.57
Q2    1   0.8014  0.6038  0.1037  11.00000  0.05    0.42
Q3    1   0.1404  0.1108  0.5651  11.00000  0.05    0.42
Q4    1   0.4766  0.2385  0.4815  11.00000  0.05    0.42
Q5    1   0.6169  0.4580  0.2964  11.00000  0.05    0.40
Q6    1   0.8393  0.5968  0.3198  11.00000  0.05    0.38
Q7    1   0.2726  0.3275  0.3746  11.00000  0.05    0.37
Q8    1   0.6697  0.1228  0.5866  11.00000  0.05    0.37
Q9    1   0.3391  0.4331  0.2852  11.00000  0.05    0.36
Q10   1   0.5951  0.0444  0.6921  11.00000  0.05    0.36
Q11   1   0.5435  0.3394  0.3896  11.00000  0.05    0.35
Q12   1   0.9133  0.6618  0.1140  11.00000  0.05    0.35
Q13   1   0.9611  0.7572 -0.1106  11.00000  0.05    0.35
Q14   1   0.7394  0.5336  0.3052  11.00000  0.05    0.34
Q15   1   0.3376  0.2280  0.4741  11.00000  0.05    0.34
Q16   1   0.9192  0.6704  0.2203  11.00000  0.05    0.34
Q17   1   0.7190  0.5425  0.1980  11.00000  0.05    0.33
Q18   1   0.4776  0.4373  0.2945  11.00000  0.05    0.33
Q19   1   0.8800  0.6923 -0.0073  11.00000  0.05    0.33
Q20   1   0.5090 -0.0651  0.7785  11.00000  0.05    0.33
;
_shelx_res_checksum                42467
_shelx_hkl_file
;
  -1   0   0  112.19    2.30
  -1   0   0  113.29    2.10
  -1   0   0  114.69    2.30
   1   0   0  112.49    2.20
   1   0   0  112.59    2.10
  -2   0   0 1222.08   20.00
  -2   0   0 1242.18   19.90
  -2   0   0 1240.38   20.30
  -2   0   0 1228.88   19.70
   2   0   0 1210.08   19.50
   2   0   0 1239.08   19.90
  -3   0   0   41.20    1.70
  -3   0   0   42.10    1.50
  -3   0   0   43.00    1.80
  -3   0   0   44.00    2.10
   3   0   0   42.80    1.40
   3   0   0   40.30    1.70
  -4   0   0    2.20    0.60
  -4   0   0    2.30    0.90
  -4   0   0    1.60    0.90
  -4   0   0    3.10    0.70
  -4   0   0    1.80    1.00
   4   0   0    2.10    0.80
   4   0   0    2.20    0.60
  -5   0   0  534.55   11.00
  -5   0   0  544.75    9.50
  -5   0   0  541.15   11.60
  -5   0   0  546.45   10.40
  -5   0   0  549.54   10.90
   5   0   0  565.94   10.10
   5   0   0  548.65   11.00
  -6   0   0  131.39    3.90
  -6   0   0  129.89    4.30
  -6   0   0  125.59    4.90
  -6   0   0  123.19    3.00
  -6   0   0  128.59    4.50
   6   0   0  129.89    4.40
   6   0   0  129.29    3.60
  -7   0   0   19.00    2.10
  -7   0   0   18.70    2.40
  -7   0   0   22.30    2.00
  -7   0   0   18.80    2.20
   7   0   0   18.80    2.20
   7   0   0   21.50    2.40
   7   0   0   23.00    1.70
  -8   0   0    6.80    1.70
  -8   0   0    2.60    1.50
  -8   0   0    4.50    1.70
  -8   0   0    4.00    1.30
   8   0   0    3.50    1.00
   8   0   0    4.00    1.50
   8   0   0    4.50    1.60
  -9   0   0    9.50    2.30
  -9   0   0   12.70    2.20
  -9   0   0   12.80    1.90
   9   0   0   12.20    2.30
   9   0   0    9.40    2.10
 -10   0   0   13.00    2.90
 -10   0   0   19.10    3.10
  10   0   0   23.60    3.20
 -11   0   0   20.00    3.30
 -11   0   0   21.80    3.80
  11   0   0   24.60    3.50
 -12   0   0    3.10    2.40
 -12   0   0   -1.10    1.90
  12   0   0    1.90    2.20
  12  -1   0    6.70    2.40
 -12   1   0    2.60    2.40
 -12   1   0    1.90    2.30
  11  -1   0   19.20    3.20
 -11   1   0   18.70    3.40
 -11   1   0   17.50    3.20
  10  -1   0    3.20    1.80
  10  -1   0    2.40    1.80
 -10   1   0    1.10    1.70
 -10   1   0    0.70    1.40
 -10   1   0    0.70    1.70
   9  -1   0    4.00    1.60
   9  -1   0    3.00    1.70
  -9   1   0    4.40    1.70
  -9   1   0    3.90    1.40
  -9   1   0    2.30    1.70
   8  -1   0  112.19    3.80
   8  -1   0  102.99    4.70
  -8   1   0  101.89    4.80
  -8   1   0  104.89    4.20
  -8   1   0  114.69    5.50
   7  -1   0  507.45   11.40
   7  -1   0  511.15   10.00
  -7   1   0  508.35   11.70
  -7   1   0  480.15   11.90
  -7   1   0  508.45   10.70
  -7   1   0  494.55   10.50
   6  -1   0   12.80    1.60
   6  -1   0   13.70    1.30
  -6   1   0   11.20    1.80
  -6   1   0    9.40    1.40
  -6   1   0    9.70    1.70
  -6   1   0   12.70    1.50
   5  -1   0   57.79    2.10
   5  -1   0   53.49    2.60
  -5   1   0   57.59    2.80
  -5   1   0   55.79    2.40
  -5   1   0   55.39    2.90
  -5   1   0   50.29    1.30
  -5   1   0   52.89    2.20
   4  -1   0  245.38    5.70
   4  -1   0  241.68    5.00
  -4   1   0  235.78    5.80
  -4   1   0  228.98    5.90
  -4   1   0  228.68    5.30
  -4   1   0  239.38    5.10
   3  -1   0    1.20    0.50
   3  -1   0    1.30    0.40
   3  -1   0    1.50    0.30
  -3   1   0    1.50    0.70
  -3   1   0    1.30    0.50
  -3   1   0    0.60    0.60
  -3   1   0    1.10    0.50
   2  -1   0 3271.27   51.79
   2  -1   0 3296.67   51.19
   2  -1   0 3276.87   51.49
  -2   1   0 3193.58   51.49
  -2   1   0 3316.37   51.69
  -2   1   0 3347.87   51.69
  -2   1   0 3235.58   52.39
   1  -1   0  370.56    6.40
   1  -1   0  362.56    6.50
   1  -1   0  381.66    6.30
  -1   1   0  363.66    6.50
  -1   1   0  370.36    6.40
  -1   1   0  360.36    6.60
  -1   1   0  375.26    6.50
   0  -1   0   88.09    1.90
   0  -1   0   93.09    2.00
   0  -1   0   88.29    1.90
   0   1   0   87.79    1.90
   0   1   0   87.79    1.80
   0   1   0   90.69    1.60
   0   1   0   91.19    2.00
  -1  -1   0 1343.77   21.70
  -1  -1   0 1379.46   21.70
  -1  -1   0 1407.96   22.10
  -1  -1   0 1261.07   21.80
   1   1   0 1402.96   21.40
   1   1   0 1401.16   21.80
   1   1   0 1347.17   21.60
  -2  -1   0  774.82   13.10
  -2  -1   0  761.72   13.50
  -2  -1   0  773.82   13.40
  -2  -1   0  781.32   12.60
  -2  -1   0  770.22   12.80
   2   1   0  767.32   12.80
   2   1   0  771.52   12.80
   2   1   0  785.12   13.20
  -3  -1   0   11.20    1.30
  -3  -1   0   14.80    1.00
  -3  -1   0   11.40    1.10
  -3  -1   0   12.40    0.80
  -3  -1   0   14.40    1.50
   3   1   0   15.70    1.10
   3   1   0   12.70    0.90
   3   1   0   11.60    1.10
  -4  -1   0    5.50    1.30
  -4  -1   0    5.00    1.30
  -4  -1   0    6.70    1.10
  -4  -1   0    5.40    1.00
  -4  -1   0    8.80    0.90
   4   1   0    7.40    1.10
   4   1   0    6.30    0.80
   4   1   0    5.00    1.00
  -5  -1   0   14.10    1.50
  -5  -1   0   13.90    1.30
  -5  -1   0   11.40    1.70
  -5  -1   0   14.10    1.30
  -5  -1   0   14.50    1.80
   5   1   0   14.40    1.60
   5   1   0   16.30    1.60
   5   1   0   12.00    1.20
  -6  -1   0  257.77    6.70
  -6  -1   0  271.57    6.10
  -6  -1   0  270.87    7.20
  -6  -1   0  257.17    7.50
  -6  -1   0  261.57    5.80
   6   1   0  264.67    6.90
   6   1   0  269.37    6.70
   6   1   0  264.97    6.00
  -7  -1   0   66.59    2.80
  -7  -1   0   63.49    3.40
  -7  -1   0   68.19    4.10
  -7  -1   0   66.49    3.70
   7   1   0   67.09    3.50
   7   1   0   68.79    3.40
   7   1   0   64.99    2.80
  -8  -1   0   16.30    1.90
  -8  -1   0   22.90    2.60
  -8  -1   0   14.50    2.50
  -8  -1   0   17.60    2.40
   8   1   0   15.00    2.20
   8   1   0   17.20    2.30
   8   1   0   22.80    2.10
  -9  -1   0   44.20    3.30
  -9  -1   0   45.80    4.40
  -9  -1   0   42.30    3.80
   9   1   0   47.20    4.10
 -10  -1   0   34.90    3.60
 -10  -1   0   31.30    4.10
  10   1   0   24.10    3.30
 -11  -1   0   50.79    5.30
 -11  -1   0   60.99    5.20
  11   1   0   49.00    4.80
 -12  -1   0    9.30    3.20
 -12  -1   0   12.80    3.00
  12   1   0    7.60    2.50
  12  -2   0    1.60    2.10
 -12   2   0    1.80    2.50
 -12   2   0    1.80    2.50
  11  -2   0   -0.70    1.90
  11  -2   0   -0.30    1.60
 -11   2   0   -1.20    1.40
 -11   2   0    0.80    2.20
 -11   2   0   -0.80    1.90
  10  -2   0    6.60    1.90
 -10   2   0    8.60    2.30
 -10   2   0    6.90    1.80
 -10   2   0    7.30    2.40
   9  -2   0    3.30    1.20
   9  -2   0    2.40    1.60
  -9   2   0    3.00    1.90
  -9   2   0   -1.00    1.10
  -9   2   0    3.10    1.50
   8  -2   0    2.90    1.50
   8  -2   0    1.20    0.90
  -8   2   0    1.90    1.70
  -8   2   0    0.20    1.10
  -8   2   0    1.00    1.50
   7  -2   0    5.80    1.50
   7  -2   0    8.70    1.30
  -7   2   0    9.50    1.90
  -7   2   0    8.60    1.90
  -7   2   0   11.90    1.80
   6  -2   0    5.80    1.30
   6  -2   0    2.40    0.80
  -6   2   0    5.70    1.40
  -6   2   0    3.70    0.80
  -6   2   0    5.30    1.30
  -6   2   0    2.90    1.30
   5  -2   0    2.80    0.80
   5  -2   0    3.00    0.90
  -5   2   0    3.00    1.00
  -5   2   0    2.10    0.60
  -5   2   0    1.80    1.00
  -5   2   0    2.80    0.90
   4  -2   0 1002.40   16.10
   4  -2   0 1001.80   17.20
   4  -2   0 1028.30   17.90
  -4   2   0 1006.40   18.00
  -4   2   0 1001.50   18.10
  -4   2   0  999.80   17.70
  -4   2   0  998.30   16.30
   3  -2   0   82.19    2.80
   3  -2   0   85.09    2.50
   3  -2   0   81.19    2.10
  -3   2   0   81.19    1.70
  -3   2   0   79.79    2.80
  -3   2   0   81.99    2.70
  -3   2   0   77.99    2.70
   2  -2   0 3475.85   55.19
   2  -2   0 3692.23   53.89
   2  -2   0 3482.95   54.99
   2  -2   0 3476.25   54.79
  -2   2   0 3462.05   54.99
  -2   2   0 3509.55   55.19
  -2   2   0 3446.56   54.59
  -2   2   0 3357.06   54.89
  -2   2   0 3419.56   54.19
   1  -2   0 6183.88   98.99
   1  -2   0 6322.97   99.79
   1  -2   0 6271.47   99.89
   1  -2   0 6420.26   99.19
  -1   2   0 6134.19  100.69
  -1   2   0 6265.77   99.19
  -1   2   0 6420.16  100.39
  -1   2   0 6354.46  100.29
  -1   2   0 6185.38  101.99
   0  -2   0   82.69    2.20
   0  -2   0   81.09    2.30
   0  -2   0   83.59    2.50
   0   2   0   83.89    2.10
   0   2   0   80.39    1.70
   0   2   0   80.69    2.30
   0   2   0   83.79    2.40
  -1  -2   0    8.70    1.10
  -1  -2   0    8.90    1.10
  -1  -2   0    7.10    0.80
   1   2   0    7.80    0.70
   1   2   0    6.70    0.80
   1   2   0    9.70    1.00
  -2  -2   0  150.68    2.90
  -2  -2   0  151.08    3.90
  -2  -2   0  147.39    4.10
  -2  -2   0  143.39    3.70
   2   2   0  144.79    3.50
   2   2   0  148.79    3.70
   2   2   0  154.08    3.10
  -3  -2   0   12.20    1.00
  -3  -2   0   12.10    1.50
  -3  -2   0   10.30    1.30
  -3  -2   0   13.60    1.70
   3   2   0   14.20    1.40
   3   2   0    9.10    0.90
   3   2   0   10.90    1.10
  -4  -2   0 2031.50   32.80
  -4  -2   0 2042.00   34.40
  -4  -2   0 2010.60   33.40
  -4  -2   0 2090.89   34.30
   4   2   0 1984.90   32.70
   4   2   0 2000.80   32.90
   4   2   0 2021.70   33.70
  -5  -2   0  340.57    7.40
  -5  -2   0  321.77    8.20
  -5  -2   0  337.27    8.40
  -5  -2   0  342.47    7.20
   5   2   0  321.27    7.00
   5   2   0  327.37    7.00
   5   2   0  339.47    7.90
  -6  -2   0   45.50    2.20
  -6  -2   0   53.49    2.60
  -6  -2   0   48.20    3.30
  -6  -2   0   48.80    2.50
  -6  -2   0   48.00    3.20
   6   2   0   46.90    2.90
   6   2   0   49.50    2.30
   6   2   0   45.20    2.40
  -7  -2   0    1.90    1.10
  -7  -2   0    3.50    1.50
  -7  -2   0    2.90    1.00
  -7  -2   0    4.80    1.30
  -7  -2   0    4.90    1.70
   7   2   0    3.00    1.10
   7   2   0    5.10    1.10
   7   2   0    3.90    1.40
  -8  -2   0   -0.20    1.40
  -8  -2   0    0.10    1.30
  -8  -2   0    0.40    1.20
   8   2   0    1.00    1.30
   8   2   0    1.20    1.00
  -9  -2   0   37.30    3.40
  -9  -2   0   29.70    3.50
  -9  -2   0   33.00    4.00
   9   2   0   34.90    3.50
 -10  -2   0   10.90    2.60
 -10  -2   0   15.30    3.00
 -10  -2   0   19.50    2.80
  10   2   0   18.80    3.10
 -11  -2   0   32.30    4.40
  11   2   0   25.10    3.70
 -12  -2   0   14.40    3.80
  12   2   0   17.30    3.40
 -12   3   0    7.70    3.00
  11  -3   0   35.60    4.40
  11  -3   0   34.90    4.10
 -11   3   0   37.90    4.40
 -11   3   0   41.00    4.00
 -11   3   0   25.50    3.80
  10  -3   0   74.79    4.70
 -10   3   0   78.29    5.30
 -10   3   0   78.79    5.30
 -10   3   0   78.39    4.50
   9  -3   0    1.00    1.00
   9  -3   0    3.30    1.50
  -9   3   0    1.90    1.80
  -9   3   0    3.20    2.00
  -9   3   0    0.20    1.30
   8  -3   0    6.60    1.40
   8  -3   0    5.60    1.60
  -8   3   0    6.90    2.00
  -8   3   0    6.80    2.00
  -8   3   0    6.10    1.70
   7  -3   0   40.30    3.00
   7  -3   0   43.70    2.40
  -7   3   0   38.80    3.50
  -7   3   0   45.30    2.90
  -7   3   0   50.39    3.40
   5  -3   0    6.50    0.70
   5  -3   0    4.10    0.90
   5  -3   0    5.80    1.20
  -5   3   0    6.50    1.40
  -5   3   0    5.90    0.50
  -5   3   0    5.70    1.20
  -5   3   0    7.80    1.40
   4  -3   0  155.88    3.60
   4  -3   0  154.08    4.50
   4  -3   0  157.68    4.20
  -4   3   0  149.09    4.40
  -4   3   0  159.98    4.70
  -4   3   0  160.18    4.60
   3  -3   0  279.67    6.40
   3  -3   0  278.67    5.80
   3  -3   0  273.47    6.10
  -3   3   0  279.17    6.60
  -3   3   0  272.77    5.90
  -3   3   0  280.47    6.40
  -3   3   0  278.87    6.40
   2  -3   0  126.59    3.40
   2  -3   0  119.79    2.60
   2  -3   0  117.39    3.30
   2  -3   0  115.39    3.50
  -2   3   0  119.29    2.90
  -2   3   0  114.69    3.30
  -2   3   0  118.39    3.40
  -2   3   0  118.89    3.60
   1  -3   0  123.19    3.50
   1  -3   0  126.39    3.40
   1  -3   0  128.69    3.10
  -1   3   0  123.99    3.00
  -1   3   0  130.69    3.60
  -1   3   0  124.39    2.50
  -1   3   0  124.59    3.50
  -1   3   0  124.09    3.30
   0  -3   0 1664.33   27.40
   0  -3   0 1685.83   26.40
   0  -3   0 1640.04   27.90
   0  -3   0 1702.13   27.50
   0   3   0 1677.73   27.60
   0   3   0 1690.13   27.60
   0   3   0 1659.73   26.40
   0   3   0 1678.33   27.10
  -1  -3   0   14.40    1.50
  -1  -3   0   14.60    1.50
  -1  -3   0   14.40    1.00
   1   3   0   14.70    1.30
   1   3   0   15.60    1.00
  -2  -3   0   81.19    3.20
  -2  -3   0   77.29    1.40
  -2  -3   0   72.39    3.00
  -2  -3   0   79.59    2.60
   2   3   0   81.59    2.70
   2   3   0   75.29    2.20
  -3  -3   0   18.40    1.00
   3   3   0   20.10    1.20
  -4  -3   0   57.69    2.90
  -4  -3   0   59.69    2.00
  -4  -3   0   58.89    2.90
   4   3   0   54.99    2.00
   4   3   0   56.19    2.80
   4   3   0   60.49    2.50
  -5  -3   0    0.70    0.60
  -5  -3   0    1.40    1.10
  -5  -3   0    0.60    0.90
  -5  -3   0    0.10    1.10
   5   3   0    0.40    0.70
   5   3   0    2.20    0.70
   5   3   0    0.60    1.00
  -6  -3   0   17.40    1.70
  -6  -3   0   16.50    2.30
  -6  -3   0   19.60    2.10
  -6  -3   0   16.30    2.40
   6   3   0   15.20    1.50
   6   3   0   20.60    1.90
   6   3   0   20.00    2.20
  -7  -3   0    5.70    2.00
  -7  -3   0    6.50    1.80
  -7  -3   0    6.50    1.40
  -7  -3   0    7.80    1.50
   7   3   0   12.00    2.20
   7   3   0    4.90    1.20
  -8  -3   0    4.90    1.90
  -8  -3   0    3.10    1.90
  -8  -3   0    4.10    1.40
   8   3   0    2.50    1.60
   8   3   0    4.50    1.30
  -9  -3   0   -0.30    1.60
  -9  -3   0   -1.40    1.50
   9   3   0    0.90    1.60
 -10  -3   0   18.20    3.10
 -10  -3   0   16.60    3.30
  10   3   0   11.20    2.70
 -11  -3   0   12.10    3.20
 -11  -3   0   11.30    3.40
  11   3   0   12.00    2.80
  12   3   0    3.70    2.80
  11  -4   0    2.00    2.00
 -11   4   0    1.50    1.90
 -11   4   0    2.00    2.10
 -11   4   0   -0.60    1.90
  10  -4   0   -0.70    1.50
 -10   4   0    0.30    1.50
 -10   4   0    2.80    1.90
 -10   4   0    2.40    2.00
   9  -4   0    3.60    1.30
   9  -4   0    2.20    1.50
  -9   4   0    4.20    1.80
  -9   4   0    3.40    1.70
  -9   4   0    2.20    1.70
   8  -4   0   12.50    1.70
   8  -4   0   18.40    2.60
  -8   4   0   13.60    2.40
  -8   4   0    9.50    1.80
  -8   4   0   12.30    2.50
   7  -4   0   18.20    1.90
   7  -4   0   19.90    2.40
  -7   4   0   22.10    2.70
  -7   4   0   22.60    2.60
  -7   4   0   20.10    2.80
   6  -4   0    2.00    1.20
   6  -4   0    4.50    1.20
  -6   4   0    5.30    1.50
  -6   4   0    5.80    1.50
  -6   4   0    2.20    1.40
   5  -4   0   91.79    2.80
   5  -4   0  102.69    3.60
   5  -4   0   98.49    3.90
  -5   4   0   96.99    3.90
  -5   4   0  103.79    3.80
  -5   4   0   96.39    4.00
   4  -4   0  170.58    4.80
   4  -4   0  170.38    4.30
   4  -4   0  166.18    5.00
  -4   4   0  173.18    5.10
  -4   4   0  166.38    4.50
  -4   4   0  164.18    5.10
   3  -4   0  603.14   10.00
   3  -4   0  615.74   12.20
   3  -4   0  634.84   11.80
   3  -4   0  630.34   12.00
  -3   4   0  618.14   11.20
  -3   4   0  608.94   12.40
  -3   4   0  611.54   12.00
  -3   4   0  630.24   12.20
   2  -4   0   32.60    1.50
   2  -4   0   31.30    2.00
   2  -4   0   31.50    2.20
   2  -4   0   33.80    2.00
  -2   4   0   36.00    2.00
  -2   4   0   35.30    1.90
  -2   4   0   33.70    1.40
  -2   4   0   34.20    2.20
   1  -4   0  586.64    9.70
   1  -4   0  592.84   11.20
   1  -4   0  578.24   10.70
   1  -4   0  566.24   11.50
  -1   4   0  592.14   11.00
  -1   4   0  579.84   11.40
  -1   4   0  574.34    9.60
  -1   4   0  578.74   10.40
  -1   4   0  577.74   11.50
   0  -4   0   15.40    0.90
   0  -4   0   16.00    1.80
   0  -4   0   16.90    1.70
   0  -4   0   15.00    1.60
   0   4   0   19.30    1.80
   0   4   0   16.70    1.70
   0   4   0   17.60    1.40
   0   4   0   17.10    0.90
  -1  -4   0  162.38    4.80
  -1  -4   0  161.28    3.70
  -1  -4   0  153.88    4.90
   1   4   0  162.98    3.90
   1   4   0  166.18    4.60
   1   4   0  154.58    4.60
  -2  -4   0  598.84   11.10
  -2  -4   0  607.84   12.50
  -2  -4   0  591.44   12.30
   2   4   0  605.24   12.00
   2   4   0  599.94   10.80
   2   4   0  604.04   11.70
  -3  -4   0  105.19    2.00
  -3  -4   0  103.49    3.50
  -3  -4   0   97.39    3.90
   3   4   0  105.09    2.90
   3   4   0  101.09    3.80
   3   4   0   98.59    3.60
  -4  -4   0   56.99    3.10
  -4  -4   0   50.09    2.80
  -4  -4   0   55.09    1.70
   4   4   0   52.19    2.00
   4   4   0   57.89    3.00
   4   4   0   51.69    2.50
  -5  -4   0   25.60    2.70
  -5  -4   0   33.20    1.60
  -5  -4   0   30.90    2.70
  -5  -4   0   32.40    2.80
   5   4   0   36.80    2.60
   5   4   0   28.70    2.30
   5   4   0   31.30    1.70
  -6  -4   0   63.99    2.60
  -6  -4   0   65.09    4.20
  -6  -4   0   66.89    4.00
  -6  -4   0   62.99    3.50
   6   4   0   68.59    3.30
   6   4   0   68.99    3.70
  -7  -4   0    7.40    2.20
  -7  -4   0   11.10    2.30
  -7  -4   0   13.40    2.10
   7   4   0    9.60    1.70
   7   4   0    9.80    2.00
  -8  -4   0   14.60    2.70
  -8  -4   0   11.70    2.50
   8   4   0   10.90    2.10
   8   4   0   15.20    2.10
  -9  -4   0   10.10    2.60
  -9  -4   0   15.10    3.00
   9   4   0   12.70    2.60
 -10  -4   0    8.40    2.80
 -10  -4   0   10.80    2.70
  10   4   0    9.90    2.50
 -11  -4   0    0.80    2.00
 -11  -4   0    0.50    2.10
  11   4   0   -1.90    1.50
  11  -5   0   13.50    2.90
 -11   5   0   16.70    3.20
 -11   5   0   18.40    3.50
  10  -5   0    2.50    1.70
 -10   5   0    1.60    1.80
 -10   5   0   -0.20    1.60
   9  -5   0   22.40    2.40
   9  -5   0   25.20    3.40
  -9   5   0   23.60    3.00
  -9   5   0   22.30    3.30
   8  -5   0  115.59    4.50
   8  -5   0  107.79    5.10
  -8   5   0  113.79    5.30
  -8   5   0  112.49    5.10
  -8   5   0  124.39    5.90
   7  -5   0   14.10    2.30
   7  -5   0   19.20    2.10
  -7   5   0   19.10    2.70
  -7   5   0   16.80    2.40
  -7   5   0   20.50    2.40
   6  -5   0   86.29    4.10
   6  -5   0   87.89    3.70
  -6   5   0   82.29    4.30
  -6   5   0   75.89    3.70
  -6   5   0   78.09    3.90
   5  -5   0   51.29    2.80
   5  -5   0   50.89    3.00
   5  -5   0   50.39    2.40
  -5   5   0   56.39    2.80
  -5   5   0   49.90    3.10
  -5   5   0   46.50    3.10
   4  -5   0   58.39    2.80
   4  -5   0   58.49    2.70
   4  -5   0   59.49    3.20
  -4   5   0   51.09    3.20
  -4   5   0   64.29    3.20
  -4   5   0   61.29    2.50
  -4   5   0   60.39    3.10
   3  -5   0  110.69    3.90
   3  -5   0  112.89    4.20
   3  -5   0  110.09    3.90
   3  -5   0  108.69    2.60
  -3   5   0  110.69    3.90
  -3   5   0  106.09    4.20
  -3   5   0  110.29    3.00
  -3   5   0  113.99    3.90
   2  -5   0   60.09    2.80
   2  -5   0   63.29    3.00
   2  -5   0   62.19    2.90
   2  -5   0   61.19    2.30
  -2   5   0   56.89    2.70
  -2   5   0   65.19    1.80
  -2   5   0   58.89    3.00
  -2   5   0   55.49    2.40
   1  -5   0   36.90    2.50
   1  -5   0   33.20    2.00
   1  -5   0   36.70    2.20
  -1   5   0   38.40    2.40
  -1   5   0   40.80    1.80
  -1   5   0   38.70    2.50
  -1   5   0   40.40    2.20
   0  -5   0    1.60    1.00
   0  -5   0    2.60    1.10
   0  -5   0    0.80    0.50
   0  -5   0   -0.20    0.80
   0   5   0    1.20    0.90
   0   5   0    1.80    1.00
   0   5   0    2.30    0.80
   0   5   0    0.20    0.40
  -1  -5   0  153.28    4.90
  -1  -5   0  146.19    5.10
  -1  -5   0  139.19    4.50
  -1  -5   0  152.08    3.60
   1   5   0  148.09    4.00
   1   5   0  145.19    4.70
   1   5   0  146.49    4.80
  -2  -5   0   16.20    1.50
  -2  -5   0   17.30    2.20
  -2  -5   0    9.80    1.70
   2   5   0   15.30    1.90
   2   5   0   16.30    1.90
   2   5   0   16.50    1.40
  -3  -5   0   13.30    1.60
  -3  -5   0   10.00    1.90
  -3  -5   0   14.20    2.10
   3   5   0   10.90    1.50
   3   5   0   14.80    1.30
   3   5   0   11.30    1.60
  -4  -5   0   23.10    2.50
  -4  -5   0   26.10    2.90
  -4  -5   0   27.90    2.50
   4   5   0   23.50    1.50
   4   5   0   21.80    2.30
   4   5   0   28.20    2.40
  -5  -5   0   27.40    2.90
  -5  -5   0   26.70    2.70
  -5  -5   0   20.40    2.90
   5   5   0   25.70    2.40
   5   5   0   28.40    2.90
  -6  -5   0   92.29    5.10
  -6  -5   0   96.09    4.60
  -6  -5   0   96.29    4.70
   6   5   0   89.29    4.60
   6   5   0   86.59    4.00
  -7  -5   0  218.78    7.70
  -7  -5   0  231.38    7.50
  -7  -5   0  218.08    8.30
   7   5   0  229.68    7.80
   7   5   0  217.98    6.80
  -8  -5   0   14.00    2.90
  -8  -5   0    5.20    2.10
   8   5   0    7.30    1.80
   8   5   0   14.00    2.70
  -9  -5   0   39.80    4.50
  -9  -5   0   39.10    4.60
   9   5   0   44.00    4.30
 -10  -5   0    0.80    1.80
 -10  -5   0    2.80    2.10
  10   5   0   -0.60    1.70
 -11  -5   0   -0.70    2.20
 -11  -5   0    1.40    2.60
  11   5   0    2.40    2.10
  10  -6   0   23.20    3.40
 -10   6   0   34.20    4.40
 -10   6   0   32.20    3.80
   9  -6   0    2.80    1.50
   9  -6   0    3.90    1.90
  -9   6   0   -1.90    1.40
  -9   6   0    0.20    1.70
   8  -6   0   33.10    3.60
   8  -6   0   42.20    3.40
  -8   6   0   41.10    4.30
  -8   6   0   43.40    4.00
   7  -6   0   57.69    3.90
   7  -6   0   52.79    3.20
  -7   6   0   58.19    3.80
  -7   6   0   49.99    3.70
   6  -6   0   57.09    3.50
   6  -6   0   57.19    3.30
  -6   6   0   54.69    3.60
  -6   6   0   55.69    3.80
   5  -6   0   37.50    3.40
   5  -6   0   38.70    2.70
  -5   6   0   32.90    3.00
  -5   6   0   32.60    3.10
   4  -6   0  163.88    5.30
   4  -6   0  170.18    5.80
   4  -6   0  167.28    5.50
  -4   6   0  173.38    5.60
  -4   6   0  160.08    5.60
  -4   6   0  164.78    6.00
   3  -6   0   94.89    4.00
   3  -6   0   97.29    4.20
   3  -6   0   97.99    4.00
  -3   6   0  104.49    4.10
  -3   6   0  100.89    4.40
  -3   6   0   85.29    3.60
   2  -6   0   60.59    2.50
   2  -6   0   62.79    3.30
   2  -6   0   61.19    3.30
   2  -6   0   62.99    3.20
  -2   6   0   62.29    2.70
  -2   6   0   64.49    3.50
  -2   6   0   61.29    3.10
   1  -6   0   35.10    2.40
   1  -6   0   40.20    2.40
   1  -6   0   39.90    2.90
  -1   6   0   41.30    2.80
  -1   6   0   42.60    2.80
  -1   6   0   42.20    2.00
  -1   6   0   37.70    2.30
   0  -6   0   87.79    4.10
   0  -6   0   74.59    2.20
   0  -6   0   83.89    3.60
   0  -6   0   80.59    3.50
   0   6   0   81.39    3.80
   0   6   0   82.99    3.90
   0   6   0   82.59    3.20
   0   6   0   77.79    2.30
  -1  -6   0  226.48    6.70
  -1  -6   0  222.08    6.30
  -1  -6   0  224.58    4.80
  -1  -6   0  227.78    7.00
   1   6   0  226.08    5.60
   1   6   0  209.68    6.50
   1   6   0  227.48    6.60
  -2  -6   0   35.10    2.00
  -2  -6   0   37.20    2.90
  -2  -6   0   40.60    2.70
  -2  -6   0   30.40    3.10
   2   6   0   37.60    3.00
   2   6   0   34.70    2.60
   2   6   0   34.90    2.00
  -3  -6   0  192.78    5.40
  -3  -6   0  189.98    6.80
  -3  -6   0  200.88    6.80
   3   6   0  198.58    5.00
   3   6   0  196.88    6.20
   3   6   0  188.88    6.30
  -4  -6   0   11.50    2.30
  -4  -6   0   16.00    2.00
  -4  -6   0   14.70    2.50
   4   6   0   13.00    2.10
   4   6   0   14.20    2.00
  -5  -6   0    0.80    1.20
  -5  -6   0   -1.00    1.00
  -5  -6   0   -1.50    1.30
   5   6   0    1.70    1.30
   5   6   0   -1.20    1.10
  -6  -6   0   29.20    3.20
  -6  -6   0   30.20    3.90
  -6  -6   0   25.50    2.90
   6   6   0   32.90    3.60
   6   6   0   34.50    3.20
  -7  -6   0   47.40    4.30
  -7  -6   0   45.40    4.10
  -7  -6   0   44.10    4.50
   7   6   0   48.20    3.40
   7   6   0   52.89    3.90
  -8  -6   0    2.80    2.20
  -8  -6   0    7.00    2.30
  -8  -6   0    2.60    1.80
   8   6   0    4.70    1.70
   8   6   0    4.40    2.10
  -9  -6   0    1.60    2.00
  -9  -6   0    0.70    1.90
   9   6   0    4.40    2.10
 -10  -6   0   30.50    4.60
 -10  -6   0   23.20    4.00
  10   6   0   20.40    3.60
  10  -7   0   -0.60    1.80
 -10   7   0   -0.80    1.90
 -10   7   0   -0.70    1.90
   9  -7   0    1.30    1.70
   9  -7   0    4.10    1.60
  -9   7   0    2.80    2.30
  -9   7   0    6.40    2.30
   8  -7   0   46.00    3.40
   8  -7   0   50.09    4.50
  -8   7   0   41.60    4.30
  -8   7   0   43.90    4.10
   7  -7   0   58.69    4.20
   7  -7   0   59.69    3.60
  -7   7   0   66.29    4.30
  -7   7   0   63.39    4.40
   6  -7   0    7.40    1.80
   6  -7   0    9.10    2.00
  -6   7   0    7.70    1.90
  -6   7   0    6.20    1.80
   5  -7   0   53.29    3.40
   5  -7   0   46.20    3.40
  -5   7   0   47.00    3.30
  -5   7   0   43.80    3.20
   4  -7   0   18.10    2.30
   4  -7   0   21.60    2.80
   4  -7   0   17.10    2.30
  -4   7   0   16.30    2.20
  -4   7   0   20.90    2.30
  -4   7   0   15.70    2.40
   3  -7   0   -0.60    1.10
   3  -7   0    1.40    1.30
   3  -7   0   -1.40    1.20
  -3   7   0   -0.30    0.90
  -3   7   0    1.80    1.30
  -3   7   0    0.30    1.00
   2  -7   0   92.09    4.30
   2  -7   0   85.49    4.30
   2  -7   0   88.29    4.10
  -2   7   0   86.69    4.40
  -2   7   0   85.79    3.80
  -2   7   0   89.29    3.40
   1  -7   0   23.70    2.50
   1  -7   0   26.30    3.00
   1  -7   0   25.10    2.30
  -1   7   0   25.80    1.70
  -1   7   0   29.80    2.60
  -1   7   0   20.00    2.50
  -1   7   0   24.80    2.70
   0  -7   0    4.20    1.40
   0  -7   0    6.30    1.60
   0  -7   0    5.80    1.70
   0   7   0    7.10    1.70
   0   7   0    4.70    1.60
   0   7   0    4.70    1.20
  -1  -7   0   34.40    3.00
  -1  -7   0   35.90    3.30
  -1  -7   0   35.90    3.50
   1   7   0   32.60    3.10
   1   7   0   35.60    3.30
   1   7   0   37.40    2.30
  -2  -7   0   33.80    3.20
  -2  -7   0   34.20    3.50
  -2  -7   0   28.70    2.70
   2   7   0   30.70    3.00
   2   7   0   34.60    2.10
   2   7   0   35.30    3.20
  -3  -7   0  522.25   13.20
  -3  -7   0  530.35   12.20
  -3  -7   0  549.54   13.40
   3   7   0  523.35   12.70
   3   7   0  525.95   12.50
   3   7   0  534.45   10.70
  -4  -7   0  396.16    9.50
  -4  -7   0  393.86   11.20
  -4  -7   0  402.46   11.40
   4   7   0  413.16   10.60
   4   7   0  415.56   11.00
  -5  -7   0   47.50    4.30
  -5  -7   0   43.30    3.10
  -5  -7   0   47.40    4.40
   5   7   0   44.60    3.70
   5   7   0   42.80    3.90
  -6  -7   0   20.30    2.70
  -6  -7   0   22.90    3.60
  -6  -7   0   26.40    3.50
   6   7   0   28.80    3.10
   6   7   0   27.20    3.30
  -7  -7   0    1.90    1.70
  -7  -7   0    1.20    1.80
  -7  -7   0    2.20    2.10
   7   7   0   -2.00    1.20
   7   7   0    1.30    1.60
  -8  -7   0    2.80    1.80
  -8  -7   0    0.90    1.60
  -8  -7   0   -0.90    1.70
   8   7   0   -0.90    1.70
   8   7   0    3.40    1.80
  -9  -7   0    4.10    2.10
  -9  -7   0    2.00    2.40
   9   7   0    1.50    1.80
 -10  -7   0   60.19    5.90
 -10  -7   0   68.49    6.80
  10   7   0   54.19    5.70
   9  -8   0    2.70    1.90
   9  -8   0    4.30    2.20
  -9   8   0    5.00    2.30
  -9   8   0    6.80    2.50
   8  -8   0   17.90    3.10
   8  -8   0   31.40    3.30
  -8   8   0   27.90    3.50
  -8   8   0   30.90    4.00
   7  -8   0   38.00    3.60
   7  -8   0   36.50    3.90
  -7   8   0   31.40    3.60
  -7   8   0   28.10    3.50
   6  -8   0    5.30    1.90
   6  -8   0    6.20    1.80
  -6   8   0    8.30    2.10
  -6   8   0    7.80    2.10
   5  -8   0   60.49    4.20
   5  -8   0   58.89    3.80
  -5   8   0   50.69    4.60
  -5   8   0   57.39    3.90
  -5   8   0   64.79    4.00
   4  -8   0  187.38    6.70
   4  -8   0  188.38    6.70
   4  -8   0  184.18    6.80
  -4   8   0  189.88    6.30
  -4   8   0  189.68    7.20
  -4   8   0  192.28    6.60
   3  -8   0   90.69    4.80
   3  -8   0  101.29    5.00
   3  -8   0   99.39    4.60
  -3   8   0   98.89    4.20
  -3   8   0   97.59    5.10
  -3   8   0  101.49    4.60
   2  -8   0   29.40    3.30
   2  -8   0   22.40    2.80
   2  -8   0   27.10    3.10
  -2   8   0   31.40    3.00
  -2   8   0   21.20    2.80
   1  -8   0   14.90    2.10
   1  -8   0   12.80    2.10
   1  -8   0   13.60    2.40
  -1   8   0   12.70    2.30
  -1   8   0   16.10    2.50
  -1   8   0   14.90    2.00
   0  -8   0   40.60    3.90
   0  -8   0   44.00    3.20
   0  -8   0   41.20    3.20
   0   8   0   43.70    3.80
   0   8   0   48.80    3.50
   0   8   0   41.80    2.70
  -1  -8   0   -1.20    1.30
  -1  -8   0    0.40    1.20
  -1  -8   0    1.40    1.50
   1   8   0   -1.10    1.30
   1   8   0   -0.90    1.20
   1   8   0   -0.40    0.90
  -2  -8   0   -0.60    1.30
  -2  -8   0    0.30    1.60
  -2  -8   0    0.20    1.40
   2   8   0    0.00    0.90
   2   8   0    1.60    1.50
   2   8   0    1.60    1.50
  -3  -8   0    5.00    2.10
  -3  -8   0    5.30    1.90
  -3  -8   0    5.20    1.70
   3   8   0    5.40    1.90
   3   8   0    3.10    1.70
  -4  -8   0   10.70    2.60
  -4  -8   0   14.40    2.70
  -4  -8   0    8.90    2.10
   4   8   0   12.10    2.50
   4   8   0   12.40    2.30
  -5  -8   0   33.10    4.10
  -5  -8   0   40.00    4.40
   5   8   0   30.60    3.40
   5   8   0   37.20    3.90
  -6  -8   0    9.90    2.80
  -6  -8   0    8.00    2.50
   6   8   0    5.90    2.20
   6   8   0    5.10    2.00
  -7  -8   0   -1.10    1.70
  -7  -8   0    0.10    1.80
   7   8   0    2.30    1.70
   7   8   0    2.10    1.90
  -8  -8   0    2.40    2.00
  -8  -8   0    3.20    2.60
   8   8   0    5.80    2.30
  -9  -8   0   -1.10    2.10
   9   8   0   -2.80    1.60
   8  -9   0   -0.70    1.40
   8  -9   0    5.70    2.10
  -8   9   0    3.20    2.40
  -8   9   0   -1.00    1.90
   7  -9   0    2.80    2.10
   7  -9   0    1.60    1.80
  -7   9   0   -0.60    1.60
  -7   9   0   -0.80    1.70
   6  -9   0   -0.70    1.50
   6  -9   0   -0.50    1.50
  -6   9   0    1.70    1.60
  -6   9   0    3.50    1.80
   5  -9   0    2.80    1.90
   5  -9   0    3.90    1.60
  -5   9   0    2.80    2.10
  -5   9   0    2.80    1.70
   4  -9   0   11.20    2.30
   4  -9   0   16.20    2.70
   4  -9   0   15.90    2.50
  -4   9   0   11.60    2.40
  -4   9   0   13.90    2.40
   3  -9   0   42.70    3.80
   3  -9   0   36.80    3.90
   3  -9   0   45.00    4.20
  -3   9   0   40.40    4.00
  -3   9   0   37.40    3.50
   2  -9   0   10.90    2.40
   2  -9   0   14.50    2.40
   2  -9   0   11.70    2.50
  -2   9   0   15.70    2.70
  -2   9   0   15.40    2.30
   1  -9   0   69.79    4.10
   1  -9   0   62.59    4.50
  -1   9   0   70.29    3.80
  -1   9   0   64.99    4.30
   0  -9   0   75.19    4.20
   0  -9   0   66.29    4.80
   0  -9   0   78.29    4.40
   0   9   0   71.89    3.70
   0   9   0   80.59    4.80
   0   9   0   72.59    4.60
  -1  -9   0    1.00    1.80
  -1  -9   0    0.50    1.30
  -1  -9   0   -0.20    1.40
   1   9   0   -0.30    1.30
   1   9   0   -2.10    1.20
   1   9   0   -0.70    1.00
  -2  -9   0   12.90    2.70
  -2  -9   0   11.20    2.40
  -2  -9   0   13.60    2.70
   2   9   0   11.30    2.50
   2   9   0   10.70    2.50
  -3  -9   0    5.70    2.20
  -3  -9   0    2.30    2.00
  -3  -9   0    1.60    1.60
   3   9   0    1.60    1.90
   3   9   0    3.40    1.90
  -4  -9   0   16.70    3.00
  -4  -9   0   14.10    2.40
  -4  -9   0   17.90    3.30
   4   9   0   15.60    2.90
   4   9   0   12.20    2.50
  -5  -9   0   -1.30    2.00
  -5  -9   0    1.90    1.50
  -5  -9   0    0.90    1.70
   5   9   0    2.40    1.70
   5   9   0   -1.60    1.60
  -6  -9   0    0.10    1.90
  -6  -9   0    0.90    1.80
  -6  -9   0    4.40    2.50
   6   9   0    4.30    2.10
   6   9   0    3.20    2.20
  -7  -9   0   67.69    6.10
  -7  -9   0   56.29    5.90
  -7  -9   0   56.39    4.70
   7   9   0   56.29    5.00
   7   9   0   55.59    5.30
  -8  -9   0    1.80    2.30
  -8  -9   0    2.90    3.00
   8   9   0   -0.50    2.20
   7 -10   0   40.00    5.30
   7 -10   0   32.30    3.90
  -7  10   0   36.90    4.40
   6 -10   0    1.40    1.60
   6 -10   0   -0.20    1.70
  -6  10   0    1.60    2.00
   5 -10   0   -0.10    1.60
   5 -10   0   -2.60    1.50
  -5  10   0   -1.10    1.80
  -5  10   0    1.30    1.50
   4 -10   0    6.20    2.20
   4 -10   0    6.20    2.20
  -4  10   0    6.00    2.00
  -4  10   0    6.30    2.40
   3 -10   0    2.30    1.80
   3 -10   0   -0.60    1.50
   3 -10   0   -1.50    1.70
  -3  10   0   -0.50    1.70
  -3  10   0   -0.60    1.30
   2 -10   0   -1.20    1.50
   2 -10   0    1.10    1.40
   2 -10   0    0.00    1.50
  -2  10   0   -2.80    1.20
  -2  10   0    1.20    1.70
   1 -10   0    2.70    1.80
   1 -10   0   -0.10    1.70
  -1  10   0   -0.90    1.30
  -1  10   0    1.20    1.30
   0 -10   0    8.80    2.60
   0 -10   0    6.40    1.90
   0  10   0    8.50    2.40
   0  10   0    5.30    1.50
   0  10   0    6.30    2.20
  -1 -10   0   24.20    3.80
  -1 -10   0   23.90    3.10
  -1 -10   0   27.40    3.40
   1  10   0   21.70    3.30
   1  10   0   28.60    3.70
  -2 -10   0   41.60    4.60
  -2 -10   0   49.20    4.70
  -2 -10   0   50.39    4.50
   2  10   0   47.30    4.60
   2  10   0   37.80    4.40
  -3 -10   0  140.09    6.40
  -3 -10   0  138.89    7.20
  -3 -10   0  129.09    6.80
   3  10   0  125.19    6.60
   3  10   0  145.29    6.80
  -4 -10   0    1.90    2.00
  -4 -10   0    8.30    2.70
  -4 -10   0    6.30    2.00
   4  10   0    0.10    1.70
   4  10   0    2.70    2.10
  -5 -10   0    0.60    1.80
  -5 -10   0    0.20    1.90
  -5 -10   0    1.30    2.10
   5  10   0    0.10    1.90
   5  10   0    4.90    2.30
  -6 -10   0    1.20    1.90
  -6 -10   0    0.60    2.10
  -6 -10   0   -0.70    1.70
   6  10   0    2.30    2.20
   6  10   0   -1.30    1.90
  -7 -10   0   27.20    4.40
  -7 -10   0   26.80    4.70
  -7 -10   0   28.90    3.80
   7  10   0   29.30    4.00
   7  10   0   31.80    4.60
   5 -11   0    2.70    1.90
   5 -11   0    0.60    2.10
  -5  11   0   -1.80    1.80
  -5  11   0    0.30    2.30
   4 -11   0    3.70    2.10
   4 -11   0    5.40    2.40
  -4  11   0    5.30    2.10
  -4  11   0    5.20    2.50
   3 -11   0    1.40    2.00
   3 -11   0    4.80    2.10
   3 -11   0    7.00    2.60
  -3  11   0    4.20    2.20
  -3  11   0    2.60    1.90
   2 -11   0   22.10    3.40
   2 -11   0   24.70    3.80
   2 -11   0   21.90    3.20
  -2  11   0   30.20    4.00
  -2  11   0   25.50    3.10
   1 -11   0   22.00    3.70
   1 -11   0   22.30    3.30
   1 -11   0   28.80    3.90
  -1  11   0   28.70    3.30
  -1  11   0   24.90    3.70
   0 -11   0    3.40    2.10
   0 -11   0    5.10    2.00
   0  11   0    7.00    2.50
  -1 -11   0   30.80    4.40
  -1 -11   0   25.40    3.40
   1  11   0   32.30    4.10
   1  11   0   37.40    4.40
  -2 -11   0    3.40    2.20
  -2 -11   0    0.40    1.60
  -2 -11   0    1.60    2.10
   2  11   0   -0.90    1.80
   2  11   0    3.10    2.20
  -3 -11   0    3.30    2.10
  -3 -11   0    6.80    2.40
  -3 -11   0    6.70    2.70
   3  11   0    2.30    2.20
   3  11   0    3.70    2.20
  -4 -11   0    0.90    2.10
  -4 -11   0    2.50    2.10
  -4 -11   0    1.50    2.00
   4  11   0    0.70    2.20
   4  11   0    2.40    2.20
  -5 -11   0    2.20    2.50
  -5 -11   0    0.50    2.20
  -5 -11   0    2.20    2.20
   5  11   0    7.20    2.80
   5  11   0    3.00    2.30
  -6 -11   0    4.20    3.30
  -6 -11   0    4.80    2.80
  -6 -11   0    1.30    2.10
   6  11   0    0.10    2.20
  -3  12   0    0.20    1.80
   2 -12   0    0.20    2.00
   2 -12   0    2.30    2.20
   2 -12   0    1.20    1.90
  -2  12   0   -1.10    2.20
   1 -12   0    4.10    2.50
   1 -12   0    0.10    2.00
   1 -12   0    2.20    2.50
  -1  12   0    2.50    2.50
   0 -12   0    1.00    2.30
   0 -12   0    2.40    2.10
   0  12   0    0.80    2.20
  -1 -12   0    4.50    2.10
  -1 -12   0    3.70    2.80
   1  12   0    5.20    3.00
  -2 -12   0   60.39    5.60
  -2 -12   0   64.59    6.40
   2  12   0   64.49    6.20
   2  12   0   61.59    6.10
  -3 -12   0    3.30    2.30
  -3 -12   0    7.10    4.60
   3  12   0    7.50    3.10
   3  12   0    7.10    3.20
   0 -12   1   15.30    3.60
   5  11  -1   11.20    3.30
  -5 -11   1   15.10    3.30
  -5 -11   1   12.70    3.60
   4  11  -1   21.10    3.90
   4  11  -1   24.70    4.20
  -4 -11   1   17.50    3.40
  -4 -11   1   20.80    4.00
  -4 -11   1   18.30    3.80
   3  11  -1  105.69    6.60
   3  11  -1   91.69    6.20
  -3 -11   1   97.79    5.90
  -3 -11   1   95.69    6.50
  -3 -11   1   90.19    6.70
   2  11  -1   45.10    5.20
   2  11  -1   40.10    5.00
  -2 -11   1   44.80    5.30
  -2 -11   1   43.10    4.70
   1  11  -1   12.50    3.20
   1  11  -1   10.90    3.10
  -1 -11   1   17.70    3.20
  -1 -11   1   16.10    3.60
   0  11  -1    5.70    2.60
   0  11  -1    7.90    2.70
   0 -11   1    9.40    2.90
   0 -11   1   15.90    3.00
  -1  11  -1    5.10    2.50
   1 -11   1    6.70    2.60
   1 -11   1    8.90    2.50
   1 -11   1   10.80    3.00
  -2  11  -1    1.40    2.10
   2 -11   1   -1.40    1.50
   2 -11   1    6.00    2.50
   2 -11   1    2.30    2.10
  -3  11  -1    8.30    2.40
  -3  11  -1    8.40    2.90
   3 -11   1    7.00    2.50
   3 -11   1    5.50    2.40
  -4  11  -1    8.40    2.50
  -4  11  -1   11.10    3.20
   4 -11   1   10.30    2.80
   4 -11   1    2.70    2.50
   6  10  -1   15.40    3.60
   6  10  -1   28.60    4.20
  -6 -10   1   17.60    3.80
  -6 -10   1   18.70    3.70
  -6 -10   1   22.90    3.60
   5  10  -1    0.70    2.00
   5  10  -1    4.70    2.40
  -5 -10   1   -0.30    1.70
  -5 -10   1    0.10    2.10
  -5 -10   1    0.00    2.20
   4  10  -1    2.60    2.00
   4  10  -1    1.50    2.00
  -4 -10   1    3.90    2.20
  -4 -10   1    1.00    2.20
  -4 -10   1    3.40    2.20
   3  10  -1   16.10    3.30
   3  10  -1   12.70    3.10
  -3 -10   1   14.80    3.20
  -3 -10   1   18.90    3.50
  -3 -10   1   14.40    2.90
   2  10  -1    7.90    2.70
   2  10  -1    6.50    2.60
  -2 -10   1    2.90    2.20
  -2 -10   1    7.90    2.70
  -2 -10   1    5.10    2.20
   1  10  -1   35.80    4.30
   1  10  -1   42.50    4.60
  -1 -10   1   37.40    4.50
  -1 -10   1   43.70    4.20
   0  10  -1    4.80    2.30
   0  10  -1    6.70    2.20
   0 -10   1    3.50    2.20
   0 -10   1    6.00    2.10
  -1  10  -1   13.90    2.30
  -1  10  -1    8.50    2.60
   1 -10   1   10.50    2.40
   1 -10   1   13.60    3.00
  -2  10  -1    2.20    2.00
  -2  10  -1    6.00    1.90
   2 -10   1    5.40    2.20
   2 -10   1    5.40    1.90
   2 -10   1    3.60    2.30
  -3  10  -1   16.20    3.10
  -3  10  -1   22.80    3.00
   3 -10   1   20.20    3.30
   3 -10   1   20.80    3.20
   3 -10   1   19.20    3.20
  -4  10  -1    0.50    2.00
  -4  10  -1    1.40    1.70
   4 -10   1    0.90    1.60
   4 -10   1    1.70    2.00
  -5  10  -1    0.50    2.00
  -5  10  -1    4.00    2.10
   5 -10   1    3.20    2.20
   5 -10   1    5.60    2.20
  -6  10  -1   -0.60    1.50
   6 -10   1    0.60    1.60
   6 -10   1    3.30    2.30
   8   9  -1   19.30    6.10
   8   9  -1   15.40    3.50
  -8  -9   1   24.30    4.20
   7   9  -1   24.60    3.70
   7   9  -1   27.70    4.20
  -7  -9   1   27.40    4.10
  -7  -9   1   23.40    4.50
   6   9  -1    7.50    2.40
   6   9  -1    5.80    2.40
  -6  -9   1    7.00    2.60
  -6  -9   1    5.20    2.50
  -6  -9   1   10.60    2.60
   5   9  -1    5.80    2.40
   5   9  -1    3.70    2.30
  -5  -9   1    5.20    2.60
  -5  -9   1    2.80    2.30
  -5  -9   1    4.50    2.10
   4   9  -1    3.40    2.00
   4   9  -1    0.30    1.70
  -4  -9   1    6.20    2.50
  -4  -9   1    5.00    2.40
  -4  -9   1    5.10    1.90
   3   9  -1    6.90    2.30
   3   9  -1    6.60    2.10
  -3  -9   1    4.50    1.90
  -3  -9   1    2.90    2.00
  -3  -9   1    3.90    2.30
   2   9  -1   34.00    3.80
   2   9  -1   39.00    4.10
  -2  -9   1   40.90    4.30
  -2  -9   1   32.80    4.10
  -2  -9   1   42.00    4.00
   1   9  -1   16.80    2.90
   1   9  -1   13.60    2.90
  -1  -9   1   16.10    2.90
  -1  -9   1   16.50    2.70
  -1  -9   1   15.30    3.00
   0   9  -1   26.20    3.30
   0   9  -1   22.30    2.50
   0   9  -1   23.00    3.20
   0  -9   1   23.30    3.00
   0  -9   1   26.40    3.60
  -1   9  -1    1.20    1.20
  -1   9  -1    2.20    1.70
  -1   9  -1    1.70    1.50
   1  -9   1    2.20    1.80
   1  -9   1   -0.50    1.50
  -2   9  -1   -1.00    1.00
  -2   9  -1    0.60    1.50
   2  -9   1    1.00    1.60
   2  -9   1   -1.10    1.50
   2  -9   1    1.90    1.50
  -3   9  -1   19.20    2.60
  -3   9  -1   25.90    3.40
   3  -9   1   25.00    3.10
   3  -9   1   25.60    3.30
   3  -9   1   25.00    3.40
  -4   9  -1   61.29    5.30
  -4   9  -1   62.49    4.20
   4  -9   1   60.99    4.10
   4  -9   1   63.99    4.50
  -5   9  -1   -0.50    1.30
  -5   9  -1   -1.70    1.60
   5  -9   1    2.40    1.60
   5  -9   1   -0.60    1.70
  -6   9  -1    6.20    2.20
   6  -9   1    4.80    2.10
   6  -9   1    2.90    1.90
  -7   9  -1    3.60    2.10
   7  -9   1    4.60    2.40
   7  -9   1   -0.40    1.50
   8  -9   1   -1.40    1.50
   9   8  -1  129.09    8.00
  -9  -8   1  127.39    9.70
   8   8  -1  124.39    6.60
   8   8  -1  111.49    6.70
  -8  -8   1  118.59    6.90
  -8  -8   1  124.69    7.50
   7   8  -1   23.70    3.40
   7   8  -1   21.30    3.50
  -7  -8   1   28.00    4.10
  -7  -8   1   24.80    4.10
   6   8  -1   15.00    3.10
   6   8  -1   12.20    2.60
  -6  -8   1   16.00    3.30
  -6  -8   1   16.10    3.10
   5   8  -1   37.50    4.20
   5   8  -1   37.10    3.80
  -5  -8   1   35.10    4.50
  -5  -8   1   31.30    3.90
   4   8  -1   92.29    5.10
   4   8  -1   95.19    5.40
  -4  -8   1  100.19    5.90
  -4  -8   1  100.29    5.70
   3   8  -1  105.59    5.40
   3   8  -1   93.79    5.10
  -3  -8   1   90.89    5.00
  -3  -8   1  107.29    5.80
  -3  -8   1   92.99    5.40
   2   8  -1   17.60    2.80
   2   8  -1   20.20    3.00
  -2  -8   1   18.50    2.80
  -2  -8   1   15.30    2.80
  -2  -8   1   18.50    3.00
   1   8  -1    8.20    1.50
   1   8  -1    8.10    2.10
   1   8  -1    9.10    2.20
  -1  -8   1    9.40    2.30
  -1  -8   1    6.90    2.10
  -1  -8   1   10.20    2.10
   0   8  -1   82.39    4.80
   0   8  -1   88.69    4.90
   0   8  -1   85.19    3.70
   0  -8   1   85.19    5.10
   0  -8   1   90.29    4.60
   0  -8   1   81.29    4.40
  -1   8  -1   29.50    2.80
  -1   8  -1   31.50    3.30
  -1   8  -1   31.50    3.50
   1  -8   1   25.00    3.20
   1  -8   1   24.50    3.00
  -2   8  -1    4.20    1.60
  -2   8  -1    4.70    1.50
   2  -8   1    7.20    1.90
   2  -8   1    7.40    2.10
   2  -8   1    5.90    1.90
  -3   8  -1   -0.30    1.30
  -3   8  -1   -0.30    0.90
   3  -8   1   -0.50    1.30
   3  -8   1   -0.20    1.30
   3  -8   1    0.00    1.40
  -4   8  -1    2.30    1.70
  -4   8  -1    0.00    1.20
  -4   8  -1    0.00    1.10
   4  -8   1    0.70    1.50
   4  -8   1   -0.90    1.40
   4  -8   1    1.00    1.50
  -5   8  -1   11.60    2.20
  -5   8  -1   11.60    2.80
  -5   8  -1   16.90    2.60
   5  -8   1   11.30    2.30
   5  -8   1   18.00    2.90
  -6   8  -1   -0.40    1.40
  -6   8  -1   -1.40    1.50
   6  -8   1   -1.00    1.20
   6  -8   1    0.20    1.70
  -7   8  -1   57.99    5.00
  -7   8  -1   54.69    4.70
   7  -8   1   51.59    3.80
   7  -8   1   57.29    4.30
  -8   8  -1   64.59    4.80
  -8   8  -1   62.09    5.50
   8  -8   1   54.99    4.90
   8  -8   1   56.89    4.00
  -9   8  -1    0.80    2.30
 -10  -7   1  165.48   15.20
   9   7  -1    2.60    2.20
  -9  -7   1    3.90    2.70
  -9  -7   1   -0.10    2.00
   8   7  -1   16.40    3.00
   8   7  -1   15.20    2.80
  -8  -7   1   22.10    3.50
  -8  -7   1   15.20    3.10
  -8  -7   1   22.30    3.90
   7   7  -1   15.80    2.90
   7   7  -1   13.30    2.50
  -7  -7   1   14.80    2.90
  -7  -7   1   15.30    2.70
  -7  -7   1   18.20    3.50
   6   7  -1    5.30    1.90
   6   7  -1    7.30    2.20
  -6  -7   1    7.10    2.10
  -6  -7   1    7.10    2.50
  -6  -7   1    6.60    2.20
   5   7  -1    8.40    2.30
   5   7  -1    9.70    2.10
  -5  -7   1   10.00    2.50
  -5  -7   1   12.80    2.80
  -5  -7   1   10.80    2.00
   4   7  -1  210.68    7.40
   4   7  -1  191.38    7.00
  -4  -7   1  194.38    7.80
  -4  -7   1  191.98    6.30
  -4  -7   1  184.98    7.50
   3   7  -1   96.99    4.80
   3   7  -1  103.09    5.10
  -3  -7   1  101.59    5.30
  -3  -7   1   99.79    5.30
   2   7  -1   23.80    2.80
   2   7  -1   28.40    2.90
   2   7  -1   29.30    2.00
  -2  -7   1   34.30    3.20
  -2  -7   1   36.00    3.70
  -2  -7   1   36.00    3.70
   1   7  -1    4.70    1.80
   1   7  -1    4.50    1.10
   1   7  -1    1.20    1.40
  -1  -7   1    1.30    1.40
  -1  -7   1    4.80    1.60
  -1  -7   1    5.00    1.70
   0   7  -1    9.90    2.10
   0   7  -1    6.60    1.80
   0   7  -1   11.50    1.60
   0  -7   1    9.10    2.00
   0  -7   1    4.50    1.70
   0  -7   1    8.40    1.80
  -1   7  -1    5.90    1.30
  -1   7  -1    5.20    1.60
  -1   7  -1    9.40    2.00
   1  -7   1    8.10    1.70
   1  -7   1    5.90    2.00
   1  -7   1    8.30    1.80
  -2   7  -1    0.60    1.30
  -2   7  -1   -0.30    1.30
  -2   7  -1    1.70    1.00
  -2   7  -1   -0.90    0.90
   2  -7   1    1.60    1.20
   2  -7   1    2.90    1.50
   2  -7   1    0.90    1.50
  -3   7  -1   21.90    2.40
  -3   7  -1   23.60    2.80
  -3   7  -1   26.80    2.50
   3  -7   1   27.60    2.70
   3  -7   1   28.00    3.00
   3  -7   1   20.10    2.60
  -4   7  -1   -0.20    1.10
  -4   7  -1   -0.60    1.10
  -4   7  -1    0.50    1.30
   4  -7   1   -0.20    1.00
   4  -7   1    2.90    1.40
   4  -7   1    0.70    1.40
  -5   7  -1   17.60    2.90
  -5   7  -1   14.40    2.40
  -5   7  -1   15.20    2.40
   5  -7   1   13.90    2.50
   5  -7   1   16.50    2.40
  -6   7  -1    2.60    1.40
  -6   7  -1   -0.20    1.30
   6  -7   1    0.20    1.20
   6  -7   1    1.50    1.40
  -7   7  -1    4.90    2.00
  -7   7  -1    8.00    2.20
   7  -7   1    5.90    1.90
   7  -7   1    8.40    1.90
  -8   7  -1   14.20    3.00
  -8   7  -1    9.70    2.40
   8  -7   1   12.20    2.20
   8  -7   1   13.60    2.70
  -9   7  -1    1.10    2.00
  -9   7  -1    5.40    2.30
   9  -7   1    3.00    1.80
  10   6  -1  118.29    7.10
 -10  -6   1  113.69    7.40
 -10  -6   1  102.39    6.70
   9   6  -1    4.00    2.00
  -9  -6   1    3.90    2.20
  -9  -6   1    2.80    2.30
   8   6  -1    5.70    1.90
   8   6  -1   12.10    2.80
  -8  -6   1   11.70    2.60
  -8  -6   1   12.00    3.10
  -8  -6   1    7.20    2.30
   7   6  -1    1.50    1.50
   7   6  -1   -0.60    1.20
  -7  -6   1    2.50    1.70
  -7  -6   1    0.00    1.40
  -7  -6   1    0.20    1.60
   6   6  -1   14.60    2.60
   6   6  -1   14.60    2.30
  -6  -6   1   11.90    2.50
  -6  -6   1   15.00    2.40
  -6  -6   1    8.50    2.40
   5   6  -1  153.78    5.90
   5   6  -1  147.39    6.20
  -5  -6   1  156.88    5.80
  -5  -6   1  147.99    6.60
  -5  -6   1  152.98    6.40
   4   6  -1    5.60    1.60
   4   6  -1    3.10    1.60
  -4  -6   1    7.30    1.60
  -4  -6   1   12.10    2.50
  -4  -6   1    3.60    1.80
   3   6  -1  323.77    8.80
   3   6  -1  321.87    9.00
  -3  -6   1  323.97    7.90
  -3  -6   1  321.17    9.50
  -3  -6   1  332.37    9.60
   2   6  -1   72.89    2.70
   2   6  -1   72.09    3.90
   2   6  -1   69.39    3.70
  -2  -6   1   73.19    4.20
  -2  -6   1   75.19    3.10
  -2  -6   1   76.49    4.20
   1   6  -1    1.30    1.20
   1   6  -1    0.40    0.70
   1   6  -1    1.90    1.10
  -1  -6   1    1.70    0.80
  -1  -6   1    1.10    1.10
  -1  -6   1    1.80    1.50
  -1  -6   1   -0.20    1.30
   0   6  -1    1.30    1.10
   0   6  -1    3.80    0.70
   0   6  -1    3.30    1.00
   0   6  -1    3.30    1.30
   0  -6   1    4.10    1.30
   0  -6   1    2.40    0.80
   0  -6   1    3.70    1.40
   0  -6   1    2.40    0.90
   0  -6   1    4.10    1.50
  -1   6  -1   -0.10    1.00
  -1   6  -1    0.60    0.80
  -1   6  -1    1.60    0.70
  -1   6  -1    0.00    1.00
   1  -6   1   -1.30    1.00
   1  -6   1    0.90    1.10
   1  -6   1    0.70    1.00
  -2   6  -1   -0.60    1.20
  -2   6  -1    0.60    0.80
  -2   6  -1   -0.40    1.00
  -2   6  -1    2.90    1.10
   2  -6   1    0.80    1.00
   2  -6   1   -0.20    1.10
   2  -6   1    0.30    1.10
   2  -6   1    0.10    1.10
  -3   6  -1  295.57    8.40
  -3   6  -1  301.87    7.90
  -3   6  -1  301.77    7.60
   3  -6   1  315.47    8.20
   3  -6   1  296.97    8.20
   3  -6   1  305.87    7.90
  -4   6  -1  594.54   12.90
  -4   6  -1  595.04   12.80
  -4   6  -1  590.24   13.50
   4  -6   1  586.94   12.70
   4  -6   1  575.34   12.50
   4  -6   1  565.44   13.00
  -5   6  -1   43.30    3.20
  -5   6  -1   46.60    3.30
   5  -6   1   47.60    3.10
   5  -6   1   48.80    3.50
  -6   6  -1   -0.30    1.30
  -6   6  -1    1.00    1.50
   6  -6   1    0.90    1.00
   6  -6   1    1.20    1.30
  -7   6  -1   26.60    3.20
  -7   6  -1   20.10    3.00
   7  -6   1   19.70    2.40
   7  -6   1   22.30    3.00
  -8   6  -1    0.40    1.60
  -8   6  -1    0.80    1.60
   8  -6   1   -1.20    1.10
   8  -6   1   -0.90    1.30
  -9   6  -1    5.40    2.20
  -9   6  -1    2.40    2.20
   9  -6   1    3.70    2.00
 -10   6  -1    0.10    1.60
 -10   6  -1    1.10    2.10
  10  -6   1   -0.30    1.90
  11   5  -1   34.60    4.70
 -11  -5   1   17.80    3.70
 -11  -5   1   30.50    4.80
  10   5  -1   61.39    5.60
 -10  -5   1   77.29    6.60
 -10  -5   1   73.09    5.40
   9   5  -1    5.40    2.10
   9   5  -1    2.70    1.70
  -9  -5   1    0.00    1.70
  -9  -5   1   -1.00    1.90
   8   5  -1    1.20    1.40
   8   5  -1    0.90    1.40
  -8  -5   1    4.30    2.10
  -8  -5   1    1.00    1.70
  -8  -5   1    2.60    1.80
   7   5  -1   21.00    2.60
   7   5  -1   22.40    3.00
  -7  -5   1   22.60    3.30
  -7  -5   1   23.00    3.00
  -7  -5   1   27.10    3.40
   6   5  -1   15.40    2.20
   6   5  -1   16.70    2.50
  -6  -5   1   19.10    2.70
  -6  -5   1   19.90    3.10
  -6  -5   1   15.30    2.60
   5   5  -1   73.79    3.80
   5   5  -1   69.89    4.00
  -5  -5   1   86.09    4.40
  -5  -5   1   70.79    4.40
  -5  -5   1   77.19    4.00
   4   5  -1   45.80    3.00
   4   5  -1   46.50    3.10
  -4  -5   1   45.50    3.30
  -4  -5   1   39.00    3.70
  -4  -5   1   47.60    3.00
   3   5  -1   38.20    2.70
   3   5  -1   35.50    2.50
   3   5  -1   38.90    1.70
  -3  -5   1   36.80    3.30
  -3  -5   1   41.50    2.60
  -3  -5   1   35.40    3.20
   2   5  -1    0.20    0.90
   2   5  -1   -0.10    0.90
   2   5  -1   -0.40    0.50
  -2  -5   1    0.40    1.10
  -2  -5   1    1.10    0.80
  -2  -5   1    0.20    1.10
   1   5  -1  151.68    4.00
   1   5  -1  163.88    5.20
   1   5  -1  149.19    5.00
  -1  -5   1  154.28    5.20
  -1  -5   1  143.89    3.90
  -1  -5   1  152.08    5.40
   0   5  -1  391.96    8.20
   0   5  -1  398.16    7.40
   0   5  -1  393.56    9.30
   0   5  -1  401.46    9.30
   0  -5   1  391.76    7.70
   0  -5   1  403.76    9.20
   0  -5   1  409.46    9.10
   0  -5   1  390.06    9.60
  -1   5  -1    8.20    1.30
  -1   5  -1    8.10    1.00
  -1   5  -1    9.90    0.90
  -1   5  -1    9.00    1.50
  -1   5  -1    8.40    1.50
   1  -5   1    7.30    1.30
   1  -5   1   10.90    1.10
   1  -5   1    8.20    1.40
   1  -5   1    7.90    1.60
  -2   5  -1   10.40    1.00
  -2   5  -1    9.00    1.30
  -2   5  -1    9.20    1.60
  -2   5  -1   10.80    1.50
  -2   5  -1    9.20    1.70
   2  -5   1   11.70    1.50
   2  -5   1    9.80    1.50
   2  -5   1   10.70    1.70
   2  -5   1   10.80    1.60
  -3   5  -1   57.49    2.30
  -3   5  -1   52.29    2.80
  -3   5  -1   51.79    2.70
  -3   5  -1   49.50    3.00
   3  -5   1   52.99    2.80
   3  -5   1   52.89    2.80
   3  -5   1   52.39    2.90
   3  -5   1   48.70    2.20
  -4   5  -1    3.60    1.20
  -4   5  -1    6.00    1.20
  -4   5  -1    5.60    1.40
  -4   5  -1    7.20    1.70
   4  -5   1    4.00    1.10
   4  -5   1    5.30    1.40
   4  -5   1    4.10    1.30
  -5   5  -1    4.70    1.30
  -5   5  -1    5.90    1.50
  -5   5  -1    3.10    1.20
   5  -5   1    2.40    1.20
   5  -5   1    5.60    1.40
  -6   5  -1   54.39    3.20
  -6   5  -1   43.40    3.30
  -6   5  -1   48.90    3.30
   6  -5   1   49.80    2.90
   6  -5   1   54.79    3.40
  -7   5  -1   11.90    2.10
  -7   5  -1   10.80    2.10
  -7   5  -1   12.10    2.40
   7  -5   1   15.90    2.00
   7  -5   1    7.00    1.90
  -8   5  -1   48.00    4.40
  -8   5  -1   44.10    3.80
   8  -5   1   49.30    3.10
   8  -5   1   56.19    3.70
  -9   5  -1    1.00    1.80
  -9   5  -1   -0.10    1.40
   9  -5   1    1.00    1.60
 -10   5  -1   -1.60    1.60
 -10   5  -1    1.10    1.90
  10  -5   1   -3.40    1.40
 -11   5  -1   32.90    4.00
  11  -5   1   29.40    4.80
  11   4  -1    8.60    2.90
 -11  -4   1    7.00    3.00
 -11  -4   1    4.80    2.90
  10   4  -1   48.00    4.80
 -10  -4   1   54.29    5.40
 -10  -4   1   60.09    5.50
   9   4  -1    0.60    1.20
   9   4  -1   -3.10    1.20
  -9  -4   1   -2.00    1.70
  -9  -4   1   -0.90    1.90
   8   4  -1   24.50    2.70
   8   4  -1   30.70    3.40
  -8  -4   1   22.40    3.30
  -8  -4   1   27.80    3.50
  -8  -4   1   37.10    5.00
   7   4  -1    5.50    1.90
   7   4  -1    7.80    1.70
  -7  -4   1    9.50    2.40
  -7  -4   1    5.60    1.70
  -7  -4   1    7.00    2.00
   6   4  -1    2.60    1.50
   6   4  -1    0.90    1.10
  -6  -4   1    4.30    1.60
  -6  -4   1    3.00    1.50
  -6  -4   1    2.40    1.70
   5   4  -1   38.60    2.70
   5   4  -1   29.00    2.50
  -5  -4   1   30.60    3.00
  -5  -4   1   38.40    2.90
  -5  -4   1   43.80    3.90
   4   4  -1   10.00    1.60
   4   4  -1    9.30    0.80
   4   4  -1    7.10    1.40
  -4  -4   1    4.00    1.50
  -4  -4   1   11.00    1.90
  -4  -4   1   10.00    1.70
  -4  -4   1   10.50    0.80
   3   4  -1   53.09    2.80
   3   4  -1   55.59    2.90
   3   4  -1   56.49    1.80
  -3  -4   1   57.59    3.30
  -3  -4   1   57.29    2.80
  -3  -4   1   53.49    3.10
   2   4  -1  645.94   11.30
   2   4  -1  630.74   13.00
   2   4  -1  651.43   12.90
  -2  -4   1  651.03   13.50
  -2  -4   1  645.54   12.20
  -2  -4   1  686.53   13.70
   1   4  -1  186.88    4.30
   1   4  -1  184.18    5.30
   1   4  -1  198.68    5.40
  -1  -4   1  182.18    4.50
  -1  -4   1  188.58    5.60
  -1  -4   1  185.58    5.70
   0   4  -1 1129.79   20.50
   0   4  -1 1152.28   19.50
   0   4  -1 1139.29   20.50
   0   4  -1 1142.19   18.70
   0  -4   1 1147.29   19.10
   0  -4   1 1146.59   20.30
   0  -4   1 1153.48   20.40
   0  -4   1 1145.29   20.90
  -1   4  -1  843.02   16.20
  -1   4  -1  861.81   14.60
  -1   4  -1  873.01   15.00
  -1   4  -1  867.51   15.40
  -1   4  -1  871.01   16.20
   1  -4   1  866.61   16.30
   1  -4   1  862.61   14.80
   1  -4   1  872.31   16.00
  -2   4  -1   32.40    1.90
  -2   4  -1   33.20    2.30
  -2   4  -1   32.00    2.00
  -2   4  -1   35.40    1.60
  -2   4  -1   32.30    2.20
   2  -4   1   32.30    2.10
   2  -4   1   32.40    2.10
   2  -4   1   34.60    2.10
  -3   4  -1    0.80    0.90
  -3   4  -1    1.10    0.60
  -3   4  -1    0.40    0.80
  -3   4  -1    0.30    0.80
   3  -4   1   -0.60    0.60
   3  -4   1    0.00    0.70
   3  -4   1    1.00    0.80
   3  -4   1   -0.20    0.70
  -4   4  -1    1.00    0.40
  -4   4  -1    1.40    0.90
  -4   4  -1    1.60    0.80
  -4   4  -1    4.70    1.40
  -4   4  -1    1.70    0.90
   4  -4   1    1.90    0.80
   4  -4   1    1.60    1.00
   4  -4   1    2.00    0.80
   4  -4   1    1.40    0.90
  -5   4  -1   60.69    3.10
  -5   4  -1   65.89    3.40
  -5   4  -1   64.99    3.10
   5  -4   1   59.09    3.10
   5  -4   1   62.19    2.80
  -6   4  -1   19.60    2.40
  -6   4  -1   24.30    2.50
  -6   4  -1   25.10    2.60
   6  -4   1   19.20    1.90
   6  -4   1   18.60    2.20
  -7   4  -1   14.70    2.30
  -7   4  -1   14.60    2.50
  -7   4  -1   13.50    2.10
   7  -4   1   14.60    2.20
   7  -4   1   12.00    1.70
  -8   4  -1    9.00    2.10
  -8   4  -1    4.00    1.80
  -8   4  -1    3.90    1.80
   8  -4   1    4.60    1.30
   8  -4   1    7.70    2.00
  -9   4  -1    4.80    1.70
  -9   4  -1    4.60    2.10
  -9   4  -1    8.10    2.20
   9  -4   1    3.70    1.80
 -10   4  -1   20.70    3.20
 -10   4  -1   24.50    3.50
 -10   4  -1   26.40    3.90
  10  -4   1   19.90    3.10
 -11   4  -1    5.10    2.60
 -11   4  -1   -1.40    1.50
  11  -4   1    2.60    1.90
  11   3  -1    3.60    2.30
 -11  -3   1    2.40    2.10
 -11  -3   1    4.60    2.70
  10   3  -1   15.40    2.90
 -10  -3   1   16.10    3.20
 -10  -3   1   14.60    3.10
   9   3  -1    5.00    1.80
   9   3  -1    4.40    1.50
  -9  -3   1    2.30    1.80
  -9  -3   1    6.60    2.40
   8   3  -1  115.49    5.40
   8   3  -1  112.29    4.60
  -8  -3   1  114.29    5.90
  -8  -3   1  121.59    5.90
   7   3  -1   66.69    4.00
   7   3  -1   71.39    3.50
  -7  -3   1   66.19    4.20
  -7  -3   1   64.99    3.10
  -7  -3   1   71.69    4.50
  -7  -3   1   65.19    3.60
   6   3  -1   -0.60    0.90
   6   3  -1   -0.30    1.00
  -6  -3   1    0.60    1.10
  -6  -3   1    0.30    0.70
  -6  -3   1    0.00    1.40
  -6  -3   1   -2.30    1.20
   5   3  -1   15.20    1.10
   5   3  -1   12.70    1.60
   5   3  -1   15.90    2.00
  -5  -3   1   16.20    2.10
  -5  -3   1   13.20    2.10
  -5  -3   1   18.80    2.20
  -5  -3   1   15.20    1.30
   4   3  -1   66.79    2.90
   4   3  -1   69.89    1.90
   4   3  -1   71.49    3.20
  -4  -3   1   72.89    3.40
  -4  -3   1   71.49    2.20
  -4  -3   1   75.69    3.50
  -4  -3   1   75.09    3.70
   3   3  -1  128.89    4.20
   3   3  -1  118.39    3.90
   3   3  -1  123.29    2.70
  -3  -3   1  125.09    4.60
  -3  -3   1  124.09    2.70
  -3  -3   1  125.69    4.50
  -3  -3   1  126.89    4.00
   2   3  -1   15.20    1.50
   2   3  -1   13.90    1.50
   2   3  -1   15.40    0.90
  -2  -3   1   13.80    1.80
  -2  -3   1   13.00    1.40
  -2  -3   1   22.00    2.20
  -2  -3   1   14.10    0.60
   1   3  -1  766.72   14.20
   1   3  -1  777.02   13.00
   1   3  -1  766.62   14.20
  -1  -3   1  785.72   13.60
  -1  -3   1  764.32   14.50
  -1  -3   1  793.62   14.80
   0   3  -1   13.70    1.40
   0   3  -1   14.80    1.10
   0   3  -1   16.50    1.50
   0   3  -1   13.10    0.90
   0  -3   1   11.60    1.00
   0  -3   1   15.20    1.70
  -1   3  -1  253.17    5.40
  -1   3  -1  249.18    5.80
  -1   3  -1  240.48    5.80
  -1   3  -1  249.48    5.00
  -1   3  -1  238.38    5.10
  -1   3  -1  238.58    4.90
   1  -3   1  248.98    5.50
   1  -3   1  255.67    5.90
   1  -3   1  250.57    5.70
  -2   3  -1   39.20    2.00
  -2   3  -1   42.00    1.50
  -2   3  -1   43.80    2.30
  -2   3  -1   36.90    2.20
  -2   3  -1   41.90    2.00
  -2   3  -1   40.20    1.80
   2  -3   1   41.10    2.20
   2  -3   1   40.10    2.10
   2  -3   1   38.20    1.80
   2  -3   1   39.40    2.10
  -3   3  -1   25.40    2.10
  -3   3  -1   23.00    1.70
  -3   3  -1   22.80    1.00
  -3   3  -1   23.90    1.60
  -3   3  -1   19.20    1.70
   3  -3   1   25.10    1.60
   3  -3   1   24.50    1.70
   3  -3   1   28.30    2.20
   3  -3   1   25.90    1.40
  -4   3  -1   78.29    1.90
  -4   3  -1   74.29    3.00
  -4   3  -1   76.79    3.20
  -4   3  -1   74.39    3.30
   4  -3   1   76.29    2.80
   4  -3   1   82.89    2.40
   4  -3   1   77.79    3.20
  -5   3  -1    1.30    0.90
  -5   3  -1    0.90    0.50
  -5   3  -1    1.70    1.00
  -5   3  -1    0.80    0.90
   5  -3   1    0.70    0.80
   5  -3   1    0.80    0.60
   5  -3   1    2.50    1.10
  -6   3  -1    3.40    1.40
  -6   3  -1    1.80    1.30
  -6   3  -1    2.80    1.10
   6  -3   1    2.10    1.20
   6  -3   1    3.00    0.90
  -7   3  -1    2.70    1.40
  -7   3  -1    3.70    1.50
  -7   3  -1    2.00    1.30
   7  -3   1    0.90    1.20
   7  -3   1    1.40    0.90
  -8   3  -1    1.80    1.60
  -8   3  -1    2.60    1.30
  -8   3  -1    3.40    1.70
   8  -3   1    0.20    0.90
   8  -3   1    1.80    1.30
  -9   3  -1    4.20    1.90
  -9   3  -1    4.30    1.70
  -9   3  -1    4.60    1.90
   9  -3   1    2.70    1.60
 -10   3  -1   58.79    4.20
 -10   3  -1   51.19    4.80
 -10   3  -1   66.19    4.90
  10  -3   1   60.99    4.20
 -11   3  -1  124.59    6.10
 -11   3  -1  135.19    7.30
 -11   3  -1  132.69    7.10
  11  -3   1  119.49    7.00
  11  -3   1  120.79    6.40
  12   2  -1   -0.60    2.10
 -12  -2   1   -0.70    3.00
  11   2  -1    0.50    2.10
 -11  -2   1    2.80    2.40
  10   2  -1   -1.20    1.40
 -10  -2   1    1.00    1.70
 -10  -2   1   -2.20    1.40
 -10  -2   1    0.70    2.40
   9   2  -1   13.50    2.40
   9   2  -1   14.30    2.00
  -9  -2   1   12.00    2.60
  -9  -2   1   12.80    2.20
  -9  -2   1   13.30    2.60
   8   2  -1   19.70    2.20
   8   2  -1   22.40    2.80
  -8  -2   1   21.30    2.40
  -8  -2   1   21.30    2.90
  -8  -2   1   26.80    3.50
   7   2  -1    0.70    0.90
   7   2  -1    1.90    1.30
  -7  -2   1    0.10    1.40
  -7  -2   1   -0.20    0.90
  -7  -2   1    1.10    1.10
  -7  -2   1    1.10    1.30
   6   2  -1    8.40    1.30
   6   2  -1    6.60    1.50
   6   2  -1   10.50    1.20
  -6  -2   1    9.80    1.70
  -6  -2   1    7.40    1.90
  -6  -2   1    6.90    1.30
  -6  -2   1    7.40    1.80
   5   2  -1   26.90    2.30
   5   2  -1   26.30    1.40
   5   2  -1   28.70    1.90
  -5  -2   1   26.50    2.50
  -5  -2   1   26.50    1.70
  -5  -2   1   29.80    2.70
  -5  -2   1   29.10    2.40
   4   2  -1   19.20    1.10
   4   2  -1   17.60    1.80
   4   2  -1   19.00    1.60
  -4  -2   1   16.70    2.10
  -4  -2   1   17.30    1.30
  -4  -2   1   16.60    1.90
  -4  -2   1   19.90    2.00
   3   2  -1 1534.25   24.00
   3   2  -1 1542.25   25.30
   3   2  -1 1490.75   25.70
  -3  -2   1 1533.75   26.40
  -3  -2   1 1492.45   24.40
  -3  -2   1 1522.45   26.00
   2   2  -1  241.78    5.30
   2   2  -1  242.48    5.50
   2   2  -1  246.28    4.20
  -2  -2   1  243.08    5.50
  -2  -2   1  233.58    4.40
  -2  -2   1  254.77    5.90
  -2  -2   1  244.88    6.00
   1   2  -1  640.44   11.60
   1   2  -1  649.43   10.60
   1   2  -1  650.73   11.50
  -1  -2   1  639.44   11.30
  -1  -2   1  652.13   12.00
   0   2  -1    5.00    0.70
   0   2  -1    5.00    0.60
   0   2  -1    4.60    0.60
   0   2  -1    4.00    0.80
   0   2  -1    5.10    0.80
   0   2  -1    4.00    0.50
   0  -2   1    3.00    0.80
   0  -2   1    5.00    0.90
   0  -2   1    4.70    0.70
  -1   2  -1  428.46    8.30
  -1   2  -1  444.16    7.70
  -1   2  -1  452.85    8.00
  -1   2  -1  432.36    7.80
  -1   2  -1  453.15    8.10
  -1   2  -1  439.16    8.30
   1  -2   1  431.46    8.30
   1  -2   1  445.86    8.10
   1  -2   1  439.06    8.20
  -2   2  -1  373.46    7.20
  -2   2  -1  364.36    7.40
  -2   2  -1  380.66    6.60
  -2   2  -1  370.16    7.50
  -2   2  -1  371.76    7.30
   2  -2   1  376.76    7.20
   2  -2   1  378.06    7.10
   2  -2   1  373.36    7.40
  -3   2  -1  956.60   15.80
  -3   2  -1  976.10   17.00
  -3   2  -1  934.21   16.80
  -3   2  -1  971.70   17.20
   3  -2   1  968.20   16.00
   3  -2   1  977.70   16.50
   3  -2   1  990.80   17.00
  -4   2  -1  232.88    5.90
  -4   2  -1  236.28    4.70
  -4   2  -1  233.38    5.70
  -4   2  -1  232.98    6.00
   4  -2   1  234.98    5.20
   4  -2   1  238.68    5.80
   4  -2   1  236.58    4.30
  -5   2  -1    1.70    0.90
  -5   2  -1    1.70    1.10
  -5   2  -1    3.30    1.00
  -5   2  -1    2.70    0.60
   5  -2   1    2.30    0.70
   5  -2   1    2.60    0.90
  -6   2  -1    1.10    1.10
  -6   2  -1    2.60    0.70
  -6   2  -1    1.50    1.10
  -6   2  -1    2.90    1.10
   6  -2   1    2.20    0.80
   6  -2   1    1.10    1.00
  -7   2  -1   52.69    3.40
  -7   2  -1   58.49    3.60
  -7   2  -1   54.69    3.10
   7  -2   1   60.49    3.20
   7  -2   1   61.49    2.60
  -8   2  -1   14.30    2.60
  -8   2  -1   14.50    2.40
  -8   2  -1   18.30    2.30
   8  -2   1   14.10    1.60
   8  -2   1   10.70    2.10
  -9   2  -1   51.29    4.40
  -9   2  -1   52.79    4.70
  -9   2  -1   50.29    3.50
   9  -2   1   51.69    3.70
 -10   2  -1   25.00    3.60
 -10   2  -1   24.60    3.60
 -10   2  -1   20.50    2.80
  10  -2   1   20.90    3.00
  10  -2   1   25.50    3.70
 -11   2  -1   -0.20    1.70
 -11   2  -1    1.40    2.10
 -11   2  -1   -2.40    1.60
  11  -2   1    0.30    2.00
  11  -2   1   -0.60    1.50
 -12   2  -1    6.00    2.70
 -12   2  -1    2.00    2.10
 -12   2  -1    1.50    2.20
  12  -2   1    4.00    3.30
  12  -2   1    2.50    2.20
  12   1  -1    1.40    2.20
 -12  -1   1    0.30    2.50
  11   1  -1   68.79    5.00
 -11  -1   1   63.19    5.80
 -11  -1   1   66.09    4.60
  10   1  -1   -0.60    1.40
 -10  -1   1    1.00    2.00
 -10  -1   1    0.40    1.40
   9   1  -1   10.30    1.70
   9   1  -1   14.30    2.40
  -9  -1   1   11.20    2.80
  -9  -1   1   11.70    2.10
  -9  -1   1   16.50    2.60
   8   1  -1    3.90    1.20
   8   1  -1    3.10    1.60
  -8  -1   1    2.90    1.80
  -8  -1   1    3.00    1.60
  -8  -1   1    5.90    1.50
   7   1  -1   19.20    1.90
   7   1  -1   22.40    2.10
   7   1  -1   17.90    2.30
  -7  -1   1   19.80    2.20
  -7  -1   1   24.90    3.00
  -7  -1   1   23.00    1.80
  -7  -1   1   22.80    2.10
  -7  -1   1   24.60    2.80
   6   1  -1   65.09    2.70
   6   1  -1   68.89    2.80
   6   1  -1   73.39    3.40
  -6  -1   1   72.69    3.10
  -6  -1   1   65.79    2.40
  -6  -1   1   69.29    3.50
  -6  -1   1   60.69    3.50
  -6  -1   1   66.29    2.90
   5   1  -1    0.50    0.70
   5   1  -1   -0.50    0.50
   5   1  -1    0.40    0.60
  -5  -1   1   -0.50    0.80
  -5  -1   1   -0.30    0.90
  -5  -1   1    0.00    0.40
  -5  -1   1    0.80    0.70
  -5  -1   1   -0.80    0.80
   4   1  -1  787.42   13.80
   4   1  -1  778.82   14.40
   4   1  -1  747.03   13.30
  -4  -1   1  781.42   14.90
  -4  -1   1  779.12   13.00
  -4  -1   1  765.12   14.10
  -4  -1   1  777.72   14.80
  -4  -1   1  793.32   13.80
   3   1  -1  453.05    8.80
   3   1  -1  439.26    7.70
   3   1  -1  447.06    8.40
  -3  -1   1  447.96    8.20
  -3  -1   1  452.05    7.50
  -3  -1   1  455.95    9.10
  -3  -1   1  441.26    9.10
   2   1  -1  645.84   11.10
   2   1  -1  626.74   10.20
   2   1  -1  639.44   11.40
  -2  -1   1  647.84   11.60
  -2  -1   1  650.63   11.80
  -2  -1   1  652.93   10.80
   1   1  -1  513.35    7.90
   1   1  -1  491.85    8.80
   1   1  -1  494.15    8.80
  -1  -1   1  506.95    9.00
  -1  -1   1  516.35    9.30
   0   1  -1    8.40    0.80
   0   1  -1    5.70    0.60
   0   1  -1    7.60    0.50
   0   1  -1    7.50    0.70
   0   1  -1    6.60    0.60
   0   1  -1    7.30    0.70
   0  -1   1    6.60    0.80
   0  -1   1    8.60    0.80
  -1   1  -1  331.87    6.00
  -1   1  -1  327.27    5.80
  -1   1  -1  330.17    6.00
  -1   1  -1  322.17    6.00
  -1   1  -1  331.67    6.10
  -1   1  -1  329.57    5.90
   1  -1   1  320.07    6.00
   1  -1   1  326.47    6.00
   1  -1   1  329.47    5.90
  -2   1  -1    1.70    0.40
  -2   1  -1    2.00    0.60
  -2   1  -1    2.00    0.60
  -2   1  -1    2.00    0.60
   2  -1   1    2.50    0.40
   2  -1   1    2.10    0.60
   2  -1   1    2.00    0.50
  -3   1  -1   -0.40    0.40
  -3   1  -1    0.40    0.60
  -3   1  -1    0.00    0.60
  -3   1  -1   -1.00    0.60
   3  -1   1    0.40    0.60
   3  -1   1   -0.70    0.30
   3  -1   1    0.20    0.20
  -4   1  -1  277.97    5.80
  -4   1  -1  285.87    6.30
  -4   1  -1  288.27    6.70
  -4   1  -1  279.27    6.80
   4  -1   1  279.97    6.30
   4  -1   1  284.87    5.60
  -5   1  -1    1.70    0.80
  -5   1  -1    2.50    1.10
  -5   1  -1    2.50    0.80
  -5   1  -1    2.70    1.00
   5  -1   1    2.90    0.90
   5  -1   1    2.40    0.60
  -6   1  -1   35.70    2.30
  -6   1  -1   40.40    2.80
  -6   1  -1   41.00    2.60
  -6   1  -1   38.50    2.10
   6  -1   1   36.50    1.80
   6  -1   1   35.40    2.40
  -7   1  -1    8.60    2.00
  -7   1  -1    4.50    1.20
  -7   1  -1    4.10    1.50
  -7   1  -1    5.40    1.30
   7  -1   1    4.50    1.30
   7  -1   1    4.90    1.00
  -8   1  -1   40.90    3.90
  -8   1  -1   41.20    2.90
  -8   1  -1   44.00    3.90
   8  -1   1   37.80    3.20
   8  -1   1   45.80    2.30
  -9   1  -1   28.00    2.90
  -9   1  -1   34.40    3.70
  -9   1  -1   34.20    3.80
   9  -1   1   40.90    3.80
   9  -1   1   32.30    3.70
 -10   1  -1   -0.80    1.30
 -10   1  -1   -1.00    1.40
 -10   1  -1    0.50    2.00
  10  -1   1    0.40    1.50
  10  -1   1    2.40    1.90
 -11   1  -1   51.49    5.00
 -11   1  -1   64.69    5.90
 -11   1  -1   57.59    4.00
  11  -1   1   52.69    4.80
  11  -1   1   59.09    5.40
 -12   1  -1   -1.80    2.20
 -12   1  -1    3.40    2.30
  12  -1   1    0.00    1.80
  12   0  -1    7.60    2.50
 -12   0   1    4.60    2.30
 -12   0   1    1.60    2.40
  11   0  -1    2.20    1.90
 -11   0   1    4.30    2.10
 -11   0   1    7.10    2.50
  10   0  -1    0.20    1.60
 -10   0   1   -0.50    1.70
 -10   0   1    1.00    1.70
   9   0  -1    2.00    1.10
   9   0  -1    2.40    1.40
  -9   0   1    2.80    1.60
  -9   0   1    4.20    2.20
   8   0  -1    8.50    1.90
   8   0  -1    5.90    1.30
   8   0  -1    3.10    1.40
  -8   0   1    5.20    1.30
  -8   0   1    5.20    1.60
  -8   0   1    6.80    2.00
  -8   0   1    7.50    1.80
   7   0  -1  173.98    4.90
   7   0  -1  177.78    5.80
  -7   0   1  167.38    5.60
  -7   0   1  183.88    4.90
  -7   0   1  165.98    6.20
  -7   0   1  170.28    5.70
   6   0  -1   28.40    1.80
   6   0  -1   36.50    2.40
  -6   0   1   34.00    1.90
  -6   0   1   32.50    1.80
  -6   0   1   34.00    2.30
  -6   0   1   29.60    2.30
  -6   0   1   25.60    2.50
   5   0  -1  428.86    9.10
   5   0  -1  414.26    8.40
  -5   0   1  435.86    8.20
  -5   0   1  421.66    9.00
  -5   0   1  429.56    9.20
  -5   0   1  426.96    9.80
   4   0  -1   46.00    1.80
   4   0  -1   50.29    2.20
  -4   0   1   49.00    2.30
  -4   0   1   50.39    2.50
  -4   0   1   47.60    1.80
  -4   0   1   47.00    2.60
   3   0  -1  623.54   10.60
   3   0  -1  596.64   10.90
  -3   0   1  595.84   10.80
  -3   0   1  609.84   10.20
  -3   0   1  614.64   11.10
  -3   0   1  589.54   11.40
   2   0  -1   75.39    2.20
   2   0  -1   75.89    2.00
  -2   0   1   76.49    1.70
  -2   0   1   78.09    2.40
  -2   0   1   79.59    2.20
  -2   0   1   73.59    2.40
   1   0  -1  951.80   15.20
   1   0  -1  930.71   15.10
   1   0  -1  953.40   15.20
  -1   0   1  945.41   15.20
  -1   0   1  932.61   14.70
  -1   0   1  938.81   15.50
  -1   0   1  942.91   15.50
   0   0  -1  629.84   10.00
   0   0  -1  620.84   10.00
   0   0  -1  610.04   10.20
   0   0  -1  618.44   10.20
   0   0  -1  633.64   10.00
   0   0  -1  633.84   10.20
   0   0   1  638.34   10.30
   0   0   1  630.14   10.10
  -1   0  -1 3162.88   52.29
  -1   0  -1 3263.77   51.59
  -1   0  -1 3288.47   53.79
  -1   0  -1 3433.96   53.69
  -1   0  -1 3182.48   53.09
   1   0   1 3275.37   52.89
   1   0   1 3297.77   51.49
  -2   0  -1 1447.06   23.80
  -2   0  -1 1457.85   23.50
  -2   0  -1 1466.05   23.50
  -2   0  -1 1446.76   23.70
   2   0   1 1476.25   23.40
   2   0   1 1453.65   22.80
  -3   0  -1  140.49    3.90
  -3   0  -1  147.69    3.80
  -3   0  -1  142.09    3.50
  -3   0  -1  139.79    3.50
   3   0   1  142.29    2.90
   3   0   1  148.19    3.50
  -4   0  -1   58.79    2.50
  -4   0  -1   57.69    2.80
  -4   0  -1   62.19    2.50
  -4   0  -1   59.79    2.30
   4   0   1   60.09    2.40
   4   0   1   60.89    1.80
  -5   0  -1   12.10    1.40
  -5   0  -1   14.30    1.80
  -5   0  -1   10.30    1.50
  -5   0  -1   13.60    1.50
   5   0   1   13.80    1.10
   5   0   1   13.30    1.50
  -6   0  -1   91.79    3.60
  -6   0  -1   93.39    3.40
  -6   0  -1   94.89    3.90
  -6   0  -1   99.89    4.30
   6   0   1   98.29    4.00
   6   0   1   94.89    2.80
   6   0   1   96.39    3.70
  -7   0  -1    7.00    2.00
  -7   0  -1    7.90    1.70
  -7   0  -1    7.90    1.50
  -7   0  -1    8.50    1.50
   7   0   1    8.10    1.80
   7   0   1    6.60    1.50
   7   0   1    6.80    1.10
  -8   0  -1   22.60    3.10
  -8   0  -1   18.50    2.30
  -8   0  -1   25.20    2.80
  -8   0  -1   19.70    2.20
   8   0   1   19.50    2.40
   8   0   1   24.60    2.00
   8   0   1   24.20    2.80
  -9   0  -1    5.10    1.80
  -9   0  -1    4.20    1.90
  -9   0  -1    1.70    1.30
   9   0   1    4.90    1.70
   9   0   1    2.70    1.70
 -10   0  -1    5.80    2.20
 -10   0  -1    7.70    2.40
 -10   0  -1    8.20    1.90
  10   0   1    3.10    2.00
  10   0   1    6.80    2.10
 -11   0  -1   36.00    4.30
 -11   0  -1   33.40    4.50
  11   0   1   24.60    3.50
 -12   0  -1   -1.10    2.00
 -12   0  -1    3.50    2.40
  12   0   1    1.60    1.90
  12  -1  -1    5.80    2.60
 -12   1   1    7.90    2.90
 -12   1   1    5.90    2.50
  11  -1  -1    3.80    2.10
 -11   1   1    4.80    2.40
 -11   1   1    4.00    2.10
  10  -1  -1    8.00    2.10
 -10   1   1    3.00    1.90
 -10   1   1    5.30    2.10
   9  -1  -1   11.80    1.70
   9  -1  -1    9.70    2.20
  -9   1   1    8.80    1.70
  -9   1   1    5.90    2.00
  -9   1   1    5.40    1.80
   8  -1  -1  365.46    9.70
   8  -1  -1  369.96    8.40
  -8   1   1  369.46    8.70
  -8   1   1  369.76    9.80
  -8   1   1  348.37   10.20
   7  -1  -1  100.69    3.60
   7  -1  -1  104.49    4.30
  -7   1   1  104.49    4.50
  -7   1   1  107.29    3.90
  -7   1   1  105.09    4.90
  -7   1   1  107.69    3.70
   6  -1  -1  272.27    6.20
   6  -1  -1  259.47    6.90
  -6   1   1  269.07    6.50
  -6   1   1  272.97    6.40
  -6   1   1  266.77    7.60
  -6   1   1  277.57    7.20
   5  -1  -1    9.60    1.40
   5  -1  -1    9.30    1.10
  -5   1   1    8.90    1.10
  -5   1   1    9.70    1.30
  -5   1   1   11.50    1.50
  -5   1   1    9.90    1.70
   4  -1  -1   91.59    3.10
   4  -1  -1   90.99    2.70
  -4   1   1   93.09    2.80
  -4   1   1   97.79    3.00
  -4   1   1   93.89    3.40
  -4   1   1   91.49    3.20
   3  -1  -1  910.71   15.50
   3  -1  -1  890.31   15.10
  -3   1   1  890.41   15.90
  -3   1   1  906.21   15.70
  -3   1   1  925.51   15.30
  -3   1   1  903.71   15.20
   2  -1  -1   13.10    0.80
   2  -1  -1   14.70    0.70
   2  -1  -1   12.80    0.90
  -2   1   1   13.20    0.90
  -2   1   1   14.20    1.00
  -2   1   1   12.80    0.80
  -2   1   1   14.30    1.20
   1  -1  -1   81.09    1.90
   1  -1  -1   81.69    1.80
   1  -1  -1   79.99    1.90
   1  -1  -1   83.19    1.60
  -1   1   1   79.29    1.90
  -1   1   1   81.89    2.00
  -1   1   1   79.49    2.00
   0  -1  -1  169.88    3.20
   0  -1  -1  169.98    3.40
   0  -1  -1  166.58    3.20
   0  -1  -1  160.78    3.40
   0   1   1  161.88    3.40
   0   1   1  169.08    3.40
   0   1   1  167.78    3.10
  -1  -1  -1   26.10    1.00
  -1  -1  -1   25.90    1.10
  -1  -1  -1   25.40    1.00
  -1  -1  -1   26.50    1.00
   1   1   1   26.30    1.10
   1   1   1   25.30    0.70
   1   1   1   27.60    0.90
  -2  -1  -1  140.89    3.50
  -2  -1  -1  145.39    3.00
  -2  -1  -1  143.89    3.10
  -2  -1  -1  148.59    3.50
  -2  -1  -1  140.09    3.20
   2   1   1  141.39    3.40
   2   1   1  141.79    3.10
   2   1   1  145.19    2.70
  -3  -1  -1  115.69    3.00
  -3  -1  -1  123.59    3.60
  -3  -1  -1  123.79    2.70
  -3  -1  -1  123.99    3.20
  -3  -1  -1  120.79    3.50
   3   1   1  124.49    3.20
   3   1   1  122.19    3.30
   3   1   1  122.39    2.60
  -4  -1  -1   -0.40    0.80
  -4  -1  -1    0.10    0.50
  -4  -1  -1   -0.20    1.00
  -4  -1  -1    0.10    0.80
  -4  -1  -1    0.20    0.60
   4   1   1   -0.30    0.60
   4   1   1    0.60    0.50
   4   1   1   -1.60    0.70
  -5  -1  -1   14.60    1.40
  -5  -1  -1   12.10    1.00
  -5  -1  -1    8.90    1.40
  -5  -1  -1   14.70    1.90
  -5  -1  -1   14.50    1.70
   5   1   1   13.40    1.10
   5   1   1   14.70    1.70
   5   1   1   12.70    1.50
  -6  -1  -1  186.18    5.70
  -6  -1  -1  187.78    5.00
  -6  -1  -1  184.78    5.50
  -6  -1  -1  182.88    4.00
  -6  -1  -1  187.28    6.10
   6   1   1  189.18    5.60
   6   1   1  193.68    5.60
   6   1   1  186.58    4.40
  -7  -1  -1 1028.10   20.00
  -7  -1  -1 1048.50   19.10
  -7  -1  -1 1006.90   20.90
  -7  -1  -1 1062.59   20.20
   7   1   1 1075.99   20.00
   7   1   1 1053.59   20.10
   7   1   1 1042.00   18.20
  -8  -1  -1  131.79    4.70
  -8  -1  -1  140.79    5.40
  -8  -1  -1  136.09    6.00
  -8  -1  -1  128.59    5.30
   8   1   1  137.49    5.40
   8   1   1  134.89    5.40
  -9  -1  -1    1.40    1.50
  -9  -1  -1    0.60    1.10
  -9  -1  -1    1.50    1.70
  -9  -1  -1    1.00    1.40
   9   1   1    0.10    1.30
   9   1   1    1.30    1.50
 -10  -1  -1    0.80    1.70
 -10  -1  -1    2.00    1.70
  10   1   1   -2.10    1.40
 -11  -1  -1    2.10    2.30
 -11  -1  -1    1.40    2.00
  11   1   1   -0.50    1.60
 -12  -1  -1    9.20    3.50
 -12  -1  -1   11.80    3.00
  12   1   1   15.80    3.20
  12  -2  -1    2.40    2.20
 -12   2   1   -0.20    2.00
 -12   2   1    2.20    2.70
  11  -2  -1    1.90    1.70
 -11   2   1    2.90    2.20
 -11   2   1    7.10    2.40
  10  -2  -1   15.60    2.70
 -10   2   1   12.70    2.20
 -10   2   1   18.00    3.30
 -10   2   1   11.40    2.50
   9  -2  -1    2.40    1.50
   9  -2  -1    2.10    1.10
  -9   2   1    0.00    1.20
  -9   2   1    1.50    1.70
  -9   2   1    0.10    1.50
   8  -2  -1    7.10    1.40
   8  -2  -1    6.60    1.70
  -8   2   1    6.40    1.80
  -8   2   1    3.30    1.80
  -8   2   1    7.70    1.60
   7  -2  -1  512.75   11.80
   7  -2  -1  536.85   10.80
  -7   2   1  524.95   12.50
  -7   2   1  546.35   12.30
  -7   2   1  534.95   11.30
   6  -2  -1  104.09    4.00
   6  -2  -1   97.39    3.30
  -6   2   1  107.29    4.30
  -6   2   1  108.29    4.30
  -6   2   1   98.69    3.10
  -6   2   1  102.19    3.60
   5  -2  -1   -0.80    0.50
   5  -2  -1   -0.20    0.70
  -5   2   1   -0.80    0.70
  -5   2   1   -0.40    0.80
  -5   2   1    0.00    0.50
  -5   2   1    0.10    0.60
   4  -2  -1   46.70    2.00
   4  -2  -1   45.90    2.30
   4  -2  -1   47.50    1.50
  -4   2   1   42.90    2.00
  -4   2   1   45.40    2.40
  -4   2   1   46.50    1.60
  -4   2   1   46.30    2.40
   3  -2  -1  588.24   10.70
   3  -2  -1  555.84   10.30
   3  -2  -1  583.84    9.90
  -3   2   1  583.54   10.60
  -3   2   1  581.24   10.70
  -3   2   1  559.94   10.80
  -3   2   1  588.54    9.50
   2  -2  -1 2411.96   38.40
   2  -2  -1 2454.25   38.60
   2  -2  -1 2390.06   38.60
  -2   2   1 2434.36   38.90
  -2   2   1 2443.46   38.50
  -2   2   1 2434.06   38.80
   1  -2  -1 9403.06  149.09
   1  -2  -1 9282.27  146.59
   1  -2  -1 9237.48  150.68
   1  -2  -1 9399.66  150.08
  -1   2   1 9618.14  150.18
  -1   2   1 9321.57  146.89
  -1   2   1 9412.26  149.39
  -1   2   1 9443.16  150.28
   0  -2  -1  164.88    3.30
   0  -2  -1  165.88    3.60
   0  -2  -1  161.68    2.80
   0  -2  -1  160.88    3.40
   0   2   1  162.38    3.10
   0   2   1  156.98    3.30
   0   2   1  159.08    3.40
  -1  -2  -1 1239.08   20.40
  -1  -2  -1 1266.57   19.80
  -1  -2  -1 1224.08   19.80
  -1  -2  -1 1230.98   19.50
  -1  -2  -1 1242.18   20.40
   1   2   1 1230.48   20.00
   1   2   1 1224.88   19.90
   1   2   1 1221.58   19.60
   1   2   1 1239.18   20.10
  -2  -2  -1    9.40    1.00
  -2  -2  -1    8.30    0.90
  -2  -2  -1    9.00    0.70
  -2  -2  -1    8.70    1.00
   2   2   1   10.10    0.80
   2   2   1    9.80    0.90
   2   2   1    9.60    0.90
  -3  -2  -1  154.98    3.60
  -3  -2  -1  159.98    4.30
  -3  -2  -1  153.58    3.80
  -3  -2  -1  151.78    4.30
   3   2   1  152.68    3.80
   3   2   1  153.48    3.40
   3   2   1  149.59    3.90
  -4  -2  -1    2.00    1.10
  -4  -2  -1    0.50    0.70
  -4  -2  -1    0.30    1.00
  -4  -2  -1    1.20    0.80
   4   2   1    1.30    0.80
   4   2   1    2.10    0.90
   4   2   1    1.60    0.60
  -5  -2  -1   57.39    2.30
  -5  -2  -1   58.49    2.30
  -5  -2  -1   55.89    2.50
  -5  -2  -1   56.29    3.00
  -5  -2  -1   57.39    3.10
   5   2   1   61.29    2.20
   5   2   1   58.99    2.80
   5   2   1   56.49    2.60
  -6  -2  -1   25.40    2.50
  -6  -2  -1   29.30    2.90
  -6  -2  -1   28.50    1.80
  -6  -2  -1   26.50    1.70
  -6  -2  -1   25.40    2.20
   6   2   1   27.60    1.60
   6   2   1   26.50    2.40
   6   2   1   25.60    2.20
  -7  -2  -1    0.20    0.90
  -7  -2  -1    0.00    1.10
  -7  -2  -1    1.00    1.30
  -7  -2  -1    0.60    1.40
   7   2   1   -0.70    0.60
   7   2   1    0.50    1.00
   7   2   1   -0.50    1.00
  -8  -2  -1   23.80    2.90
  -8  -2  -1   28.50    3.40
  -8  -2  -1   26.30    2.40
  -8  -2  -1   21.60    2.50
   8   2   1   21.70    2.70
   8   2   1   24.50    2.60
  -9  -2  -1   -0.90    1.80
  -9  -2  -1    4.60    1.80
  -9  -2  -1    2.90    1.50
   9   2   1    3.60    1.70
 -10  -2  -1    2.60    2.00
 -10  -2  -1    1.10    1.50
 -10  -2  -1    0.40    1.60
  10   2   1   -0.60    1.70
 -11  -2  -1   12.70    3.10
 -11  -2  -1   11.30    2.60
  11   2   1   16.80    2.90
 -12  -2  -1    3.70    2.40
  12   2   1    1.10    1.90
 -12   3   1   -2.10    2.20
 -12   3   1    0.30    2.40
  11  -3  -1   48.10    4.60
 -11   3   1   36.30    4.50
 -11   3   1   37.30    3.80
 -11   3   1   47.30    5.00
  10  -3  -1    6.10    2.00
 -10   3   1    5.20    2.10
 -10   3   1    4.20    1.80
 -10   3   1    4.90    2.40
   9  -3  -1   87.09    4.60
   9  -3  -1   80.29    3.70
  -9   3   1   95.29    4.40
  -9   3   1   95.69    5.30
  -9   3   1   89.69    5.00
   8  -3  -1   17.50    1.90
   8  -3  -1   14.60    2.30
  -8   3   1   18.30    2.20
  -8   3   1   18.60    2.70
  -8   3   1   15.10    2.50
   7  -3  -1  177.38    5.10
   7  -3  -1  165.98    5.70
  -7   3   1  176.48    6.20
  -7   3   1  165.28    6.00
  -7   3   1  167.28    5.40
   6  -3  -1    3.10    1.10
   6  -3  -1    1.40    0.80
  -6   3   1    0.50    1.00
  -6   3   1    0.50    0.90
  -6   3   1    0.40    1.10
   5  -3  -1   17.40    1.70
   5  -3  -1   18.60    1.60
   5  -3  -1   21.00    1.10
  -5   3   1   20.70    0.80
  -5   3   1   17.50    1.70
  -5   3   1   20.70    2.10
  -5   3   1   20.60    2.10
   4  -3  -1   21.30    1.20
   4  -3  -1   25.70    1.90
   4  -3  -1   21.90    1.50
  -4   3   1   22.60    2.00
  -4   3   1   19.50    1.70
  -4   3   1   19.60    1.70
   3  -3  -1 1072.09   18.60
   3  -3  -1 1081.79   18.00
   3  -3  -1 1043.00   18.30
  -3   3   1 1069.29   18.70
  -3   3   1 1074.89   18.60
  -3   3   1 1074.79   18.20
   2  -3  -1  995.60   17.00
   2  -3  -1 1008.50   17.00
   2  -3  -1 1001.10   17.10
  -2   3   1  999.30   17.30
  -2   3   1  968.30   17.20
  -2   3   1 1012.40   16.40
  -2   3   1  989.00   17.10
   1  -3  -1   13.30    1.10
   1  -3  -1   14.80    1.20
   1  -3  -1   16.00    0.90
   1  -3  -1   16.80    1.30
  -1   3   1   17.10    1.40
  -1   3   1   15.70    1.20
  -1   3   1   16.70    0.60
  -1   3   1   18.00    1.10
   0  -3  -1  341.17    6.90
   0  -3  -1  332.27    6.50
   0  -3  -1  328.27    6.40
   0   3   1  334.67    6.50
   0   3   1  327.17    6.60
   0   3   1  325.77    6.60
   0   3   1  334.17    5.90
  -1  -3  -1  108.69    2.80
  -1  -3  -1  100.09    3.10
  -1  -3  -1  108.89    2.50
  -1  -3  -1  106.79    3.20
   1   3   1  107.39    2.90
   1   3   1  104.19    2.90
   1   3   1  107.09    2.80
   1   3   1  100.29    2.10
  -2  -3  -1  387.36    8.00
  -2  -3  -1  380.76    6.60
  -2  -3  -1  387.36    7.40
   2   3   1  379.76    7.40
   2   3   1  377.26    7.70
   2   3   1  380.86    7.30
  -3  -3  -1  350.46    7.70
  -3  -3  -1  366.66    8.20
  -3  -3  -1  351.76    7.60
  -3  -3  -1  351.06    6.60
   3   3   1  357.46    7.10
   3   3   1  353.86    7.00
   3   3   1  352.66    7.60
  -4  -3  -1  859.91   15.00
  -4  -3  -1  877.91   16.80
  -4  -3  -1  801.12   16.10
  -4  -3  -1  890.71   15.90
   4   3   1  868.41   15.30
   4   3   1  877.01   16.00
   4   3   1  884.41   15.20
  -5  -3  -1   29.60    1.80
  -5  -3  -1   29.80    2.00
  -5  -3  -1   33.90    2.80
  -5  -3  -1   29.10    2.60
   5   3   1   26.30    1.90
   5   3   1   29.50    2.20
   5   3   1   27.80    1.70
  -6  -3  -1  127.89    4.20
  -6  -3  -1  122.19    5.10
  -6  -3  -1  121.19    4.10
  -6  -3  -1  123.89    5.00
   6   3   1  129.19    3.80
   6   3   1  126.79    4.70
   6   3   1  127.09    4.20
  -7  -3  -1    2.10    1.10
  -7  -3  -1    4.10    1.60
  -7  -3  -1    2.60    1.20
  -7  -3  -1    3.20    1.50
   7   3   1    4.10    1.10
   7   3   1    1.10    1.10
   7   3   1    2.00    1.30
  -8  -3  -1    8.60    1.80
  -8  -3  -1    9.40    2.30
  -8  -3  -1   14.30    2.50
   8   3   1   12.40    2.20
   8   3   1    9.00    1.90
  -9  -3  -1    4.90    2.00
  -9  -3  -1    2.70    1.50
  -9  -3  -1    3.50    2.10
   9   3   1    6.20    1.90
 -10  -3  -1   24.40    3.50
 -10  -3  -1   23.20    3.80
  10   3   1   28.50    3.60
 -11  -3  -1   72.19    6.40
  11   3   1   68.29    5.70
 -12  -3  -1    9.70    3.60
  12   3   1    3.10    2.40
  11  -4  -1    2.90    1.80
 -11   4   1    2.10    2.30
 -11   4   1    0.60    2.00
 -11   4   1    3.70    2.00
  10  -4  -1   -0.60    1.30
 -10   4   1   -1.50    1.20
 -10   4   1    0.40    1.70
 -10   4   1   -0.90    1.50
   9  -4  -1    3.20    1.80
   9  -4  -1    5.50    1.50
  -9   4   1    3.10    1.90
  -9   4   1    2.70    1.50
  -9   4   1    8.80    2.20
   8  -4  -1   17.20    2.60
   8  -4  -1   16.90    2.00
  -8   4   1   18.40    2.40
  -8   4   1   17.50    2.50
  -8   4   1   19.10    2.70
   7  -4  -1    5.40    1.50
   7  -4  -1    7.00    1.40
  -7   4   1    7.30    1.90
  -7   4   1    5.30    1.70
  -7   4   1    5.30    1.40
   6  -4  -1    7.90    1.60
   6  -4  -1   13.60    1.70
  -6   4   1   11.30    1.80
  -6   4   1   12.10    1.80
  -6   4   1   11.50    1.90
   5  -4  -1   46.60    1.90
   5  -4  -1   45.10    2.60
   5  -4  -1   44.60    2.40
  -5   4   1   47.70    2.60
  -5   4   1   46.50    2.60
  -5   4   1   43.20    2.70
   4  -4  -1   12.20    1.40
   4  -4  -1   10.30    1.50
   4  -4  -1   10.30    1.20
  -4   4   1   10.80    1.50
  -4   4   1   12.90    1.70
  -4   4   1    9.70    1.30
   3  -4  -1 2253.97   37.20
   3  -4  -1 2301.57   37.00
   3  -4  -1 2299.77   37.40
  -3   4   1 2248.68   36.30
  -3   4   1 2247.08   37.30
  -3   4   1 2210.78   37.40
  -3   4   1 2264.37   37.70
   2  -4  -1 2671.23   43.10
   2  -4  -1 2660.63   41.40
   2  -4  -1 2646.74   42.90
   2  -4  -1 2647.14   43.10
  -2   4   1 2624.24   43.30
  -2   4   1 2648.44   42.70
  -2   4   1 2657.63   43.20
  -2   4   1 2640.04   41.50
   1  -4  -1  171.68    4.50
   1  -4  -1  178.28    4.00
  -1   4   1  182.08    4.70
  -1   4   1  170.08    4.50
  -1   4   1  174.98    4.00
   0  -4  -1   77.49    2.80
   0  -4  -1   80.09    3.20
   0  -4  -1   78.09    2.70
   0   4   1   79.79    3.00
   0   4   1   80.09    2.10
   0   4   1   79.69    2.70
   0   4   1   80.39    2.90
  -1  -4  -1  144.59    4.40
  -1  -4  -1  145.19    3.90
  -1  -4  -1  146.09    4.30
  -1  -4  -1  148.59    3.20
   1   4   1  148.59    4.10
   1   4   1  149.29    3.90
   1   4   1  144.29    2.70
  -2  -4  -1  257.97    6.60
  -2  -4  -1  264.07    6.70
  -2  -4  -1  265.57    5.70
   2   4   1  271.17    5.70
   2   4   1  255.27    6.00
   2   4   1  253.97    4.40
  -3  -4  -1  840.22   13.80
  -3  -4  -1  831.22   15.30
  -3  -4  -1  844.82   16.40
  -3  -4  -1  837.52   16.00
   3   4   1  829.32   15.20
   3   4   1  854.11   15.70
   3   4   1  848.12   14.80
  -4  -4  -1   39.10    2.70
  -4  -4  -1   39.20    1.60
  -4  -4  -1   39.20    2.40
  -4  -4  -1   41.60    2.50
   4   4   1   40.50    2.00
   4   4   1   42.10    2.50
   4   4   1   37.30    2.10
  -5  -4  -1    5.00    1.30
  -5  -4  -1    5.00    1.40
  -5  -4  -1    6.90    1.00
  -5  -4  -1    5.10    1.60
   5   4   1    4.00    1.20
   5   4   1    6.00    1.20
   5   4   1    7.60    1.20
  -6  -4  -1   10.30    2.20
  -6  -4  -1   11.00    2.00
  -6  -4  -1    7.80    1.30
  -6  -4  -1    8.60    1.60
   6   4   1    8.60    1.40
   6   4   1   14.90    2.10
   6   4   1   13.80    1.60
  -7  -4  -1   10.90    1.60
  -7  -4  -1   10.10    2.10
  -7  -4  -1    9.60    1.70
  -7  -4  -1    9.90    2.20
   7   4   1    8.40    1.90
   7   4   1    9.20    1.50
   7   4   1    9.30    1.60
  -8  -4  -1   11.10    2.40
  -8  -4  -1   14.20    2.70
   8   4   1   10.20    2.30
  -9  -4  -1   24.70    3.40
  -9  -4  -1   17.20    3.10
   9   4   1   22.40    3.10
 -10  -4  -1    2.40    2.20
 -10  -4  -1    2.90    2.20
  10   4   1    3.60    1.90
 -11  -4  -1    8.80    3.20
 -11  -4  -1    9.10    2.90
  11   4   1    7.40    2.70
  11  -5  -1    1.30    1.70
 -11   5   1   -1.40    1.50
 -11   5   1   -0.70    2.00
  10  -5  -1    5.70    2.30
 -10   5   1    5.20    2.00
 -10   5   1    3.10    2.20
   9  -5  -1    0.10    1.20
   9  -5  -1   -0.20    1.50
  -9   5   1    1.20    1.60
  -9   5   1   -2.30    1.50
  -9   5   1   -1.30    1.60
   8  -5  -1   18.70    2.60
   8  -5  -1   21.10    2.40
  -8   5   1   21.70    2.80
  -8   5   1   18.20    2.80
  -8   5   1   19.70    2.60
   7  -5  -1   -1.40    1.00
   7  -5  -1    0.80    1.10
  -7   5   1   -0.10    1.00
  -7   5   1   -0.30    1.20
  -7   5   1   -0.40    1.20
   6  -5  -1   -0.90    1.00
   6  -5  -1    0.60    1.00
  -6   5   1    0.60    1.00
  -6   5   1    0.80    1.10
  -6   5   1    1.80    1.30
   5  -5  -1  174.28    4.70
   5  -5  -1  185.48    5.30
   5  -5  -1  170.68    5.60
  -5   5   1  172.48    5.10
  -5   5   1  174.58    5.80
  -5   5   1  168.88    5.60
   4  -5  -1  674.93   13.70
   4  -5  -1  681.93   13.40
   4  -5  -1  654.93   12.90
  -4   5   1  682.73   13.70
  -4   5   1  680.43   12.50
  -4   5   1  683.93   13.70
   3  -5  -1  198.88    5.40
   3  -5  -1  215.58    5.80
   3  -5  -1  200.88    5.50
  -3   5   1  198.18    5.80
  -3   5   1  197.38    5.60
  -3   5   1  196.38    4.40
  -3   5   1  202.58    5.50
   2  -5  -1  118.99    3.90
   2  -5  -1  121.59    4.10
   2  -5  -1  125.79    4.10
   2  -5  -1  122.39    3.00
  -2   5   1  119.39    4.20
  -2   5   1  117.59    2.40
  -2   5   1  117.19    3.60
  -2   5   1  124.29    4.10
   1  -5  -1   14.00    1.50
   1  -5  -1   17.30    1.50
   1  -5  -1   14.40    1.70
  -1   5   1   15.80    1.30
  -1   5   1   12.90    1.60
  -1   5   1   15.60    1.60
   0  -5  -1   -0.70    0.80
   0  -5  -1    1.60    0.90
   0  -5  -1    1.40    0.90
   0   5   1    0.00    0.80
   0   5   1    0.80    0.80
   0   5   1    1.10    0.50
   0   5   1    0.10    0.60
  -1  -5  -1  118.99    4.10
  -1  -5  -1  121.39    4.40
  -1  -5  -1  124.99    2.90
  -1  -5  -1  123.79    3.90
   1   5   1  123.99    4.20
   1   5   1  123.19    3.70
   1   5   1  124.89    2.40
   1   5   1  132.49    4.20
  -2  -5  -1   87.99    2.80
  -2  -5  -1   77.49    3.70
  -2  -5  -1   82.49    3.20
  -2  -5  -1   86.69    3.80
   2   5   1   87.89    3.40
   2   5   1   83.69    3.40
   2   5   1   88.99    3.00
  -3  -5  -1   24.30    2.50
  -3  -5  -1   28.00    2.60
  -3  -5  -1   25.80    1.90
   3   5   1   25.00    2.20
   3   5   1   24.20    1.60
   3   5   1   25.10    2.10
  -4  -5  -1    0.60    1.00
  -4  -5  -1   -0.60    1.00
  -4  -5  -1    1.20    0.50
  -4  -5  -1   -0.50    0.80
   4   5   1   -0.10    0.50
   4   5   1    0.40    1.00
   4   5   1    1.50    0.90
   4   5   1    1.30    0.70
  -5  -5  -1    0.80    1.20
  -5  -5  -1   -1.10    1.10
  -5  -5  -1    0.60    1.20
   5   5   1   -0.20    1.00
   5   5   1    0.80    0.70
   5   5   1   -0.50    0.80
  -6  -5  -1   61.79    4.20
  -6  -5  -1   66.49    3.70
  -6  -5  -1   64.09    3.80
   6   5   1   69.09    3.30
   6   5   1   66.19    3.00
   6   5   1   68.69    3.90
  -7  -5  -1   98.49    4.50
  -7  -5  -1   96.69    5.40
  -7  -5  -1   99.29    5.00
   7   5   1  100.99    5.00
   7   5   1  100.59    4.20
  -8  -5  -1    8.10    2.30
  -8  -5  -1    5.90    2.30
   8   5   1   12.40    2.50
  -9  -5  -1   12.80    2.90
  -9  -5  -1   15.50    2.90
   9   5   1   11.50    2.60
 -10  -5  -1    3.10    2.20
 -10  -5  -1    4.50    2.60
  10   5   1    3.80    2.10
 -11  -5  -1    1.10    2.30
 -11  -5  -1    2.60    2.70
  11   5   1   -0.50    1.70
  10  -6  -1    0.80    1.70
 -10   6   1   -0.20    1.80
 -10   6   1   -0.50    1.50
   9  -6  -1   -0.40    1.10
   9  -6  -1   -1.00    1.40
  -9   6   1   -1.20    1.50
  -9   6   1    1.60    1.60
   8  -6  -1   24.80    3.00
   8  -6  -1   29.40    2.90
  -8   6   1   33.60    3.50
  -8   6   1   28.50    3.50
   7  -6  -1    2.00    1.30
   7  -6  -1    0.90    1.10
  -7   6   1    1.80    1.60
  -7   6   1   -1.40    1.20
   6  -6  -1   17.40    2.30
   6  -6  -1   20.10    2.30
  -6   6   1   16.50    2.40
  -6   6   1   17.60    2.40
   5  -6  -1   44.70    3.10
   5  -6  -1   45.20    2.90
   5  -6  -1   41.60    2.50
  -5   6   1   38.50    2.90
  -5   6   1   50.39    3.30
   4  -6  -1  259.77    6.80
   4  -6  -1  249.48    6.80
   4  -6  -1  247.88    7.10
  -4   6   1  247.48    7.30
  -4   6   1  259.57    7.00
  -4   6   1  245.78    7.10
   3  -6  -1   51.99    3.00
   3  -6  -1   41.00    2.70
   3  -6  -1   43.30    2.60
  -3   6   1   47.10    2.80
  -3   6   1   48.10    3.00
  -3   6   1   46.10    2.60
   2  -6  -1  140.59    4.90
   2  -6  -1  145.79    3.70
   2  -6  -1  144.19    4.80
   2  -6  -1  142.49    4.70
  -2   6   1  143.79    5.00
  -2   6   1  146.19    4.70
  -2   6   1  140.09    4.10
   1  -6  -1  145.29    5.10
   1  -6  -1  143.79    4.20
   1  -6  -1  141.89    4.60
  -1   6   1  141.29    4.80
  -1   6   1  148.99    3.80
  -1   6   1  146.49    4.60
   0  -6  -1  411.76    9.90
   0  -6  -1  406.06    9.10
   0  -6  -1  415.66    9.10
   0   6   1  405.46    8.90
   0   6   1  411.96    9.50
   0   6   1  398.96    9.50
   0   6   1  403.66    7.50
  -1  -6  -1   37.80    1.40
  -1  -6  -1   36.80    2.40
  -1  -6  -1   32.70    3.00
  -1  -6  -1   35.20    2.50
   1   6   1   36.10    1.00
   1   6   1   39.90    2.20
   1   6   1   34.70    2.40
   1   6   1   32.30    2.40
  -2  -6  -1  334.67    8.90
  -2  -6  -1  335.07    8.20
  -2  -6  -1  352.96    9.20
  -2  -6  -1  351.56    7.10
   2   6   1  336.67    8.40
   2   6   1  352.26    7.70
   2   6   1  357.06    8.70
  -3  -6  -1   26.70    2.90
  -3  -6  -1   33.10    2.10
  -3  -6  -1   28.10    2.90
   3   6   1   29.00    2.60
   3   6   1   24.10    1.80
   3   6   1   27.30    2.60
  -4  -6  -1   32.30    3.40
  -4  -6  -1   33.20    2.40
  -4  -6  -1   31.60    3.00
   4   6   1   31.80    2.60
   4   6   1   27.60    2.80
   4   6   1   28.70    2.00
  -5  -6  -1   -0.30    1.30
  -5  -6  -1   -1.10    1.30
  -5  -6  -1   -0.80    1.10
   5   6   1    2.00    1.20
   5   6   1   -1.00    0.70
   5   6   1   -1.40    1.00
  -6  -6  -1   23.70    3.30
  -6  -6  -1   22.90    2.70
  -6  -6  -1   16.40    2.40
   6   6   1   14.50    2.30
   6   6   1   10.60    1.80
  -7  -6  -1   28.70    3.20
  -7  -6  -1   25.20    3.50
  -7  -6  -1   34.80    3.60
   7   6   1   31.20    3.50
   7   6   1   34.60    3.10
  -8  -6  -1    9.20    2.60
  -8  -6  -1    9.10    2.30
   8   6   1    7.40    2.10
  -9  -6  -1    6.20    2.40
  -9  -6  -1    3.90    2.40
   9   6   1    4.30    1.90
 -10  -6  -1    0.40    2.20
 -10  -6  -1    0.80    2.10
  10   6   1    2.00    1.70
 -11  -6  -1    2.90    2.80
 -11  -6  -1   -1.30    2.40
  11   6   1    0.30    2.00
  10  -7  -1    1.00    2.00
 -10   7   1    1.40    2.20
 -10   7   1   -0.70    1.80
   9  -7  -1   11.70    2.70
   9  -7  -1   14.20    2.40
  -9   7   1   12.40    2.80
  -9   7   1   15.80    2.90
   8  -7  -1    0.00    1.70
   8  -7  -1    0.20    1.30
  -8   7   1   -0.50    1.60
  -8   7   1    0.30    1.50
   7  -7  -1   34.30    3.50
   7  -7  -1   32.90    3.00
  -7   7   1   33.60    3.70
  -7   7   1   35.60    3.60
   6  -7  -1  118.29    5.40
   6  -7  -1  116.99    4.90
  -6   7   1  132.49    5.50
  -6   7   1  133.59    5.50
   5  -7  -1   98.79    4.50
   5  -7  -1  105.49    4.90
  -5   7   1  103.29    4.60
  -5   7   1   97.99    4.70
   4  -7  -1   88.29    4.30
   4  -7  -1   78.19    3.80
   4  -7  -1   70.09    3.60
  -4   7   1   72.09    4.20
  -4   7   1   70.49    3.60
  -4   7   1   78.09    3.90
   3  -7  -1   28.40    2.70
   3  -7  -1   36.50    2.70
   3  -7  -1   39.80    2.90
  -3   7   1   37.10    2.50
  -3   7   1   36.00    3.10
  -3   7   1   42.40    2.90
   2  -7  -1   17.00    2.40
   2  -7  -1   19.40    2.30
   2  -7  -1   23.70    2.60
  -2   7   1   15.90    1.70
  -2   7   1   15.70    1.90
  -2   7   1   15.80    2.30
   1  -7  -1    1.30    0.90
   1  -7  -1   -0.50    1.20
   1  -7  -1   -0.80    0.80
  -1   7   1   -0.20    0.90
  -1   7   1    0.90    0.70
  -1   7   1    0.20    1.10
   0  -7  -1  354.86    8.60
   0  -7  -1  343.27    9.50
   0  -7  -1  340.37    8.70
   0   7   1  371.46    9.40
   0   7   1  357.46    8.50
   0   7   1  365.26    9.30
  -1  -7  -1    1.10    1.20
  -1  -7  -1    1.90    1.10
  -1  -7  -1    3.80    1.40
   1   7   1    1.80    1.30
   1   7   1    1.80    1.00
   1   7   1    1.40    1.20
  -2  -7  -1   19.20    2.50
  -2  -7  -1   22.80    2.40
  -2  -7  -1   22.50    2.80
   2   7   1   21.50    2.00
   2   7   1   22.30    2.60
   2   7   1   21.30    2.50
  -3  -7  -1  334.47    9.70
  -3  -7  -1  342.47    7.80
  -3  -7  -1  350.86    9.90
  -3  -7  -1  355.56    8.90
   3   7   1  359.46    8.10
   3   7   1  341.07    9.00
   3   7   1  352.16    9.40
  -4  -7  -1   59.59    3.90
  -4  -7  -1   58.09    4.00
  -4  -7  -1   62.69    3.20
  -4  -7  -1   61.09    3.50
   4   7   1   59.29    3.60
   4   7   1   59.59    3.70
   4   7   1   66.89    3.00
  -5  -7  -1    1.80    1.60
  -5  -7  -1    1.30    1.20
  -5  -7  -1    2.20    1.80
   5   7   1    2.30    1.30
   5   7   1    2.40    1.40
  -6  -7  -1    1.50    1.40
  -6  -7  -1    5.90    2.20
  -6  -7  -1    3.80    1.70
   6   7   1    4.20    1.80
   6   7   1    1.70    1.40
  -7  -7  -1    3.20    2.20
  -7  -7  -1    0.00    1.50
  -7  -7  -1    0.60    1.60
   7   7   1    0.60    1.30
   7   7   1   -0.10    1.60
  -8  -7  -1    8.50    2.40
  -8  -7  -1    4.00    2.40
  -8  -7  -1    9.60    2.30
   8   7   1    4.60    2.20
  -9  -7  -1    9.10    2.70
  -9  -7  -1   11.20    3.10
   9   7   1    7.30    2.30
 -10  -7  -1   25.90    4.40
 -10  -7  -1   21.30    3.80
  10   7   1   33.50    4.40
   9  -8  -1    1.50    1.70
   9  -8  -1    0.10    1.80
  -9   8   1    0.10    2.00
  -9   8   1    0.60    1.70
   8  -8  -1   -1.00    1.40
   8  -8  -1    0.80    1.40
  -8   8   1    0.30    1.70
  -8   8   1    0.70    1.50
   7  -8  -1   -1.10    1.20
   7  -8  -1    2.80    1.70
  -7   8   1   -0.10    1.60
  -7   8   1   -0.90    1.20
   6  -8  -1   57.59    4.10
   6  -8  -1   54.49    3.60
  -6   8   1   60.49    4.10
  -6   8   1   53.29    3.90
   5  -8  -1  236.28    7.50
   5  -8  -1  220.38    7.60
  -5   8   1  229.28    7.70
  -5   8   1  242.98    7.60
   4  -8  -1  398.56   10.30
   4  -8  -1  406.86   10.70
   4  -8  -1  398.46   10.20
  -4   8   1  395.16   10.90
  -4   8   1  384.86   10.30
  -4   8   1  389.26    9.80
   3  -8  -1    6.80    1.90
   3  -8  -1    4.80    1.70
   3  -8  -1    3.70    1.50
  -3   8   1    5.30    1.90
  -3   8   1    4.60    1.40
  -3   8   1    5.10    1.40
   2  -8  -1    6.90    1.70
   2  -8  -1    9.80    2.00
   2  -8  -1    7.60    1.90
  -2   8   1    7.00    1.90
  -2   8   1    7.20    1.40
  -2   8   1   10.00    1.90
   1  -8  -1  120.19    5.40
   1  -8  -1  118.29    4.90
   1  -8  -1  117.19    4.40
  -1   8   1  112.69    4.60
  -1   8   1  116.89    5.20
   0  -8  -1   20.60    2.40
   0  -8  -1   17.50    2.30
   0  -8  -1   13.40    2.50
   0   8   1   14.10    1.90
   0   8   1   15.60    2.30
   0   8   1   15.50    2.40
  -1  -8  -1   32.30    3.00
  -1  -8  -1   31.70    3.10
  -1  -8  -1   37.50    3.70
   1   8   1   31.70    3.10
   1   8   1   30.50    2.60
   1   8   1   26.00    2.90
  -2  -8  -1   69.39    3.80
  -2  -8  -1   75.29    4.40
  -2  -8  -1   66.99    4.30
   2   8   1   78.49    3.50
   2   8   1   82.59    4.40
   2   8   1   75.09    4.20
  -3  -8  -1    1.50    1.50
  -3  -8  -1    0.40    1.40
  -3  -8  -1    0.80    1.10
   3   8   1    1.30    1.00
   3   8   1    1.40    1.40
   3   8   1   -1.20    1.30
  -4  -8  -1    3.00    1.80
  -4  -8  -1    2.90    1.50
  -4  -8  -1    3.00    1.80
   4   8   1    4.60    1.60
   4   8   1    5.50    1.80
  -5  -8  -1   11.60    2.70
  -5  -8  -1    7.40    1.90
  -5  -8  -1    5.40    2.10
   5   8   1    8.00    2.00
   5   8   1    8.50    2.00
  -6  -8  -1    2.10    1.70
  -6  -8  -1   -0.20    1.60
   6   8   1    0.00    1.40
   6   8   1    3.10    1.70
  -7  -8  -1    1.30    1.90
  -7  -8  -1    4.40    2.10
   7   8   1    2.30    1.90
   7   8   1    1.00    1.50
  -8  -8  -1    1.80    2.30
  -8  -8  -1   -0.70    1.60
  -8  -8  -1   -0.10    2.80
   8   8   1   -0.20    1.80
  -9  -8  -1   -0.60    2.40
  -9  -8  -1    2.10    2.30
   9   8   1    2.00    2.20
  10   8   1   35.10    7.10
   8  -9  -1   25.80    3.20
   8  -9  -1   21.90    3.50
  -8   9   1   23.20    3.60
  -8   9   1   25.80    3.80
   7  -9  -1   23.30    3.30
   7  -9  -1   34.10    3.40
  -7   9   1   24.00    3.50
  -7   9   1   25.20    3.40
   6  -9  -1    4.50    2.00
   6  -9  -1    6.40    1.90
  -6   9   1   12.70    2.60
  -6   9   1    5.00    2.00
   5  -9  -1   47.70    4.00
   5  -9  -1   35.10    3.70
  -5   9   1   39.70    3.60
  -5   9   1   48.10    3.60
  -5   9   1   33.50    3.80
   4  -9  -1   19.90    2.80
   4  -9  -1   23.30    3.20
   4  -9  -1   20.50    2.90
  -4   9   1   22.30    2.90
  -4   9   1   22.30    3.30
   3  -9  -1    2.80    1.60
   3  -9  -1    0.70    1.20
   3  -9  -1   -0.10    1.60
  -3   9   1    2.20    1.80
  -3   9   1    1.90    1.40
   2  -9  -1   13.50    2.50
   2  -9  -1   12.90    2.30
   2  -9  -1   12.00    2.30
  -2   9   1   16.10    2.40
  -2   9   1   10.70    2.20
   1  -9  -1  120.09    5.80
   1  -9  -1  127.69    5.40
  -1   9   1  119.09    5.60
  -1   9   1  129.09    5.20
   0  -9  -1   93.99    4.50
   0  -9  -1   94.59    5.40
   0  -9  -1   98.29    4.70
   0   9   1  102.99    5.20
   0   9   1   97.29    4.40
   0   9   1   92.99    5.00
  -1  -9  -1    1.40    1.40
  -1  -9  -1    2.70    1.50
  -1  -9  -1   -0.10    1.40
   1   9   1    4.30    1.70
   1   9   1    0.60    1.60
   1   9   1   -1.10    0.90
  -2  -9  -1    1.70    1.70
  -2  -9  -1    1.60    1.50
  -2  -9  -1    0.40    1.40
   2   9   1    0.50    1.50
   2   9   1    0.10    1.00
   2   9   1   -0.10    1.40
  -3  -9  -1  111.29    5.80
  -3  -9  -1  103.59    5.90
  -3  -9  -1  109.59    5.10
   3   9   1  116.59    5.50
   3   9   1  107.89    5.50
  -4  -9  -1   50.79    3.60
  -4  -9  -1   57.39    5.10
  -4  -9  -1   50.99    4.70
   4   9   1   54.59    3.90
   4   9   1   51.19    4.50
  -5  -9  -1    0.30    2.00
  -5  -9  -1    0.10    1.30
  -5  -9  -1    1.40    1.90
   5   9   1   -3.90    1.30
   5   9   1    0.70    1.40
  -6  -9  -1    1.40    1.50
  -6  -9  -1   -0.70    1.90
  -6  -9  -1    2.70    2.10
   6   9   1   -0.70    1.60
   6   9   1   -1.00    1.50
  -7  -9  -1   22.30    4.00
  -7  -9  -1   29.10    3.50
  -7  -9  -1   22.40    3.50
   7   9   1   21.70    3.50
   7   9   1   26.90    3.60
  -8  -9  -1    0.30    1.90
  -8  -9  -1    0.40    2.50
   8   9   1   -2.40    1.90
   9   9   1    0.70    2.20
   7 -10  -1   80.69    5.30
   7 -10  -1   94.49    5.30
  -7  10   1   82.49    5.50
   6 -10  -1    1.60    1.50
   6 -10  -1    1.50    2.00
  -6  10   1    1.70    1.70
   5 -10  -1   10.60    2.50
   5 -10  -1   13.80    2.60
  -5  10   1    8.10    2.30
  -5  10   1   11.60    2.70
   4 -10  -1   -1.10    1.40
   4 -10  -1    0.20    1.80
   4 -10  -1    2.20    2.00
  -4  10   1   -1.50    1.20
  -4  10   1    0.90    1.90
   3 -10  -1    0.00    1.70
   3 -10  -1    3.30    1.90
   3 -10  -1   -0.40    1.30
  -3  10   1   -0.70    1.20
  -3  10   1   -1.50    1.40
   2 -10  -1   72.89    4.60
   2 -10  -1   64.69    4.60
   2 -10  -1   75.69    4.60
  -2  10   1   74.79    4.80
  -2  10   1   74.49    4.40
   1 -10  -1    7.20    2.00
   1 -10  -1   19.00    3.20
  -1  10   1   10.00    2.00
  -1  10   1    8.90    2.30
   0 -10  -1    0.40    1.30
   0 -10  -1    0.00    1.80
   0  10   1   -0.40    1.10
   0  10   1    1.50    1.80
  -1 -10  -1   24.40    3.10
  -1 -10  -1   20.90    3.40
  -1 -10  -1   24.80    3.20
   1  10   1   22.30    2.50
   1  10   1   26.50    3.50
   1  10   1   23.20    3.30
  -2 -10  -1    0.00    1.70
  -2 -10  -1    0.20    1.60
  -2 -10  -1    1.40    1.70
   2  10   1    0.10    1.70
   2  10   1    1.30    1.60
  -3 -10  -1    1.50    2.10
  -3 -10  -1    2.00    1.40
  -3 -10  -1    0.50    1.70
   3  10   1    3.20    1.80
   3  10   1    1.50    1.80
  -4 -10  -1   55.29    5.30
  -4 -10  -1   68.79    4.60
  -4 -10  -1   58.29    5.40
   4  10   1   61.79    5.30
   4  10   1   64.19    5.30
  -5 -10  -1    3.30    2.10
  -5 -10  -1    7.30    2.20
  -5 -10  -1    5.90    2.70
   5  10   1    3.30    1.80
   5  10   1    5.00    2.20
  -6 -10  -1    6.50    2.70
  -6 -10  -1   -1.00    2.00
  -6 -10  -1    8.80    2.40
   6  10   1    5.10    2.30
   6  10   1    6.50    2.30
  -7 -10  -1   37.60    5.00
  -7 -10  -1   35.90    4.60
   7  10   1   44.50    5.10
  -8 -10  -1    0.80    2.30
   8  10   1    3.10    2.50
   6 -11  -1    2.10    2.00
   6 -11  -1    2.60    1.80
  -6  11   1    2.50    2.00
   5 -11  -1    1.50    1.90
   5 -11  -1    0.20    1.90
  -5  11   1   -2.00    2.00
  -5  11   1    0.10    1.80
   4 -11  -1   55.59    5.00
   4 -11  -1   58.99    4.30
  -4  11   1   52.59    4.60
  -4  11   1   53.99    5.10
   3 -11  -1   -1.90    1.50
   3 -11  -1    0.60    1.60
   3 -11  -1    0.00    1.80
  -3  11   1    0.80    1.70
  -3  11   1    0.10    1.50
   2 -11  -1   13.40    2.80
   2 -11  -1    5.90    2.40
   2 -11  -1    7.80    2.50
  -2  11   1   11.40    2.30
  -2  11   1    6.80    2.40
   1 -11  -1    7.20    2.20
   1 -11  -1    8.30    2.50
   1 -11  -1    6.20    2.40
  -1  11   1    3.90    1.80
  -1  11   1    7.60    2.50
   0 -11  -1    4.80    2.20
   0 -11  -1    6.00    2.20
   0  11   1    4.70    2.20
   0  11   1    6.40    1.90
  -1 -11  -1   -0.50    1.60
  -1 -11  -1   -0.60    1.60
   1  11   1    0.20    1.80
  -2 -11  -1   16.20    3.30
  -2 -11  -1   23.30    3.40
  -2 -11  -1   22.30    3.20
   2  11   1   19.20    3.20
   2  11   1   19.80    3.20
  -3 -11  -1   20.20    3.50
  -3 -11  -1   27.50    3.90
  -3 -11  -1   19.00    3.00
   3  11   1   18.90    3.40
   3  11   1   18.00    3.40
  -4 -11  -1   11.50    3.00
  -4 -11  -1   10.20    2.50
  -4 -11  -1   12.10    3.20
   4  11   1   12.80    3.10
   4  11   1   12.80    3.00
  -5 -11  -1    0.80    1.80
  -5 -11  -1    3.30    2.30
  -5 -11  -1    2.60    2.40
   5  11   1   -1.00    1.60
   5  11   1    1.20    2.10
  -6 -11  -1    5.90    3.00
  -6 -11  -1   10.50    3.00
  -6 -11  -1   10.90    2.70
   6  11   1   12.40    3.40
   6  11   1   15.70    3.40
   4 -12  -1   -1.90    2.10
   4 -12  -1    0.50    1.80
  -4  12   1   -1.10    1.90
  -4  12   1   -2.20    1.60
   3 -12  -1   20.40    3.40
   3 -12  -1   26.80    3.90
   3 -12  -1   19.10    3.50
  -3  12   1   18.40    3.10
  -3  12   1   25.60    4.10
   2 -12  -1   -0.50    1.90
   2 -12  -1    0.40    1.60
   2 -12  -1    2.60    2.10
  -2  12   1   -2.50    1.40
  -2  12   1   -1.80    1.60
   1 -12  -1    2.80    2.10
   1 -12  -1    3.30    2.10
   1 -12  -1   -0.40    2.00
  -1  12   1    1.60    2.20
  -1  12   1    1.20    1.70
   0 -12  -1    1.30    1.80
   0 -12  -1   -0.50    2.10
   0  12   1   -1.80    1.80
  -1 -12  -1   64.79    4.80
  -1 -12  -1   57.99    5.90
   1  12   1   68.99    5.90
  -2 -12  -1   -0.80    2.10
  -2 -12  -1   -0.10    1.60
   2  12   1   -3.10    1.70
   2  12   1   -1.10    1.90
  -3 -12  -1   16.60    3.60
  -3 -12  -1    8.40    2.50
  -3 -12  -1   10.20    3.10
   3  12   1   10.10    3.10
   3  12   1   10.40    2.80
  -4 -12  -1   -0.40    2.40
  -4 -12  -1   -3.70    1.90
  -4 -12  -1    0.60    2.00
   4  12   1   -1.90    2.10
   4  12   1    6.30    2.60
   3  11  -2   14.90    3.60
   3  11  -2   19.90    5.70
  -3 -11   2    5.60    2.50
  -3 -11   2   13.90    5.70
  -3 -11   2   10.90    3.10
   2  11  -2    1.60    2.40
   2  11  -2   -0.60    2.00
  -2 -11   2   -0.30    2.00
  -2 -11   2    1.60    2.50
   1  11  -2   -0.10    2.20
   1  11  -2   -1.50    1.80
  -1 -11   2    2.30    2.50
  -1 -11   2   -0.20    1.60
   0  11  -2   39.60    4.80
   0  11  -2   48.00    5.30
   0 -11   2   37.80    4.50
   0 -11   2   42.30    5.30
  -1  11  -2   28.50    4.30
   1 -11   2   30.50    4.10
   1 -11   2   26.60    3.90
   1 -11   2   36.50    5.00
  -2  11  -2   26.70    4.10
   2 -11   2   19.20    3.60
   2 -11   2   27.80    4.20
   2 -11   2   34.10    4.10
   3 -11   2    2.00    2.00
  -6 -10   2   35.30    4.50
   5  10  -2    5.20    2.80
   5  10  -2    4.80    2.70
  -5 -10   2    7.80    2.90
  -5 -10   2   10.50    3.40
  -5 -10   2    9.40    2.90
   4  10  -2   -1.90    1.80
   4  10  -2   -1.30    1.90
  -4 -10   2    1.10    2.20
  -4 -10   2    0.50    2.00
  -4 -10   2   -0.70    1.70
   3  10  -2   28.10    4.10
   3  10  -2   31.40    4.20
  -3 -10   2   29.20    4.30
  -3 -10   2   31.10    4.70
  -3 -10   2   37.70    4.20
   2  10  -2   49.20    5.20
   2  10  -2   54.49    5.40
  -2 -10   2   41.30    4.40
  -2 -10   2   37.00    4.50
  -2 -10   2   44.70    5.30
   1  10  -2    7.20    2.70
   1  10  -2    4.40    2.30
  -1 -10   2    2.60    2.10
  -1 -10   2    2.90    2.40
   0  10  -2   55.39    5.30
   0  10  -2   52.39    5.20
   0 -10   2   59.79    5.70
   0 -10   2   56.39    5.10
  -1  10  -2    3.70    2.50
  -1  10  -2    3.60    2.20
   1 -10   2    5.10    2.60
   1 -10   2    6.10    2.30
  -2  10  -2   18.30    3.40
   2 -10   2   17.40    3.30
   2 -10   2   21.00    3.60
   2 -10   2   20.40    3.30
  -3  10  -2   -0.20    2.00
  -3  10  -2   -0.20    1.50
   3 -10   2    0.90    2.20
   3 -10   2   -0.40    3.00
   3 -10   2   -1.10    1.60
  -4  10  -2   27.30    4.10
  -4  10  -2   35.60    3.80
   4 -10   2   30.40    4.00
   4 -10   2   31.80    3.90
  -5  10  -2   36.90    4.70
  -5  10  -2   36.00    4.10
   5 -10   2   33.00    4.30
   5 -10   2   34.70    4.00
   7   9  -2    9.30    2.90
   7   9  -2    6.40    2.80
  -7  -9   2   15.70    3.70
  -7  -9   2    7.20    3.00
   6   9  -2   -1.90    1.70
   6   9  -2    0.00    2.10
  -6  -9   2    2.70    2.20
  -6  -9   2   -2.10    2.20
   5   9  -2    4.10    2.40
   5   9  -2   -1.70    1.50
  -5  -9   2    3.20    2.70
  -5  -9   2   -1.50    1.60
  -5  -9   2    2.30    2.20
   4   9  -2    3.10    2.10
   4   9  -2    1.90    2.20
  -4  -9   2   -0.30    1.60
  -4  -9   2    1.90    1.90
  -4  -9   2    5.10    2.50
   3   9  -2    7.80    2.40
   3   9  -2    7.80    2.30
  -3  -9   2   14.40    3.00
  -3  -9   2   15.80    2.80
  -3  -9   2   13.20    3.10
   2   9  -2   -0.60    1.60
   2   9  -2    2.70    2.00
  -2  -9   2    0.40    1.50
  -2  -9   2    4.20    2.20
  -2  -9   2    1.90    1.90
   1   9  -2    2.50    1.80
   1   9  -2    3.50    2.00
  -1  -9   2    3.20    1.90
  -1  -9   2   -0.50    1.80
  -1  -9   2   -1.70    1.80
   0   9  -2    4.20    2.10
   0   9  -2    3.50    2.00
   0  -9   2    1.70    2.10
   0  -9   2    1.50    1.80
  -1   9  -2   -1.20    1.50
  -1   9  -2    0.20    1.20
  -1   9  -2   -0.80    1.40
   1  -9   2   -0.60    1.90
   1  -9   2   -0.80    1.40
  -2   9  -2    0.60    1.40
  -2   9  -2   -0.20    1.50
   2  -9   2    1.10    1.70
   2  -9   2    4.00    2.00
   2  -9   2    1.20    1.60
  -3   9  -2    9.30    2.40
  -3   9  -2    5.40    1.80
   3  -9   2    6.70    2.40
   3  -9   2    7.70    2.00
   3  -9   2    8.60    2.40
  -4   9  -2    1.10    1.70
  -4   9  -2    2.80    1.70
   4  -9   2    2.50    1.80
   4  -9   2    3.30    1.90
  -5   9  -2   -2.10    1.60
  -5   9  -2    0.70    1.60
   5  -9   2   -0.20    1.60
   5  -9   2   -0.50    1.70
  -6   9  -2   19.20    3.10
   6  -9   2   23.80    3.30
   6  -9   2   24.00    3.50
  -7   9  -2    3.70    2.30
   7  -9   2    6.10    2.10
   7  -9   2    5.00    2.50
   8   8  -2   66.39    5.70
   8   8  -2   56.69    5.80
  -8  -8   2   65.79    6.50
  -8  -8   2   70.79    6.40
   7   8  -2   38.60    4.90
   7   8  -2   33.60    4.30
  -7  -8   2   30.60    4.40
  -7  -8   2   39.40    5.30
   6   8  -2    2.40    2.00
   6   8  -2    0.30    1.80
  -6  -8   2    0.40    2.30
  -6  -8   2    2.00    2.00
   5   8  -2    1.20    1.80
   5   8  -2    2.60    2.00
  -5  -8   2    0.10    2.00
  -5  -8   2    0.40    1.70
   4   8  -2   33.00    3.90
   4   8  -2   38.40    4.30
  -4  -8   2   41.10    4.70
  -4  -8   2   39.10    4.50
   3   8  -2   29.90    3.60
   3   8  -2   26.70    3.70
  -3  -8   2   41.90    4.00
  -3  -8   2   35.40    4.00
  -3  -8   2   41.20    4.60
   2   8  -2   13.80    2.50
   2   8  -2   12.80    2.50
  -2  -8   2   12.50    2.40
  -2  -8   2    7.40    2.20
  -2  -8   2    5.50    2.20
   1   8  -2    9.50    2.20
   1   8  -2    6.80    2.20
  -1  -8   2    7.60    2.30
  -1  -8   2    4.00    2.00
  -1  -8   2    2.00    1.50
   0   8  -2   47.70    4.30
   0   8  -2   49.50    4.30
   0   8  -2   48.60    2.90
   0  -8   2   44.50    4.00
   0  -8   2   51.79    4.30
   0  -8   2   49.00    4.70
  -1   8  -2    7.10    1.60
  -1   8  -2    3.50    1.70
  -1   8  -2    8.30    2.20
   1  -8   2    7.80    2.40
   1  -8   2   11.20    2.30
  -2   8  -2   -0.40    1.00
  -2   8  -2    0.60    1.40
  -2   8  -2   -1.40    1.50
   2  -8   2    0.10    1.40
   2  -8   2    1.20    1.70
   2  -8   2   -0.60    1.30
  -3   8  -2    3.10    1.90
  -3   8  -2    1.80    1.50
   3  -8   2   -1.90    1.50
   3  -8   2    1.70    1.80
   3  -8   2    3.00    1.70
  -4   8  -2   60.29    5.00
  -4   8  -2   65.69    4.10
   4  -8   2   67.29    4.40
   4  -8   2   63.39    4.20
  -5   8  -2    2.50    1.60
  -5   8  -2   -0.30    1.50
   5  -8   2   -1.00    1.40
   5  -8   2    0.50    1.50
  -6   8  -2    1.90    1.80
  -6   8  -2   -1.00    1.50
   6  -8   2    0.80    1.50
   6  -8   2    2.20    1.60
  -7   8  -2   34.00    3.80
  -7   8  -2   36.70    4.20
   7  -8   2   44.10    4.50
   7  -8   2   39.50    3.80
  -8   8  -2    1.00    2.00
  -8   8  -2    1.80    2.20
   8  -8   2    3.90    2.30
   9   7  -2   14.40    3.40
   9   7  -2   12.70    3.00
  -9  -7   2    9.30    3.10
  -9  -7   2   22.20    3.80
   8   7  -2    4.20    2.20
   8   7  -2    6.50    2.60
  -8  -7   2    1.60    2.00
  -8  -7   2    3.50    2.20
  -8  -7   2    0.90    2.30
   7   7  -2   87.49    5.70
   7   7  -2   92.29    5.40
  -7  -7   2   90.09    5.40
  -7  -7   2   84.09    5.70
  -7  -7   2   80.09    6.10
   6   7  -2    0.90    1.70
   6   7  -2    0.00    1.40
  -6  -7   2   -0.40    1.60
  -6  -7   2    2.00    2.10
  -6  -7   2    0.70    1.50
   5   7  -2   -3.10    1.40
   5   7  -2    1.70    1.50
  -5  -7   2   -0.50    1.40
  -5  -7   2   -0.20    1.50
  -5  -7   2   -1.40    1.90
   4   7  -2   16.60    2.80
   4   7  -2   18.50    2.90
  -4  -7   2   15.40    2.90
  -4  -7   2   12.00    2.90
   3   7  -2    4.70    1.80
   3   7  -2    5.20    1.90
  -3  -7   2    6.90    2.10
  -3  -7   2    2.60    2.10
   2   7  -2   20.00    2.80
   2   7  -2   18.50    2.60
  -2  -7   2   22.80    3.20
  -2  -7   2   24.60    3.00
  -2  -7   2   25.30    3.30
   1   7  -2   35.10    2.20
   1   7  -2   29.80    3.30
   1   7  -2   31.80    3.20
  -1  -7   2   35.20    3.70
  -1  -7   2   22.30    3.00
  -1  -7   2   29.90    3.00
   0   7  -2   75.59    3.30
   0   7  -2   70.59    4.30
   0   7  -2   67.69    4.20
   0  -7   2   69.59    4.30
   0  -7   2   73.89    4.60
   0  -7   2   78.79    4.20
  -1   7  -2   13.10    1.80
  -1   7  -2    9.70    2.10
  -1   7  -2   11.20    2.20
   1  -7   2   10.80    2.10
   1  -7   2   11.70    2.10
   1  -7   2   11.20    2.20
  -2   7  -2   -0.90    1.10
  -2   7  -2   -0.90    0.80
  -2   7  -2   -0.20    1.20
   2  -7   2    0.20    1.30
   2  -7   2   -0.90    1.40
   2  -7   2   -0.20    1.10
  -3   7  -2   43.20    2.80
  -3   7  -2   39.90    3.80
  -3   7  -2   40.50    3.00
   3  -7   2   48.80    3.60
   3  -7   2   40.50    3.50
   3  -7   2   44.00    3.80
  -4   7  -2    0.90    1.30
  -4   7  -2   -1.00    0.90
  -4   7  -2    0.30    1.10
   4  -7   2    1.00    1.40
   4  -7   2    1.50    1.40
   4  -7   2   -0.20    1.20
  -5   7  -2   10.30    2.10
  -5   7  -2    6.70    1.90
  -5   7  -2    7.60    2.30
   5  -7   2    6.40    2.10
   5  -7   2    8.30    1.90
  -6   7  -2    6.90    1.90
  -6   7  -2    5.90    2.00
   6  -7   2    7.90    2.10
   6  -7   2    9.40    2.00
  -7   7  -2   11.30    2.60
  -7   7  -2   13.60    2.50
   7  -7   2    9.90    2.40
   7  -7   2   11.50    2.20
  -8   7  -2    3.10    1.90
  -8   7  -2    4.40    2.00
   8  -7   2    1.10    1.90
  -9   7  -2   48.20    5.20
  -9   7  -2   37.00    4.10
   9  -7   2   39.30    4.20
  10   6  -2   68.29    6.50
 -10  -6   2   78.59    6.90
 -10  -6   2   71.59    6.80
   9   6  -2   41.50    4.80
   9   6  -2   52.69    4.80
  -9  -6   2   62.49    6.10
  -9  -6   2   57.69    5.60
   8   6  -2    1.10    1.70
   8   6  -2   -2.80    1.60
  -8  -6   2    1.60    2.10
  -8  -6   2    2.80    2.10
  -8  -6   2    1.40    1.80
   7   6  -2    8.70    2.10
   7   6  -2   13.40    2.90
  -7  -6   2    9.20    2.90
  -7  -6   2   12.60    2.60
  -7  -6   2   14.30    2.80
   6   6  -2    8.50    2.10
   6   6  -2   10.50    2.30
  -6  -6   2   10.30    2.40
  -6  -6   2   12.70    2.40
  -6  -6   2   11.30    2.70
   5   6  -2   15.80    2.50
   5   6  -2   13.20    2.30
  -5  -6   2   13.40    2.70
  -5  -6   2   21.40    2.70
  -5  -6   2   17.20    3.10
   4   6  -2  145.59    5.90
   4   6  -2  149.49    6.10
  -4  -6   2  139.59    6.60
  -4  -6   2  148.69    6.60
  -4  -6   2  137.49    5.40
   3   6  -2   75.19    4.10
   3   6  -2   71.09    4.00
  -3  -6   2   77.19    4.60
  -3  -6   2   75.39    4.70
  -3  -6   2   76.39    3.70
   2   6  -2   26.90    2.80
   2   6  -2   37.90    3.40
  -2  -6   2   32.30    3.60
  -2  -6   2   28.70    3.20
  -2  -6   2   32.60    2.40
   1   6  -2   -0.50    1.10
   1   6  -2   -0.80    0.70
   1   6  -2    1.80    1.30
  -1  -6   2   -0.40    1.00
  -1  -6   2    0.00    1.40
  -1  -6   2    0.70    0.90
  -1  -6   2    0.80    1.30
   0   6  -2   86.19    4.20
   0   6  -2   91.79    3.30
   0   6  -2   87.69    4.30
   0  -6   2   82.19    3.90
   0  -6   2   82.99    4.20
   0  -6   2   81.29    4.40
  -1   6  -2    2.60    1.30
  -1   6  -2   -0.90    0.80
  -1   6  -2   -1.00    1.10
  -1   6  -2    0.20    0.70
   1  -6   2    2.40    1.40
   1  -6   2   -1.10    1.30
   1  -6   2    1.10    1.30
  -2   6  -2    1.60    1.20
  -2   6  -2    0.90    1.20
  -2   6  -2    0.20    0.80
  -2   6  -2   -1.20    0.70
   2  -6   2    1.90    1.40
   2  -6   2    0.50    1.20
   2  -6   2    1.90    1.20
   2  -6   2   -2.20    1.00
  -3   6  -2  444.86   11.20
  -3   6  -2  446.76   10.40
  -3   6  -2  442.76   10.20
   3  -6   2  436.36   10.80
   3  -6   2  449.36   10.90
   3  -6   2  439.86   10.60
  -4   6  -2  374.96    9.40
  -4   6  -2  365.06    9.30
  -4   6  -2  351.16    9.90
   4  -6   2  355.86    9.60
   4  -6   2  357.96    9.20
   4  -6   2  354.36    9.20
  -5   6  -2    2.60    1.40
  -5   6  -2    1.50    1.30
  -5   6  -2    4.40    1.70
   5  -6   2    1.60    1.40
   5  -6   2    2.40    1.30
  -6   6  -2    1.10    1.40
  -6   6  -2    1.20    1.50
   6  -6   2    1.10    1.20
   6  -6   2    1.50    1.50
  -7   6  -2   54.59    4.00
  -7   6  -2   53.19    4.70
   7  -6   2   54.39    4.00
   7  -6   2   50.49    3.30
  -8   6  -2    0.90    1.90
  -8   6  -2   -2.00    1.10
   8  -6   2   -2.20    1.40
  -9   6  -2    6.90    2.20
  -9   6  -2    9.10    2.70
   9  -6   2    3.80    2.10
 -10   6  -2   -0.80    1.80
 -10   6  -2    0.80    2.20
  10  -6   2   -0.60    1.90
  10   5  -2   19.30    3.70
 -10  -5   2   17.00    3.60
 -10  -5   2   16.00    3.40
   9   5  -2    8.00    2.50
   9   5  -2    9.70    2.30
  -9  -5   2    8.70    2.90
  -9  -5   2    8.60    2.70
   8   5  -2   11.10    2.60
   8   5  -2    4.60    1.90
  -8  -5   2   10.20    2.60
  -8  -5   2    9.00    2.30
  -8  -5   2    8.70    2.70
   7   5  -2    0.40    1.40
   7   5  -2    1.60    1.30
  -7  -5   2    0.40    1.50
  -7  -5   2    0.00    1.60
  -7  -5   2    0.40    2.00
   6   5  -2   45.00    4.00
   6   5  -2   49.70    4.00
  -6  -5   2   46.30    4.60
  -6  -5   2   48.90    4.20
  -6  -5   2   47.40    4.40
   5   5  -2   28.50    2.90
   5   5  -2   36.50    3.30
  -5  -5   2   29.20    3.30
  -5  -5   2   35.00    3.30
  -5  -5   2   27.50    3.40
   4   5  -2  416.36   10.70
   4   5  -2  414.56   10.30
  -4  -5   2  437.96   11.60
  -4  -5   2  403.86   10.10
  -4  -5   2  418.56   11.20
   3   5  -2  230.28    7.00
  -3  -5   2  239.58    7.80
  -3  -5   2  233.58    7.80
  -3  -5   2  237.18    6.60
   2   5  -2    1.20    1.10
   2   5  -2    0.40    0.50
   2   5  -2    0.40    0.90
  -2  -5   2    0.10    1.20
  -2  -5   2    2.00    1.00
  -2  -5   2   -0.60    1.10
   1   5  -2    0.90    0.60
   1   5  -2    0.20    0.90
   1   5  -2    0.40    1.00
  -1  -5   2   -0.50    0.50
  -1  -5   2    0.30    1.30
  -1  -5   2    0.00    0.70
  -1  -5   2    0.20    1.10
   0   5  -2  131.09    3.50
   0   5  -2  134.79    3.90
   0   5  -2  129.69    4.80
   0   5  -2  124.19    4.70
   0  -5   2  130.69    3.90
   0  -5   2  131.19    5.10
   0  -5   2  130.79    4.70
   0  -5   2  138.19    5.00
  -1   5  -2   16.00    1.40
  -1   5  -2   17.30    1.60
  -1   5  -2   25.30    2.50
  -1   5  -2   17.30    1.70
  -1   5  -2   16.60    2.10
   1  -5   2   16.90    2.00
   1  -5   2   19.00    1.70
   1  -5   2   16.70    2.20
   1  -5   2   16.10    1.90
  -2   5  -2   21.20    2.30
  -2   5  -2   18.80    2.20
  -2   5  -2   23.80    2.20
  -2   5  -2   24.20    2.10
  -2   5  -2   25.20    1.60
   2  -5   2   21.30    2.30
   2  -5   2   26.70    2.60
   2  -5   2   26.50    1.90
   2  -5   2   22.20    2.20
  -3   5  -2    0.00    1.00
  -3   5  -2    1.80    1.10
  -3   5  -2   -0.50    0.80
  -3   5  -2   -0.40    0.70
   3  -5   2    0.80    1.00
   3  -5   2   -0.10    1.10
   3  -5   2    1.70    1.10
   3  -5   2    0.30    0.90
  -4   5  -2  111.29    4.40
  -4   5  -2  107.89    3.90
  -4   5  -2  103.39    4.60
  -4   5  -2  114.79    4.40
   4  -5   2  109.19    4.20
   4  -5   2  104.99    4.40
   4  -5   2  109.19    4.20
  -5   5  -2   82.79    4.10
  -5   5  -2   88.19    4.20
  -5   5  -2   78.99    3.70
   5  -5   2   82.99    4.20
   5  -5   2   86.69    3.80
  -6   5  -2    2.20    1.50
  -6   5  -2    2.20    1.30
  -6   5  -2    1.70    1.40
   6  -5   2    2.50    1.20
   6  -5   2   -0.50    1.20
  -7   5  -2    7.70    2.00
  -7   5  -2    5.50    2.10
   7  -5   2    9.20    2.00
   7  -5   2   10.20    1.80
  -8   5  -2   61.09    4.00
  -8   5  -2   72.49    4.90
   8  -5   2   77.49    4.50
  -9   5  -2   -0.80    1.50
  -9   5  -2    3.40    2.00
   9  -5   2    3.90    2.00
 -10   5  -2    2.20    2.00
 -10   5  -2    2.10    2.40
  10  -5   2    3.10    2.00
  11   4  -2   67.29    6.00
 -11  -4   2   64.99    6.20
 -11  -4   2   75.49    6.90
  10   4  -2   -1.90    1.80
 -10  -4   2    2.40    2.20
 -10  -4   2    3.30    2.40
   9   4  -2    7.70    2.40
   9   4  -2    7.20    2.00
  -9  -4   2    4.00    2.40
  -9  -4   2    7.30    2.40
   8   4  -2    1.50    1.50
   8   4  -2    1.90    1.40
  -8  -4   2    4.50    2.10
  -8  -4   2    1.50    1.60
  -8  -4   2    2.20    2.00
   7   4  -2   39.00    3.40
   7   4  -2   28.40    3.10
  -7  -4   2   45.20    4.60
  -7  -4   2   35.80    3.80
  -7  -4   2   34.30    3.50
   6   4  -2  152.68    6.10
   6   4  -2  156.48    5.70
  -6  -4   2  163.68    6.40
  -6  -4   2  170.38    6.40
  -6  -4   2  169.18    7.00
   5   4  -2   99.99    4.60
   5   4  -2  116.59    4.60
  -5  -4   2  113.99    4.90
  -5  -4   2  106.69    5.20
  -5  -4   2  108.69    5.00
   4   4  -2   95.19    4.10
   4   4  -2   99.19    4.30
  -4  -4   2  100.99    4.90
  -4  -4   2   91.09    4.10
  -4  -4   2   90.99    4.50
   3   4  -2  115.69    4.30
   3   4  -2  119.29    4.50
   3   4  -2  111.09    2.40
  -3  -4   2  118.89    4.90
  -3  -4   2  113.99    4.10
  -3  -4   2  109.89    2.40
  -3  -4   2  107.59    4.90
   2   4  -2   20.80    2.10
   2   4  -2   24.70    1.20
   2   4  -2   29.50    2.60
  -2  -4   2   23.10    2.50
  -2  -4   2   23.90    2.60
  -2  -4   2   22.80    2.00
   1   4  -2   42.10    1.80
   1   4  -2   47.10    2.60
   1   4  -2   40.30    2.50
  -1  -4   2   46.40    2.90
  -1  -4   2   49.50    2.40
  -1  -4   2   40.70    2.70
   0   4  -2  243.58    5.20
   0   4  -2  244.88    5.40
   0   4  -2  243.38    6.50
   0   4  -2  237.18    6.40
   0  -4   2  240.28    6.80
   0  -4   2  253.57    6.70
  -1   4  -2   41.40    2.10
  -1   4  -2   40.90    1.90
  -1   4  -2   40.70    2.50
  -1   4  -2   41.60    2.00
  -1   4  -2   41.30    2.00
  -1   4  -2   41.30    2.50
   1  -4   2   46.20    2.40
   1  -4   2   42.40    2.50
   1  -4   2   42.50    2.70
   1  -4   2   43.00    2.10
  -2   4  -2    9.90    1.50
  -2   4  -2   11.40    1.40
  -2   4  -2   10.20    1.20
  -2   4  -2   11.10    1.10
  -2   4  -2   11.00    1.40
  -2   4  -2   11.20    1.70
   2  -4   2   10.20    1.60
   2  -4   2    8.30    1.40
   2  -4   2   10.20    1.40
   2  -4   2   10.60    1.50
  -3   4  -2   22.10    2.00
  -3   4  -2   21.60    2.30
  -3   4  -2   25.50    1.90
  -3   4  -2   27.80    1.50
  -3   4  -2   25.40    1.80
   3  -4   2   25.40    2.00
   3  -4   2   32.00    2.60
   3  -4   2   26.30    1.90
   3  -4   2   28.80    2.00
  -4   4  -2   81.49    3.80
  -4   4  -2   85.49    3.80
  -4   4  -2   88.39    3.60
  -4   4  -2   82.19    3.40
  -4   4  -2   85.19    2.50
   4  -4   2   84.29    3.00
   4  -4   2   88.59    3.70
   4  -4   2   84.49    3.40
   4  -4   2   92.49    3.30
  -5   4  -2   11.50    1.90
  -5   4  -2   13.00    1.80
  -5   4  -2   14.20    2.10
   5  -4   2   10.40    1.50
   5  -4   2    9.50    1.70
  -6   4  -2   79.29    4.40
  -6   4  -2   87.19    4.20
  -6   4  -2   83.39    4.00
   6  -4   2   96.69    3.70
   6  -4   2   80.69    4.00
  -7   4  -2    6.50    1.70
  -7   4  -2    1.60    1.60
  -7   4  -2    2.40    1.50
   7  -4   2    5.00    1.60
   7  -4   2    3.80    1.20
  -8   4  -2    2.50    1.60
  -8   4  -2   -1.20    1.30
  -8   4  -2    3.80    1.70
   8  -4   2    1.90    1.60
  -9   4  -2   16.80    3.00
  -9   4  -2   18.80    2.80
  -9   4  -2   19.20    3.10
   9  -4   2   22.70    3.10
 -10   4  -2   24.60    3.70
 -10   4  -2   28.90    3.70
 -10   4  -2   25.30    3.60
  10  -4   2   28.80    3.50
 -11   4  -2   36.80    4.30
 -11   4  -2   38.80    4.90
  11  -4   2   27.30    3.90
  11  -4   2   34.20    4.80
  11   3  -2    0.50    1.80
 -11  -3   2    2.80    2.20
 -11  -3   2    3.90    2.50
  10   3  -2    0.70    1.70
 -10  -3   2    3.20    2.20
 -10  -3   2    1.60    1.90
   9   3  -2   13.90    2.30
   9   3  -2    9.30    2.40
  -9  -3   2   14.10    2.90
  -9  -3   2   14.80    3.10
   8   3  -2    2.40    1.60
   8   3  -2    1.10    1.30
  -8  -3   2    1.60    1.70
  -8  -3   2    3.80    2.00
  -8  -3   2    3.80    1.90
   7   3  -2  370.66   10.20
   7   3  -2  369.66    9.40
  -7  -3   2  347.97   10.60
  -7  -3   2  375.16    9.90
  -7  -3   2  394.16   10.80
   6   3  -2   16.40    2.30
   6   3  -2   19.20    2.20
  -6  -3   2   15.80    2.60
  -6  -3   2   19.10    2.50
  -6  -3   2   21.40    2.80
  -6  -3   2   20.40    1.80
   5   3  -2    6.10    1.40
   5   3  -2    9.40    1.60
  -5  -3   2    6.20    1.00
  -5  -3   2    7.90    1.90
  -5  -3   2    3.90    1.50
  -5  -3   2    4.20    1.60
   4   3  -2    0.50    0.80
   4   3  -2    1.90    1.00
  -4  -3   2    0.80    1.20
  -4  -3   2    1.60    1.20
  -4  -3   2    1.30    1.30
  -4  -3   2    0.80    0.50
   3   3  -2   19.30    1.90
   3   3  -2   23.00    2.10
  -3  -3   2   22.10    2.00
  -3  -3   2   18.80    2.20
  -3  -3   2   23.30    2.50
  -3  -3   2   21.20    1.10
   2   3  -2    4.10    1.10
   2   3  -2    5.40    1.20
   2   3  -2    4.90    0.50
  -2  -3   2    5.40    1.50
  -2  -3   2    5.60    1.20
  -2  -3   2    6.70    1.60
   1   3  -2    7.10    1.30
   1   3  -2   10.40    1.40
   1   3  -2   10.70    0.90
  -1  -3   2   11.00    1.40
  -1  -3   2   10.00    1.80
  -1  -3   2    8.40    1.60
   0   3  -2   -0.10    0.50
   0   3  -2   -0.10    0.60
   0   3  -2    0.30    0.60
   0   3  -2   -0.20    0.70
   0   3  -2   -0.90    0.80
   0   3  -2    0.00    0.50
   0  -3   2    0.90    0.80
   0  -3   2    0.60    1.10
   0  -3   2    0.20    1.10
  -1   3  -2  167.48    4.10
  -1   3  -2  166.48    4.70
  -1   3  -2  169.18    4.20
  -1   3  -2  168.88    4.20
  -1   3  -2  164.58    4.70
  -1   3  -2  169.88    4.20
   1  -3   2  165.08    4.60
   1  -3   2  162.48    4.90
   1  -3   2  178.58    4.80
  -2   3  -2   12.40    1.30
  -2   3  -2   16.30    1.70
  -2   3  -2   13.20    1.50
  -2   3  -2   16.20    1.50
  -2   3  -2   16.40    1.20
  -2   3  -2   15.10    1.50
   2  -3   2   14.20    1.60
   2  -3   2   20.00    1.70
   2  -3   2   16.70    1.70
   2  -3   2   15.70    1.50
  -3   3  -2   20.10    1.70
  -3   3  -2   16.10    1.60
  -3   3  -2   16.50    1.20
  -3   3  -2   16.10    1.70
  -3   3  -2   19.40    1.80
   3  -3   2   19.30    1.70
   3  -3   2   19.70    1.70
   3  -3   2   18.40    1.70
  -4   3  -2    4.40    1.20
  -4   3  -2    5.80    0.80
  -4   3  -2    4.90    1.20
  -4   3  -2    6.10    1.30
   4  -3   2    5.60    1.20
   4  -3   2    4.80    0.90
   4  -3   2    7.10    1.20
  -5   3  -2  173.68    5.80
  -5   3  -2  171.98    4.30
  -5   3  -2  172.68    5.50
  -5   3  -2  171.88    5.40
   5  -3   2  183.28    5.50
   5  -3   2  175.48    4.80
  -6   3  -2   49.10    3.00
  -6   3  -2   62.79    3.50
  -6   3  -2   54.59    3.40
   6  -3   2   52.59    2.50
   6  -3   2   52.79    3.10
  -7   3  -2  121.59    4.90
  -7   3  -2  119.59    5.40
  -7   3  -2  120.89    5.20
   7  -3   2  123.59    4.90
   7  -3   2  120.29    4.00
  -8   3  -2   46.40    4.20
  -8   3  -2   50.69    3.50
  -8   3  -2   40.40    3.90
   8  -3   2   43.90    3.70
  -9   3  -2    0.10    1.40
  -9   3  -2    0.90    1.70
  -9   3  -2   -0.60    1.70
   9  -3   2    2.00    1.50
 -10   3  -2    1.30    1.90
 -10   3  -2    3.70    2.20
 -10   3  -2   -0.90    1.50
  10  -3   2    3.00    2.30
  10  -3   2    0.30    1.60
 -11   3  -2   55.19    4.80
 -11   3  -2   66.89    6.10
 -11   3  -2   49.20    5.20
  11  -3   2   61.99    5.20
  11  -3   2   52.29    5.60
  11   2  -2   40.50    4.60
 -11  -2   2   41.70    5.10
  10   2  -2    1.10    1.40
  10   2  -2   -0.50    1.40
 -10  -2   2    1.90    2.30
 -10  -2   2    2.00    1.90
   9   2  -2    0.20    1.70
   9   2  -2    0.20    1.30
  -9  -2   2   -0.70    1.60
  -9  -2   2    1.60    1.90
  -9  -2   2   -0.20    1.30
   8   2  -2   12.20    2.20
   8   2  -2    8.90    1.80
  -8  -2   2    8.00    2.20
  -8  -2   2   12.80    1.90
  -8  -2   2   11.20    2.40
   7   2  -2   18.40    2.60
   7   2  -2   19.60    2.20
  -7  -2   2   16.80    2.40
  -7  -2   2   20.10    2.90
  -7  -2   2   22.10    3.10
  -7  -2   2   19.70    2.00
   6   2  -2   31.20    2.50
   6   2  -2   25.40    2.60
  -6  -2   2   33.00    2.90
  -6  -2   2   24.70    2.80
  -6  -2   2   29.00    2.00
  -6  -2   2   31.90    3.10
   5   2  -2   18.70    2.00
   5   2  -2   17.60    0.90
   5   2  -2   21.40    2.00
  -5  -2   2   20.10    1.50
  -5  -2   2   21.70    2.40
  -5  -2   2   19.10    2.40
  -5  -2   2   20.70    2.60
   4   2  -2    0.70    0.80
   4   2  -2    0.80    0.90
  -4  -2   2    2.30    1.20
  -4  -2   2    2.50    1.10
  -4  -2   2    0.20    1.10
  -4  -2   2    1.60    0.60
   3   2  -2    0.70    0.80
   3   2  -2    0.60    0.80
  -3  -2   2    2.60    0.70
  -3  -2   2    1.50    1.30
  -3  -2   2   -0.30    1.00
   2   2  -2   79.69    2.90
   2   2  -2   75.99    2.90
  -2  -2   2   77.19    3.00
  -2  -2   2   70.59    3.30
   1   2  -2   49.00    2.20
   1   2  -2   51.29    2.20
   1   2  -2   47.60    2.10
   1   2  -2   48.90    1.30
  -1  -2   2   48.50    2.20
  -1  -2   2   50.39    2.50
  -1  -2   2   50.19    1.70
   0   2  -2  654.63   11.60
   0   2  -2  652.03   11.30
   0   2  -2  652.83   12.00
   0   2  -2  645.94   11.90
   0   2  -2  643.44   11.70
   0   2  -2  651.83   11.10
   0  -2   2  662.43   11.90
   0  -2   2  650.43   12.30
   0  -2   2  667.33   11.50
  -1   2  -2   12.80    1.20
  -1   2  -2   11.90    1.20
  -1   2  -2   11.20    1.00
  -1   2  -2   13.60    1.00
  -1   2  -2   13.10    1.20
  -1   2  -2   14.10    1.40
   1  -2   2   13.90    1.50
   1  -2   2   12.90    1.40
  -2   2  -2   90.09    2.90
  -2   2  -2   89.99    3.10
  -2   2  -2   88.59    3.00
  -2   2  -2   92.39    2.60
  -2   2  -2   89.49    2.80
  -2   2  -2   89.69    2.90
   2  -2   2   90.59    3.00
   2  -2   2   90.49    2.80
   2  -2   2   86.69    2.90
  -3   2  -2  208.68    5.20
  -3   2  -2  200.78    5.20
  -3   2  -2  207.08    5.30
  -3   2  -2  204.78    5.40
  -3   2  -2  201.68    4.50
   3  -2   2  202.28    4.60
   3  -2   2  208.38    5.20
   3  -2   2  204.18    4.70
  -4   2  -2  251.87    6.30
  -4   2  -2  261.27    5.40
  -4   2  -2  243.88    6.40
  -4   2  -2  265.97    6.80
   4  -2   2  263.17    5.10
   4  -2   2  271.57    5.70
   4  -2   2  252.87    6.20
  -5   2  -2   99.39    3.00
  -5   2  -2   95.39    3.70
  -5   2  -2  109.29    4.10
  -5   2  -2   94.69    4.00
   5  -2   2  102.89    3.10
   5  -2   2  100.69    3.70
  -6   2  -2    7.10    1.70
  -6   2  -2   10.40    1.20
  -6   2  -2    7.10    1.40
  -6   2  -2    3.90    1.50
   6  -2   2    5.90    1.30
   6  -2   2   10.10    1.20
  -7   2  -2   -1.10    1.20
  -7   2  -2   -0.60    1.20
  -7   2  -2    1.60    1.00
   7  -2   2   -0.50    0.70
   7  -2   2    0.60    1.10
  -8   2  -2   11.10    1.90
  -8   2  -2    6.20    1.90
  -8   2  -2   12.50    2.40
   8  -2   2   11.40    2.10
  -9   2  -2    4.90    2.00
  -9   2  -2   10.90    2.20
  -9   2  -2    2.80    1.80
   9  -2   2    7.70    2.40
   9  -2   2    4.20    1.70
 -10   2  -2   29.00    3.90
 -10   2  -2   23.10    3.40
 -10   2  -2   35.60    3.70
  10  -2   2   26.00    3.40
  10  -2   2   31.10    4.10
 -11   2  -2    2.10    2.30
 -11   2  -2   -0.50    1.70
 -11   2  -2    0.80    2.00
  11  -2   2   -1.50    1.60
  11  -2   2   -0.60    2.00
  12  -2   2    0.50    2.40
  12  -2   2    5.10    2.80
  12   1  -2    7.00    2.70
 -12  -1   2    5.20    3.10
  11   1  -2    2.50    2.20
 -11  -1   2    2.90    2.30
  10   1  -2   30.00    3.80
  10   1  -2   34.60    3.20
 -10  -1   2   30.50    3.40
 -10  -1   2   34.10    4.30
   9   1  -2   43.20    4.00
   9   1  -2   39.20    2.90
  -9  -1   2   50.69    3.90
  -9  -1   2   48.20    3.40
  -9  -1   2   45.40    4.50
   8   1  -2   12.60    1.90
   8   1  -2   14.50    2.30
  -8  -1   2   16.10    2.10
  -8  -1   2   18.40    2.90
  -8  -1   2   18.70    2.80
   7   1  -2   12.50    1.80
   7   1  -2   14.30    2.10
  -7  -1   2   13.90    2.40
  -7  -1   2   12.60    1.90
  -7  -1   2   12.40    2.30
  -7  -1   2   14.20    2.00
   6   1  -2   -1.10    0.60
   6   1  -2   -0.50    1.00
   6   1  -2   -0.70    0.70
  -6  -1   2    0.20    0.80
  -6  -1   2    1.70    1.40
  -6  -1   2   -1.70    0.90
  -6  -1   2    1.30    1.40
  -6  -1   2    0.70    0.50
   5   1  -2  245.08    6.50
   5   1  -2  247.08    6.00
   5   1  -2  230.58    5.00
  -5  -1   2  235.68    5.90
  -5  -1   2  250.77    7.20
  -5  -1   2  246.78    4.80
  -5  -1   2  254.47    7.00
   4   1  -2  242.08    4.70
   4   1  -2  255.87    5.90
   4   1  -2  251.27    6.30
  -4  -1   2  248.98    6.70
  -4  -1   2  251.47    4.50
  -4  -1   2  251.17    5.70
  -4  -1   2  256.17    6.80
   3   1  -2   61.59    2.50
   3   1  -2   63.39    2.40
  -3  -1   2   66.89    2.30
  -3  -1   2   65.29    3.00
  -3  -1   2   60.49    3.10
   2   1  -2  828.32   14.50
   2   1  -2  817.62   14.50
   2   1  -2  839.82   14.40
  -2  -1   2  821.02   15.10
  -2  -1   2  819.72   14.90
  -2  -1   2  831.12   14.00
   1   1  -2   22.30    0.70
   1   1  -2   19.90    1.30
   1   1  -2   20.10    1.20
   1   1  -2   24.10    1.30
  -1  -1   2   27.40    1.70
  -1  -1   2   22.20    1.20
  -1  -1   2   22.70    1.50
  -1  -1   2   25.00    0.80
   0   1  -2   49.80    1.80
   0   1  -2   49.40    1.40
   0   1  -2   48.20    1.70
   0   1  -2   49.70    1.80
   0   1  -2   45.90    1.70
   0   1  -2   47.20    1.60
   0  -1   2   52.59    1.80
   0  -1   2   50.29    1.90
  -1   1  -2   27.10    1.30
  -1   1  -2   25.90    1.20
  -1   1  -2   26.80    1.30
  -1   1  -2   25.60    1.30
  -1   1  -2   26.50    1.40
  -1   1  -2   25.40    1.40
  -2   1  -2    0.20    0.40
  -2   1  -2    0.00    0.60
  -2   1  -2    0.10    0.40
  -2   1  -2    0.30    0.50
  -2   1  -2    0.60    0.60
  -2   1  -2    0.40    0.50
   2  -1   2    0.30    0.40
   2  -1   2   -0.10    0.50
  -3   1  -2  182.98    4.80
  -3   1  -2  181.38    4.20
  -3   1  -2  185.88    4.50
  -3   1  -2  183.48    4.80
   3  -1   2  179.88    3.80
   3  -1   2  181.08    4.40
   3  -1   2  179.88    3.90
  -4   1  -2  733.53   13.00
  -4   1  -2  736.53   14.10
  -4   1  -2  736.63   13.60
  -4   1  -2  743.93   14.10
   4  -1   2  735.53   12.50
   4  -1   2  727.23   13.40
   4  -1   2  700.03   11.50
  -5   1  -2   17.30    1.70
  -5   1  -2   21.30    2.10
  -5   1  -2   19.60    2.10
  -5   1  -2   21.60    1.60
   5  -1   2   19.60    1.80
   5  -1   2   24.10    1.30
  -6   1  -2   35.10    3.10
  -6   1  -2   38.20    2.40
  -6   1  -2   38.50    2.10
  -6   1  -2   42.20    2.80
   6  -1   2   37.30    1.70
   6  -1   2   35.60    2.30
  -7   1  -2   63.89    3.90
  -7   1  -2   54.19    3.10
  -7   1  -2   55.29    3.50
  -7   1  -2   54.99    2.80
   7  -1   2   63.89    3.40
   7  -1   2   57.49    2.30
  -8   1  -2   10.30    2.10
  -8   1  -2   13.00    2.10
  -8   1  -2    9.50    2.10
   8  -1   2   14.10    2.20
   8  -1   2   12.40    2.50
  -9   1  -2  130.19    6.30
  -9   1  -2  129.39    5.40
  -9   1  -2  127.09    5.90
   9  -1   2  132.99    6.30
   9  -1   2  127.49    5.50
 -10   1  -2  426.56   12.80
 -10   1  -2  421.96   11.20
 -10   1  -2  425.76   12.40
  10  -1   2  436.76   12.80
  10  -1   2  412.06   11.50
 -11   1  -2    7.00    2.70
 -11   1  -2    3.50    2.20
 -11   1  -2    3.80    1.70
  11  -1   2    3.10    2.10
  11  -1   2    5.90    2.20
 -12   1  -2   11.90    2.80
 -12   1  -2   14.70    3.80
 -12   1  -2   18.20    3.60
  12  -1   2   10.80    2.80
  12  -1   2   22.10    4.10
  12   0  -2   17.80    3.50
 -12   0   2   18.30    3.70
 -12   0   2   16.30    3.10
  11   0  -2    3.60    2.10
 -11   0   2    2.10    2.30
 -11   0   2    5.10    2.20
  10   0  -2    6.40    2.20
  10   0  -2    4.90    1.70
 -10   0   2    4.60    2.20
 -10   0   2    7.40    2.00
   9   0  -2    0.60    1.10
   9   0  -2   -0.30    1.20
  -9   0   2    3.90    1.90
  -9   0   2    1.70    1.40
   8   0  -2   17.40    2.00
   8   0  -2   22.80    2.80
  -8   0   2   24.80    2.70
  -8   0   2   25.50    3.20
  -8   0   2   28.30    2.90
   7   0  -2   78.99    3.30
   7   0  -2   70.09    3.70
  -7   0   2   81.69    4.50
  -7   0   2   78.09    3.70
  -7   0   2   81.79    2.90
  -7   0   2   77.19    3.40
  -7   0   2   74.19    3.90
   6   0  -2    5.00    1.10
   6   0  -2    6.70    1.40
  -6   0   2    5.70    1.30
  -6   0   2    5.90    1.50
  -6   0   2    6.00    1.70
  -6   0   2    6.40    0.90
   5   0  -2   41.10    2.30
   5   0  -2   47.10    2.10
  -5   0   2   43.50    2.90
  -5   0   2   44.90    2.40
  -5   0   2   43.90    1.70
  -5   0   2   41.10    2.70
   4   0  -2 1959.70   32.80
   4   0  -2 1979.50   32.30
  -4   0   2 1943.91   33.50
  -4   0   2 1982.00   32.60
  -4   0   2 1985.20   31.40
  -4   0   2 1992.40   33.30
   3   0  -2  454.85    8.70
   3   0  -2  473.95    9.00
  -3   0   2  473.45    8.90
  -3   0   2  459.85    7.90
  -3   0   2  454.15    9.40
  -3   0   2  470.45    9.50
   2   0  -2  541.65    9.60
   2   0  -2  529.05    9.50
   2   0  -2  538.65    9.60
  -2   0   2  515.05   10.10
  -2   0   2  540.45    9.60
  -2   0   2  538.55   10.20
  -2   0   2  531.15    8.70
   1   0  -2  115.29    2.70
   1   0  -2  117.59    2.90
   1   0  -2  113.79    2.60
  -1   0   2  115.29    2.30
  -1   0   2  117.09    2.80
  -1   0   2  112.69    3.10
   0   0  -2  232.08    4.70
   0   0  -2  237.68    4.40
   0   0  -2  236.48    4.70
   0   0  -2  233.08    4.30
   0   0  -2  236.18    4.30
   0   0  -2  240.68    4.80
   0   0   2  236.18    4.50
   0   0   2  236.18    4.80
  -1   0  -2  982.50   15.90
  -1   0  -2  987.80   16.20
  -1   0  -2  966.50   16.40
  -1   0  -2  992.80   16.50
  -1   0  -2  986.80   16.60
  -1   0  -2  997.20   15.80
   1   0   2 1004.60   15.90
   1   0   2  984.70   16.60
  -2   0  -2  593.74   10.90
  -2   0  -2  587.14   10.70
  -2   0  -2  582.34   10.40
  -2   0  -2  587.24   10.50
   2   0   2  582.14   10.90
   2   0   2  592.24   10.10
   2   0   2  609.24    9.70
  -3   0  -2 1299.57   22.60
  -3   0  -2 1331.77   22.50
  -3   0  -2 1328.17   22.10
  -3   0  -2 1297.07   22.10
   3   0   2 1343.07   21.80
   3   0   2 1337.27   21.00
   3   0   2 1311.97   22.70
  -4   0  -2   52.79    2.70
  -4   0  -2   56.19    2.40
  -4   0  -2   55.79    2.30
  -4   0  -2   53.99    2.70
   4   0   2   52.99    2.80
   4   0   2   51.19    2.30
   4   0   2   56.09    1.60
  -5   0  -2   32.00    2.00
  -5   0  -2   25.60    2.30
  -5   0  -2   29.00    1.90
  -5   0  -2   31.30    2.30
   5   0   2   26.10    1.20
   5   0   2   28.10    1.80
   5   0   2   34.20    2.70
  -6   0  -2  139.89    4.50
  -6   0  -2  145.69    5.40
  -6   0  -2  141.79    4.50
  -6   0  -2  135.89    4.90
   6   0   2  133.49    4.50
   6   0   2  143.79    5.20
   6   0   2  138.09    3.40
  -7   0  -2  189.18    5.70
  -7   0  -2  183.98    6.20
  -7   0  -2  194.08    6.70
  -7   0  -2  188.88    5.70
   7   0   2  174.08    5.60
   7   0   2  172.28    4.30
   7   0   2  182.88    6.40
  -8   0  -2  142.49    5.80
  -8   0  -2  130.09    6.00
  -8   0  -2  139.79    5.20
  -8   0  -2  141.19    5.10
   8   0   2  144.29    6.00
   8   0   2  139.49    5.30
  -9   0  -2  187.28    7.70
  -9   0  -2  199.48    6.60
  -9   0  -2  195.48    7.30
   9   0   2  198.98    6.90
   9   0   2  203.78    7.60
 -10   0  -2   -2.30    1.70
 -10   0  -2    0.80    1.50
 -10   0  -2   -1.50    1.10
  10   0   2   -1.20    1.30
  10   0   2    0.30    1.70
 -11   0  -2    0.70    2.10
 -11   0  -2   -2.10    1.70
 -11   0  -2   -1.80    1.30
  11   0   2   -0.40    1.70
  11   0   2    1.50    2.00
 -12   0  -2    0.30    2.50
 -12   0  -2   -2.20    1.80
  12   0   2    1.80    2.20
  12  -1  -2   16.20    3.40
 -12   1   2   20.80    4.00
 -12   1   2   12.50    3.00
  11  -1  -2    1.60    2.10
 -11   1   2    1.60    2.00
 -11   1   2    1.70    2.30
  10  -1  -2   62.49    4.40
  10  -1  -2   57.79    3.50
 -10   1   2   60.19    5.40
 -10   1   2   58.69    4.10
   9  -1  -2    4.60    1.70
   9  -1  -2   -0.50    1.00
  -9   1   2    1.70    1.50
  -9   1   2   -1.00    1.50
   8  -1  -2  170.38    6.20
   8  -1  -2  180.68    5.40
  -8   1   2  164.08    6.00
  -8   1   2  174.18    5.10
  -8   1   2  173.08    7.70
  -8   1   2  174.88    6.90
   7  -1  -2   11.90    1.90
   7  -1  -2   12.40    1.60
  -7   1   2   15.70    1.70
  -7   1   2    9.90    1.70
  -7   1   2   10.40    2.10
  -7   1   2   16.30    2.30
   6  -1  -2  111.09    3.70
   6  -1  -2  116.09    4.30
  -6   1   2  116.29    3.50
  -6   1   2  110.49    4.10
  -6   1   2  109.49    4.20
  -6   1   2  108.09    4.60
   5  -1  -2   24.50    1.80
   5  -1  -2   23.80    1.60
  -5   1   2   24.20    2.30
  -5   1   2   27.30    2.00
  -5   1   2   23.70    1.50
  -5   1   2   23.90    2.00
   4  -1  -2   91.39    2.80
   4  -1  -2   87.89    3.00
  -4   1   2   82.39    3.50
  -4   1   2   93.09    3.20
  -4   1   2   92.19    3.30
  -4   1   2   87.29    2.60
   3  -1  -2  185.68    4.20
   3  -1  -2  180.68    4.30
  -3   1   2  189.98    4.50
  -3   1   2  182.48    4.80
  -3   1   2  185.18    4.00
  -3   1   2  189.28    4.60
   2  -1  -2  361.06    6.40
   2  -1  -2  342.27    6.50
   2  -1  -2  344.37    6.40
   2  -1  -2  351.86    6.40
  -2   1   2  344.97    6.70
  -2   1   2  338.37    7.00
  -2   1   2  336.17    6.20
  -2   1   2  340.47    6.80
   1  -1  -2   63.39    1.70
   1  -1  -2   63.09    1.60
   1  -1  -2   59.99    1.80
   1  -1  -2   61.79    1.80
  -1   1   2   64.99    1.70
  -1   1   2   61.59    2.00
  -1   1   2   65.09    2.10
   0  -1  -2  642.24   10.60
   0  -1  -2  630.44   10.70
   0  -1  -2  622.44   10.10
   0  -1  -2  619.94   10.60
   0   1   2  613.64   10.80
  -1  -1  -2    0.50    0.20
  -1  -1  -2    0.80    0.40
  -1  -1  -2    0.10    0.50
  -1  -1  -2   -0.10    0.40
  -1  -1  -2    0.50    0.50
   1   1   2    0.20    0.20
   1   1   2    0.10    0.50
  -2  -1  -2  695.73   12.30
  -2  -1  -2  687.23   12.00
  -2  -1  -2  693.73   12.20
  -2  -1  -2  693.93   11.50
  -2  -1  -2  693.13   12.40
   2   1   2  686.53   12.40
   2   1   2  708.43   11.60
  -3  -1  -2    8.70    1.10
  -3  -1  -2    9.10    1.10
  -3  -1  -2   10.30    1.40
  -3  -1  -2   11.00    0.70
  -3  -1  -2   10.50    1.10
   3   1   2   10.50    1.30
   3   1   2    9.80    0.50
   3   1   2   13.10    1.10
  -4  -1  -2   24.00    1.90
  -4  -1  -2   24.30    1.00
  -4  -1  -2   24.80    1.80
  -4  -1  -2   27.40    2.10
  -4  -1  -2   22.70    1.60
   4   1   2   22.20    2.00
   4   1   2   24.60    1.00
   4   1   2   25.80    1.60
  -5  -1  -2    2.70    1.00
  -5  -1  -2    2.80    1.00
  -5  -1  -2    4.40    1.40
  -5  -1  -2    1.60    0.80
  -5  -1  -2    2.60    0.40
   5   1   2    2.50    0.90
   5   1   2    3.20    0.50
   5   1   2    2.40    1.10
  -6  -1  -2  361.16    8.60
  -6  -1  -2  360.26    8.70
  -6  -1  -2  349.07    9.20
  -6  -1  -2  352.66    8.00
   6   1   2  334.17    8.10
   6   1   2  353.36    8.80
   6   1   2  343.87    6.70
  -7  -1  -2  512.15   12.50
  -7  -1  -2  511.65   11.70
  -7  -1  -2  522.75   11.80
  -7  -1  -2  509.05   11.00
   7   1   2  517.55   10.70
   7   1   2  515.25   12.00
   7   1   2  488.15   11.20
  -8  -1  -2  683.63   15.10
  -8  -1  -2  708.63   15.50
  -8  -1  -2  697.73   16.40
  -8  -1  -2  717.03   14.70
   8   1   2  709.73   15.10
   8   1   2  710.53   15.60
  -9  -1  -2   97.49    4.50
  -9  -1  -2   97.49    4.80
  -9  -1  -2   90.29    4.90
  -9  -1  -2  106.29    5.70
   9   1   2  100.19    5.20
   9   1   2   98.59    4.90
 -10  -1  -2   35.90    4.20
 -10  -1  -2   35.10    3.30
 -10  -1  -2   32.40    3.70
  10   1   2   36.00    3.90
  10   1   2   35.00    3.70
 -11  -1  -2   16.80    3.60
 -11  -1  -2   14.60    3.10
  11   1   2   10.90    2.60
 -12  -1  -2    3.30    2.60
 -12  -1  -2    4.70    2.40
  12   1   2    3.50    2.20
  12  -2  -2    3.00    2.30
 -12   2   2    5.40    2.90
 -12   2   2    2.80    2.40
  11  -2  -2    9.40    2.50
 -11   2   2   10.60    2.70
 -11   2   2    8.30    2.60
  10  -2  -2    6.70    2.10
  10  -2  -2    3.40    1.40
 -10   2   2    3.90    1.90
 -10   2   2   10.40    2.70
   9  -2  -2    1.70    1.10
   9  -2  -2    0.10    1.40
  -9   2   2    4.00    1.50
  -9   2   2    3.80    2.10
  -9   2   2    3.20    1.70
   8  -2  -2   94.29    4.50
   8  -2  -2   84.19    3.60
  -8   2   2   91.09    5.00
  -8   2   2   89.59    3.80
  -8   2   2   81.49    4.30
   7  -2  -2  268.97    6.80
   7  -2  -2  284.17    7.70
  -7   2   2  268.37    6.80
  -7   2   2  268.97    7.80
  -7   2   2  274.87    8.20
   6  -2  -2  189.18    5.10
   6  -2  -2  191.68    5.70
  -6   2   2  185.68    4.90
  -6   2   2  196.28    5.10
  -6   2   2  185.08    5.80
  -6   2   2  175.88    5.90
   5  -2  -2  190.58    4.80
   5  -2  -2  192.98    5.30
  -5   2   2  189.68    4.70
  -5   2   2  189.98    4.90
  -5   2   2  194.38    5.70
  -5   2   2  184.88    5.40
   4  -2  -2    0.70    0.60
   4  -2  -2   -0.10    0.70
   4  -2  -2   -1.00    0.40
  -4   2   2    0.50    0.60
  -4   2   2    0.50    0.90
  -4   2   2   -0.50    1.00
  -4   2   2   -0.50    0.70
   3  -2  -2   11.50    1.00
   3  -2  -2   14.50    1.30
   3  -2  -2   10.40    1.10
   3  -2  -2   12.20    0.80
  -3   2   2   11.80    1.10
  -3   2   2   12.00    1.40
  -3   2   2   11.10    1.30
  -3   2   2   13.20    1.10
   2  -2  -2   71.79    1.80
   2  -2  -2   75.19    2.20
   2  -2  -2   69.29    2.10
   2  -2  -2   71.89    2.20
  -2   2   2   67.99    2.30
  -2   2   2   71.09    2.20
  -2   2   2   73.89    2.50
   1  -2  -2 3290.07   50.19
   1  -2  -2 3138.89   50.69
   1  -2  -2 3248.48   51.19
   1  -2  -2 3158.98   51.29
  -1   2   2 3185.58   50.69
  -1   2   2 3228.38   50.39
  -1   2   2 3241.48   50.59
   0  -2  -2 9421.56  156.18
   0  -2  -2 9790.02  154.68
   0  -2  -2 9963.10  155.88
   0  -2  -2 9834.82  158.28
   0   2   2 9999.00  155.78
   0   2   2 9969.80  158.18
   0   2   2 9616.84  153.88
  -1  -2  -2  835.62   14.70
  -1  -2  -2  869.91   14.30
  -1  -2  -2  856.31   14.40
  -1  -2  -2  866.71   13.80
  -1  -2  -2  876.61   14.60
   1   2   2  870.01   14.50
   1   2   2  843.02   14.60
   1   2   2  854.41   13.90
  -2  -2  -2    7.50    1.00
  -2  -2  -2    7.60    0.80
  -2  -2  -2    7.20    0.50
  -2  -2  -2    8.20    1.00
  -2  -2  -2    6.00    0.80
   2   2   2    6.30    0.70
   2   2   2    5.80    0.90
   2   2   2    7.40    0.50
  -3  -2  -2  139.69    3.60
  -3  -2  -2  127.49    4.00
  -3  -2  -2  133.89    3.40
  -3  -2  -2  138.19    4.00
   3   2   2  136.39    2.80
   3   2   2  137.59    3.90
   3   2   2  137.39    3.50
  -4  -2  -2    3.70    0.80
  -4  -2  -2    3.10    0.90
  -4  -2  -2    2.50    0.80
  -4  -2  -2    1.50    1.10
  -4  -2  -2    4.40    1.20
   4   2   2    2.50    0.90
   4   2   2    3.20    1.00
   4   2   2    4.80    0.60
  -5  -2  -2    3.60    1.30
  -5  -2  -2    3.50    0.90
  -5  -2  -2    3.30    0.90
  -5  -2  -2    1.50    1.00
  -5  -2  -2    5.10    0.80
   5   2   2    2.50    1.00
   5   2   2    3.60    0.60
   5   2   2    2.90    1.00
  -6  -2  -2  158.68    4.70
  -6  -2  -2  155.48    5.70
  -6  -2  -2  163.28    5.50
  -6  -2  -2  151.38    3.80
  -6  -2  -2  159.58    5.00
   6   2   2  151.58    3.80
   6   2   2  153.48    5.10
   6   2   2  159.18    5.00
  -7  -2  -2  166.78    6.00
  -7  -2  -2  160.28    5.50
  -7  -2  -2  164.08    5.10
  -7  -2  -2  162.68    6.20
   7   2   2  164.18    5.70
   7   2   2  168.48    5.60
  -8  -2  -2  182.48    5.80
  -8  -2  -2  182.08    6.60
  -8  -2  -2  183.88    6.30
  -8  -2  -2  194.18    7.30
   8   2   2  178.08    6.30
   8   2   2  166.58    6.10
  -9  -2  -2    3.40    1.90
  -9  -2  -2    1.30    1.60
  -9  -2  -2    0.40    1.20
  -9  -2  -2    3.70    1.70
   9   2   2    0.10    1.40
   9   2   2    1.50    1.50
 -10  -2  -2   30.70    3.50
 -10  -2  -2   34.40    5.40
 -10  -2  -2   29.60    4.00
  10   2   2   36.20    3.70
 -11  -2  -2    3.40    2.00
 -11  -2  -2    4.70    2.70
  11   2   2    9.20    2.30
 -12  -2  -2    6.00    2.50
 -12  -2  -2    4.40    2.70
  12   2   2    0.90    2.30
 -12   3   2    1.80    2.40
 -12   3   2    1.80    2.40
  11  -3  -2   26.60    3.60
 -11   3   2   25.30    3.90
 -11   3   2   16.20    3.30
  10  -3  -2    2.50    1.80
  10  -3  -2   -0.30    1.00
 -10   3   2    2.00    2.00
 -10   3   2   -1.70    1.10
 -10   3   2    2.10    1.80
   9  -3  -2    1.70    1.20
   9  -3  -2    5.20    1.90
  -9   3   2    6.90    2.10
  -9   3   2    4.00    2.00
  -9   3   2    3.20    1.50
   8  -3  -2   -0.80    1.00
   8  -3  -2    0.50    1.00
  -8   3   2   -2.00    1.30
  -8   3   2    0.00    1.30
  -8   3   2   -1.10    0.90
   7  -3  -2  133.49    5.00
   7  -3  -2  135.99    4.50
  -7   3   2  131.49    5.40
  -7   3   2  143.09    4.80
  -7   3   2  142.39    5.50
   6  -3  -2    9.30    1.40
   6  -3  -2    8.30    1.40
  -6   3   2    7.70    1.30
  -6   3   2    9.30    1.70
  -6   3   2   10.70    1.80
   5  -3  -2    3.80    1.00
   5  -3  -2    4.90    1.00
   5  -3  -2    2.60    0.60
  -5   3   2    3.70    1.20
  -5   3   2    3.10    0.90
  -5   3   2    3.80    0.70
  -5   3   2    4.40    1.20
   4  -3  -2  228.38    5.40
   4  -3  -2  230.58    5.70
   4  -3  -2  230.98    5.10
  -4   3   2  227.28    4.40
  -4   3   2  240.98    6.10
  -4   3   2  231.78    5.70
  -4   3   2  224.08    5.80
   3  -3  -2  198.48    3.60
   3  -3  -2  190.68    4.80
   3  -3  -2  206.88    4.70
   3  -3  -2  199.78    4.70
  -3   3   2  198.28    4.80
  -3   3   2  207.68    5.00
  -3   3   2  194.78    3.80
  -3   3   2  202.98    5.20
   2  -3  -2    7.10    0.90
   2  -3  -2    9.00    1.10
   2  -3  -2    8.60    1.00
   2  -3  -2    7.90    0.60
  -2   3   2    9.90    1.00
  -2   3   2   10.00    1.10
  -2   3   2    7.70    1.00
   1  -3  -2  338.67    6.50
   1  -3  -2  320.87    6.70
   1  -3  -2  332.17    6.10
   1  -3  -2  328.47    6.30
  -1   3   2  331.27    6.70
  -1   3   2  319.97    5.90
  -1   3   2  332.07    6.40
   0  -3  -2  212.78    4.70
   0  -3  -2  209.48    4.40
   0  -3  -2  213.58    5.00
   0  -3  -2  216.78    4.00
   0   3   2  217.08    4.50
   0   3   2  214.08    4.80
   0   3   2  217.08    4.50
  -1  -3  -2    0.50    0.40
  -1  -3  -2    0.00    0.50
  -1  -3  -2    0.10    0.60
  -1  -3  -2    0.20    0.40
   1   3   2    0.50    0.50
   1   3   2    0.60    0.50
   1   3   2    0.40    0.40
   1   3   2    0.70    0.40
  -2  -3  -2  349.07    6.40
  -2  -3  -2  353.56    7.60
  -2  -3  -2  342.37    7.00
  -2  -3  -2  358.56    6.60
  -2  -3  -2  338.37    7.20
   2   3   2  354.66    6.90
   2   3   2  345.47    7.10
   2   3   2  347.57    6.50
   2   3   2  350.96    6.70
  -3  -3  -2  193.78    5.50
  -3  -3  -2  205.48    5.00
  -3  -3  -2  199.38    5.20
  -3  -3  -2  202.18    4.60
   3   3   2  199.88    5.00
   3   3   2  202.68    4.30
   3   3   2  209.88    4.90
  -4  -3  -2  326.37    7.80
  -4  -3  -2  333.87    8.20
  -4  -3  -2  338.67    7.20
  -4  -3  -2  311.67    6.80
   4   3   2  330.87    6.40
   4   3   2  327.37    7.30
   4   3   2  319.67    7.30
  -5  -3  -2    2.00    0.90
  -5  -3  -2    3.90    1.00
  -5  -3  -2    2.60    1.10
  -5  -3  -2    4.70    1.40
   5   3   2    2.40    0.70
   5   3   2    2.90    1.00
   5   3   2    5.70    1.20
  -6  -3  -2   46.20    3.10
  -6  -3  -2   41.60    2.50
  -6  -3  -2   45.90    2.30
  -6  -3  -2   42.10    3.10
   6   3   2   46.20    2.70
   6   3   2   43.40    2.70
   6   3   2   43.70    2.00
  -7  -3  -2   -0.50    1.20
  -7  -3  -2   -0.60    1.20
  -7  -3  -2   -0.20    1.00
   7   3   2   -0.50    1.00
   7   3   2   -0.50    1.00
  -8  -3  -2   11.80    2.10
  -8  -3  -2   13.50    2.60
  -8  -3  -2   18.40    2.80
   8   3   2   17.00    2.30
   8   3   2   13.70    2.30
  -9  -3  -2    5.40    1.80
  -9  -3  -2    5.10    2.00
  -9  -3  -2    5.90    2.20
   9   3   2    3.40    1.60
   9   3   2    8.40    2.00
 -10  -3  -2   43.00    4.90
 -10  -3  -2   29.20    3.60
 -10  -3  -2   28.10    3.40
  10   3   2   37.40    4.10
 -11  -3  -2    5.50    2.90
  11   3   2   -0.40    1.80
 -12  -3  -2   16.80    4.20
  12   3   2   12.30    3.00
  11  -4  -2   13.00    2.70
 -11   4   2   10.80    2.90
 -11   4   2   11.30    3.10
 -11   4   2   15.30    3.60
  10  -4  -2    5.10    2.20
  10  -4  -2    9.20    1.90
 -10   4   2   11.30    2.30
 -10   4   2   11.10    2.60
 -10   4   2    7.80    2.40
   9  -4  -2   14.80    2.70
   9  -4  -2   13.10    2.00
  -9   4   2   11.00    2.40
  -9   4   2   10.60    2.00
  -9   4   2   12.90    2.50
   8  -4  -2   19.00    2.50
   8  -4  -2   19.40    2.20
  -8   4   2   24.60    3.00
  -8   4   2   18.10    2.70
  -8   4   2   24.10    2.60
   7  -4  -2   34.40    2.40
   7  -4  -2   29.10    2.80
  -7   4   2   35.50    3.00
  -7   4   2   33.10    3.10
  -7   4   2   33.50    3.10
   6  -4  -2    0.70    1.10
   6  -4  -2    0.60    0.90
  -6   4   2    1.20    1.20
  -6   4   2    0.50    1.10
  -6   4   2    0.40    0.80
   5  -4  -2    5.30    0.90
   5  -4  -2    3.50    1.00
   5  -4  -2    7.00    1.40
  -5   4   2    4.80    1.10
  -5   4   2    5.60    1.30
  -5   4   2    7.70    1.50
   4  -4  -2  767.42   13.80
   4  -4  -2  748.53   14.10
   4  -4  -2  772.22   14.40
  -4   4   2  762.52   14.00
  -4   4   2  759.12   14.50
  -4   4   2  741.63   14.70
   3  -4  -2  105.39    3.40
   3  -4  -2  110.29    3.40
   3  -4  -2  100.39    3.40
  -3   4   2  105.29    3.60
  -3   4   2  110.49    3.80
  -3   4   2  106.09    3.10
   2  -4  -2  300.57    6.60
   2  -4  -2  283.47    6.30
   2  -4  -2  286.77    5.20
   2  -4  -2  283.07    6.30
  -2   4   2  283.17    6.60
  -2   4   2  281.47    5.40
  -2   4   2  290.97    6.50
  -2   4   2  284.17    6.30
   1  -4  -2  742.53   13.40
   1  -4  -2  783.92   13.00
   1  -4  -2  755.32   14.00
   1  -4  -2  753.52   13.50
  -1   4   2  747.63   13.80
  -1   4   2  760.12   12.10
  -1   4   2  761.62   13.30
  -1   4   2  743.13   13.60
   0  -4  -2   13.00    1.50
   0  -4  -2   12.30    1.20
   0  -4  -2   11.40    0.60
   0  -4  -2   14.20    1.30
   0   4   2   11.50    1.30
   0   4   2   11.00    1.20
   0   4   2   13.90    1.10
  -1  -4  -2   -0.30    0.80
  -1  -4  -2   -0.60    0.60
  -1  -4  -2   -0.30    0.70
  -1  -4  -2   -0.20    0.50
   1   4   2    0.30    0.60
   1   4   2   -0.50    0.50
   1   4   2   -0.20    0.60
   1   4   2    0.60    0.60
  -2  -4  -2  246.88    6.20
  -2  -4  -2  245.48    6.30
  -2  -4  -2  255.27    5.50
  -2  -4  -2  253.47    5.40
   2   4   2  244.68    5.00
   2   4   2  243.58    5.70
   2   4   2  244.88    5.70
   2   4   2  253.17    5.60
  -3  -4  -2   58.99    2.00
  -3  -4  -2   62.49    2.90
  -3  -4  -2   56.49    2.60
  -3  -4  -2   56.69    3.00
   3   4   2   55.99    2.50
   3   4   2   60.89    2.60
   3   4   2   55.29    2.10
   3   4   2   57.49    2.30
  -4  -4  -2  225.38    6.00
  -4  -4  -2  221.88    5.90
  -4  -4  -2  218.78    6.50
  -4  -4  -2  219.18    5.00
   4   4   2  218.58    5.10
   4   4   2  215.78    5.60
   4   4   2  216.88    5.80
  -5  -4  -2   44.00    2.20
  -5  -4  -2   46.20    3.10
  -5  -4  -2   45.40    2.50
  -5  -4  -2   46.20    3.00
   5   4   2   46.80    2.50
   5   4   2   46.80    2.10
   5   4   2   45.70    2.60
  -6  -4  -2   35.40    3.30
  -6  -4  -2   35.30    2.20
  -6  -4  -2   34.00    2.40
  -6  -4  -2   38.60    3.40
   6   4   2   40.90    2.60
   6   4   2   40.00    2.80
   6   4   2   35.80    2.10
  -7  -4  -2   34.40    2.40
  -7  -4  -2   38.80    3.70
  -7  -4  -2   34.60    2.60
  -7  -4  -2   33.80    3.50
   7   4   2   36.80    2.70
   7   4   2   34.50    3.10
  -8  -4  -2   10.60    1.90
  -8  -4  -2   16.40    2.80
  -8  -4  -2   15.60    2.70
   8   4   2   10.50    2.00
   8   4   2   11.40    2.20
  -9  -4  -2    7.60    2.20
  -9  -4  -2    5.70    2.40
   9   4   2    7.80    2.00
 -10  -4  -2   29.60    4.00
 -10  -4  -2   26.20    3.70
  10   4   2   29.60    3.60
 -11  -4  -2   -2.70    1.80
 -11  -4  -2   -1.90    1.70
  11   4   2    2.50    2.00
  12   4   2    1.60    2.20
  11  -5  -2   12.50    2.90
 -11   5   2   12.20    3.00
 -11   5   2   13.60    2.60
  10  -5  -2   13.70    2.80
  10  -5  -2    9.70    2.00
 -10   5   2   11.80    2.70
 -10   5   2    7.10    2.20
   9  -5  -2   47.20    3.20
   9  -5  -2   38.50    3.80
  -9   5   2   43.40    4.40
  -9   5   2   42.90    4.00
  -9   5   2   47.00    3.50
   8  -5  -2  130.79    5.00
   8  -5  -2  127.69    5.60
  -8   5   2  132.49    5.40
  -8   5   2  137.49    5.70
  -8   5   2  128.89    5.90
   7  -5  -2   41.20    3.50
   7  -5  -2   36.70    2.90
  -7   5   2   32.20    3.30
  -7   5   2   35.20    3.10
  -7   5   2   32.00    3.00
   6  -5  -2    5.70    1.30
   6  -5  -2    6.20    1.50
  -6   5   2    3.00    1.30
  -6   5   2    5.40    1.60
  -6   5   2    3.30    1.30
   5  -5  -2    0.80    0.80
   5  -5  -2    0.90    1.20
   5  -5  -2    2.60    1.00
  -5   5   2    1.90    1.00
  -5   5   2   -0.10    1.00
  -5   5   2    1.40    1.20
   4  -5  -2  107.79    3.60
   4  -5  -2  101.89    3.80
   4  -5  -2   87.49    3.50
  -4   5   2   97.29    3.80
  -4   5   2   96.69    3.80
  -4   5   2   97.19    3.20
   3  -5  -2  247.88    6.20
   3  -5  -2  242.48    6.10
   3  -5  -2  243.78    6.20
  -3   5   2  236.98    6.40
  -3   5   2  230.88    6.20
  -3   5   2  247.08    6.20
  -3   5   2  246.28    5.10
   2  -5  -2    1.30    0.90
   2  -5  -2    1.00    0.90
   2  -5  -2    1.20    0.50
   2  -5  -2    0.90    0.80
  -2   5   2    0.30    0.90
  -2   5   2    1.00    0.90
  -2   5   2    1.40    0.40
  -2   5   2    1.60    0.80
   1  -5  -2   13.50    1.80
   1  -5  -2   11.60    1.20
   1  -5  -2   10.10    1.30
  -1   5   2   13.50    1.60
  -1   5   2   13.20    1.30
  -1   5   2   11.30    1.50
   0  -5  -2  183.38    4.80
   0  -5  -2  187.18    5.40
   0  -5  -2  181.28    4.80
   0   5   2  178.28    4.10
   0   5   2  181.68    4.90
   0   5   2  178.38    4.90
  -1  -5  -2   35.30    2.00
  -1  -5  -2   33.20    2.40
  -1  -5  -2   35.80    2.30
  -1  -5  -2   33.80    1.40
   1   5   2   36.60    2.10
   1   5   2   36.20    2.10
   1   5   2   35.00    2.10
   1   5   2   35.30    1.40
  -2  -5  -2   45.00    2.70
  -2  -5  -2   44.60    1.90
  -2  -5  -2   43.90    2.20
  -2  -5  -2   42.50    2.60
   2   5   2   46.50    2.40
   2   5   2   43.90    2.20
   2   5   2   42.80    1.50
   2   5   2   42.40    2.30
  -3  -5  -2   66.29    3.30
  -3  -5  -2   66.69    3.50
  -3  -5  -2   66.99    2.70
  -3  -5  -2   62.19    2.70
   3   5   2   69.09    2.80
   3   5   2   61.49    2.70
   3   5   2   60.89    2.90
   3   5   2   65.49    2.00
  -4  -5  -2   23.90    2.40
  -4  -5  -2   23.60    2.20
  -4  -5  -2   27.00    2.70
  -4  -5  -2   25.20    1.40
   4   5   2   21.40    1.50
   4   5   2   23.60    2.00
   4   5   2   25.20    1.80
   4   5   2   26.40    2.40
  -5  -5  -2  116.19    4.60
  -5  -5  -2  119.39    5.20
  -5  -5  -2  125.19    4.80
  -5  -5  -2  126.69    3.60
   5   5   2  127.29    4.70
   5   5   2  125.79    4.20
   5   5   2  128.29    4.10
  -6  -5  -2   -0.60    1.00
  -6  -5  -2    0.10    1.20
  -6  -5  -2    1.50    1.60
  -6  -5  -2    0.60    1.30
   6   5   2   -0.80    1.10
   6   5   2    0.30    0.90
   6   5   2    0.30    0.90
  -7  -5  -2    0.50    1.60
  -7  -5  -2    0.90    1.20
  -7  -5  -2    2.10    1.50
   7   5   2    2.30    1.10
   7   5   2    0.70    1.10
  -8  -5  -2   40.80    4.10
  -8  -5  -2   33.20    3.80
   8   5   2   32.10    3.50
  -9  -5  -2    1.80    1.80
  -9  -5  -2    3.50    1.90
   9   5   2    1.30    1.70
 -10  -5  -2   74.09    5.50
 -10  -5  -2   53.49    5.30
  10   5   2   70.69    5.70
 -11  -5  -2    0.10    2.10
 -11  -5  -2    1.10    2.10
  11   5   2    0.70    2.10
 -11   6   2    0.40    1.90
  10  -6  -2    7.70    2.50
  10  -6  -2    7.30    1.90
 -10   6   2    7.30    2.20
 -10   6   2    9.40    2.70
   9  -6  -2   37.40    4.00
   9  -6  -2   34.50    3.30
  -9   6   2   38.50    3.80
  -9   6   2   36.80    4.10
   8  -6  -2    4.80    1.90
   8  -6  -2    7.00    1.80
  -8   6   2    5.90    2.00
  -8   6   2    6.20    1.70
   7  -6  -2    6.00    1.70
   7  -6  -2    2.90    1.30
  -7   6   2    2.60    1.40
  -7   6   2    2.20    1.70
   6  -6  -2   15.20    2.00
   6  -6  -2   15.90    2.30
  -6   6   2   19.80    2.50
  -6   6   2   20.40    2.70
   5  -6  -2   20.90    2.20
   5  -6  -2   22.10    2.10
   5  -6  -2   23.20    2.60
  -5   6   2   19.90    2.30
  -5   6   2   24.50    2.70
   4  -6  -2  239.88    6.80
   4  -6  -2  234.28    6.50
   4  -6  -2  238.78    6.60
  -4   6   2  241.48    7.20
  -4   6   2  230.28    6.80
  -4   6   2  239.98    6.70
   3  -6  -2  400.06    9.10
   3  -6  -2  395.06    9.20
   3  -6  -2  395.06    9.20
  -3   6   2  404.26    9.00
  -3   6   2  402.76    9.40
  -3   6   2  403.86    9.50
   2  -6  -2  375.26    8.80
   2  -6  -2  388.76    8.90
   2  -6  -2  411.66    9.40
   2  -6  -2  390.06    7.60
  -2   6   2  401.26    9.20
  -2   6   2  407.16    9.30
  -2   6   2  399.36    8.40
   1  -6  -2  426.66   10.00
   1  -6  -2  417.76    8.70
   1  -6  -2  435.56    9.40
  -1   6   2  427.16    9.60
  -1   6   2  430.86    8.50
  -1   6   2  432.16    9.50
   0  -6  -2   52.09    2.60
   0  -6  -2   57.19    2.70
   0  -6  -2   55.59    3.10
   0   6   2   51.99    2.00
   0   6   2   58.59    2.90
   0   6   2   54.99    2.80
  -1  -6  -2  143.89    3.10
  -1  -6  -2  152.68    5.20
  -1  -6  -2  139.69    4.70
  -1  -6  -2  144.49    4.50
   1   6   2  150.58    4.80
   1   6   2  144.99    4.50
   1   6   2  138.89    3.20
   1   6   2  144.59    4.70
  -2  -6  -2    0.20    1.10
  -2  -6  -2    0.60    1.00
  -2  -6  -2   -0.60    0.80
  -2  -6  -2   -0.40    0.50
   2   6   2   -0.60    0.60
   2   6   2    0.60    0.80
   2   6   2    0.10    0.30
   2   6   2    0.00    0.80
  -3  -6  -2   25.90    2.60
  -3  -6  -2   28.70    2.10
  -3  -6  -2   29.20    2.90
  -3  -6  -2   29.60    1.90
   3   6   2   25.70    2.20
   3   6   2   27.10    2.20
   3   6   2   29.70    2.60
  -4  -6  -2   32.80    3.00
  -4  -6  -2   30.90    2.20
  -4  -6  -2   31.90    3.10
  -4  -6  -2   29.70    2.50
   4   6   2   33.80    2.20
   4   6   2   31.50    2.30
   4   6   2   30.40    2.70
  -5  -6  -2   16.30    2.60
  -5  -6  -2   15.00    2.10
  -5  -6  -2   13.60    2.10
   5   6   2   18.10    1.90
   5   6   2   15.80    2.00
   5   6   2   16.30    2.20
  -6  -6  -2   18.50    2.50
  -6  -6  -2   22.30    2.70
  -6  -6  -2   24.40    3.30
   6   6   2   21.60    2.20
   6   6   2   20.00    2.20
   6   6   2   21.00    2.70
  -7  -6  -2    0.80    1.30
  -7  -6  -2    1.50    1.80
  -7  -6  -2    0.40    1.40
   7   6   2   -0.40    1.30
  -8  -6  -2    8.70    2.50
  -8  -6  -2   11.30    2.60
   8   6   2    7.20    2.10
  -9  -6  -2   33.70    4.00
  -9  -6  -2   31.60    4.20
   9   6   2   32.20    3.80
 -10  -6  -2    2.30    2.00
 -10  -6  -2    1.90    2.30
  10   6   2    2.50    2.10
 -11  -6  -2   -1.40    2.00
 -11  -6  -2    2.70    2.70
  11   6   2    4.60    2.60
  10  -7  -2    8.60    2.20
  10  -7  -2   15.50    2.90
 -10   7   2   12.80    3.20
 -10   7   2    6.90    2.50
   9  -7  -2   82.69    4.50
   9  -7  -2   83.19    5.20
  -9   7   2   87.99    5.10
  -9   7   2   81.09    5.40
   8  -7  -2   73.09    4.00
   8  -7  -2   62.39    4.20
  -8   7   2   72.19    4.80
  -8   7   2   71.79    4.50
   7  -7  -2   13.20    2.50
   7  -7  -2   16.50    2.40
  -7   7   2   19.00    2.90
  -7   7   2   12.00    2.30
   6  -7  -2  157.88    5.70
   6  -7  -2  163.18    6.20
  -6   7   2  164.58    6.30
  -6   7   2  163.98    6.30
   5  -7  -2  150.88    5.70
   5  -7  -2  158.98    5.60
   5  -7  -2  156.78    5.30
  -5   7   2  169.88    6.00
  -5   7   2  165.88    6.00
   4  -7  -2  559.64   12.60
   4  -7  -2  547.55   12.30
   4  -7  -2  531.45   12.10
  -4   7   2  579.94   13.00
  -4   7   2  552.24   12.20
  -4   7   2  566.44   12.70
   3  -7  -2   46.40    3.00
   3  -7  -2   43.40    2.90
   3  -7  -2   43.40    2.90
  -3   7   2   44.50    3.10
  -3   7   2   36.90    2.70
  -3   7   2   43.80    2.70
   2  -7  -2    8.10    1.60
   2  -7  -2    8.10    1.60
   2  -7  -2    9.60    1.90
   2  -7  -2    8.30    1.20
  -2   7   2    8.30    1.70
  -2   7   2    9.70    1.40
  -2   7   2    6.60    1.50
   1  -7  -2   92.59    3.50
   1  -7  -2   98.69    4.40
   1  -7  -2   95.49    3.90
  -1   7   2  100.09    4.10
  -1   7   2  104.79    3.30
  -1   7   2   96.99    4.10
   0  -7  -2  205.18    5.90
   0  -7  -2  213.18    6.00
   0  -7  -2  214.08    6.80
   0   7   2  200.98    6.20
   0   7   2  200.98    5.90
   0   7   2  196.38    4.60
  -1  -7  -2  179.68    5.70
  -1  -7  -2  166.38    6.00
  -1  -7  -2  172.98    5.30
   1   7   2  174.48    5.30
   1   7   2  171.88    5.70
   1   7   2  174.58    5.70
  -2  -7  -2   63.19    3.00
  -2  -7  -2   59.19    3.10
  -2  -7  -2   65.29    3.70
  -2  -7  -2   66.89    3.70
   2   7   2   62.69    3.40
   2   7   2   67.59    3.40
   2   7   2   60.79    3.10
  -3  -7  -2    1.10    1.30
  -3  -7  -2   -0.30    0.90
  -3  -7  -2    0.30    0.90
  -3  -7  -2   -0.30    1.10
   3   7   2    1.10    1.00
   3   7   2    0.30    0.90
   3   7   2    0.40    1.00
  -4  -7  -2    2.70    1.50
  -4  -7  -2   -0.60    1.30
  -4  -7  -2    1.50    1.00
  -4  -7  -2   -1.20    0.90
   4   7   2    2.10    1.30
   4   7   2    0.90    0.90
   4   7   2    1.40    1.20
  -5  -7  -2    1.20    1.20
  -5  -7  -2    1.00    1.10
  -5  -7  -2    2.10    1.50
  -5  -7  -2    1.10    1.40
   5   7   2    1.90    1.30
   5   7   2    0.10    0.90
   5   7   2   -0.10    1.20
  -6  -7  -2   31.60    3.20
  -6  -7  -2   32.90    3.40
  -6  -7  -2   33.90    3.80
   6   7   2   29.20    3.20
   6   7   2   31.70    2.90
  -7  -7  -2    6.30    2.00
  -7  -7  -2    4.20    2.30
  -7  -7  -2    5.50    1.80
   7   7   2    6.50    2.10
  -8  -7  -2    2.20    2.20
  -8  -7  -2    5.80    2.20
   8   7   2    9.30    2.40
  -9  -7  -2   15.40    3.60
  -9  -7  -2   10.30    2.70
   9   7   2   15.40    3.00
 -10  -7  -2   13.20    3.20
 -10  -7  -2    9.20    3.30
  10   7   2   15.60    3.30
   9  -8  -2   11.10    2.80
   9  -8  -2   12.00    2.20
  -9   8   2   12.00    2.60
  -9   8   2   11.50    3.00
   8  -8  -2    9.60    2.40
   8  -8  -2   13.00    2.30
  -8   8   2   12.30    2.70
  -8   8   2    8.40    2.30
   7  -8  -2   34.70    3.70
   7  -8  -2   32.70    3.30
  -7   8   2   27.20    3.30
  -7   8   2   32.20    3.70
   6  -8  -2    5.10    1.60
   6  -8  -2    7.40    2.00
  -6   8   2    3.40    1.70
  -6   8   2    4.60    1.90
   5  -8  -2   31.10    3.30
   5  -8  -2   26.50    4.40
   5  -8  -2   24.80    2.90
  -5   8   2   30.60    3.20
  -5   8   2   30.70    3.20
   4  -8  -2  206.28    6.70
   4  -8  -2  215.68    6.90
   4  -8  -2  207.08    6.90
  -4   8   2  207.88    7.20
  -4   8   2  218.18    6.60
  -4   8   2  207.08    7.00
   3  -8  -2    3.00    1.30
   3  -8  -2    3.00    1.50
   3  -8  -2    0.20    1.30
  -3   8   2    2.50    1.40
  -3   8   2    2.10    1.50
  -3   8   2    1.20    1.10
   2  -8  -2   37.50    3.30
   2  -8  -2   41.20    2.90
   2  -8  -2   40.60    3.60
  -2   8   2   38.60    3.40
  -2   8   2   39.00    2.90
  -2   8   2   40.40    2.40
   1  -8  -2    3.90    1.30
   1  -8  -2    1.40    1.10
   1  -8  -2    3.30    1.60
  -1   8   2    3.20    1.10
  -1   8   2    4.10    1.60
  -1   8   2    3.70    1.30
   0  -8  -2  188.98    6.10
   0  -8  -2  191.08    6.00
   0  -8  -2  187.68    6.90
   0   8   2  190.08    6.00
   0   8   2  193.38    6.50
  -1  -8  -2    1.70    1.50
  -1  -8  -2    0.60    1.10
  -1  -8  -2    2.30    1.30
   1   8   2    3.40    1.30
   1   8   2    1.80    1.20
   1   8   2    2.10    1.30
  -2  -8  -2   68.59    4.10
  -2  -8  -2   75.29    3.80
  -2  -8  -2   68.49    4.20
   2   8   2   72.39    4.00
   2   8   2   70.29    4.00
   2   8   2   74.69    3.60
  -3  -8  -2    2.20    1.60
  -3  -8  -2    3.00    1.40
  -3  -8  -2    1.50    1.50
   3   8   2    3.40    1.60
   3   8   2    4.40    1.20
   3   8   2    1.30    1.30
  -4  -8  -2    8.30    2.10
  -4  -8  -2    3.00    1.40
  -4  -8  -2    8.10    2.20
   4   8   2    5.50    1.70
   4   8   2    2.70    1.20
   4   8   2    3.80    1.50
  -5  -8  -2   38.00    3.10
  -5  -8  -2   41.60    4.20
  -5  -8  -2   41.40    4.00
   5   8   2   46.80    3.30
   5   8   2   45.60    4.00
  -6  -8  -2    0.60    1.30
  -6  -8  -2    1.30    2.00
  -6  -8  -2    2.70    1.70
   6   8   2    1.20    1.30
   6   8   2   -0.80    1.20
  -7  -8  -2   17.10    3.20
  -7  -8  -2   13.60    2.70
  -7  -8  -2   13.20    2.50
   7   8   2   14.90    2.70
  -8  -8  -2    4.30    2.00
  -8  -8  -2    3.40    2.20
  -8  -8  -2    5.70    2.50
   8   8   2    2.40    1.90
  -9  -8  -2   23.00    4.30
  -9  -8  -2   18.10    3.20
   9   8   2   19.30    3.50
 -10  -8  -2   78.09    5.80
 -10  -8  -2   68.39    6.90
  10   8   2   77.89    6.70
   9  -9  -2    9.10    4.00
   9  -9  -2    5.70    2.00
  -9   9   2    6.80    2.90
  -9   9   2    4.90    2.50
   8  -9  -2    0.50    1.80
   8  -9  -2    0.00    1.80
  -8   9   2    3.00    2.10
  -8   9   2    2.70    1.80
   7  -9  -2  143.89    6.60
   7  -9  -2  124.09    5.60
  -7   9   2  133.39    6.40
  -7   9   2  126.29    6.40
   6  -9  -2   50.99    4.30
   6  -9  -2   58.09    4.30
  -6   9   2   59.79    4.20
  -6   9   2   55.29    4.10
   5  -9  -2   13.80    2.40
   5  -9  -2   13.30    2.60
  -5   9   2   11.90    2.20
  -5   9   2    8.70    2.10
   4  -9  -2   44.80    3.50
   4  -9  -2   41.40    3.80
   4  -9  -2   42.60    3.80
  -4   9   2   47.00    4.10
  -4   9   2   33.90    3.60
  -4   9   2   47.20    3.30
   3  -9  -2   13.60    2.20
   3  -9  -2   20.40    2.80
   3  -9  -2   11.90    2.40
  -3   9   2   13.90    2.20
  -3   9   2   18.40    2.80
   2  -9  -2   23.00    3.10
   2  -9  -2   23.20    2.70
   2  -9  -2   32.50    3.30
  -2   9   2   27.90    3.00
  -2   9   2   29.20    3.30
   1  -9  -2   10.10    2.00
   1  -9  -2   15.40    2.70
  -1   9   2   12.60    2.10
  -1   9   2   14.70    2.50
   0  -9  -2   45.20    4.30
   0  -9  -2   44.20    3.20
   0  -9  -2   42.00    3.10
   0   9   2   51.69    3.70
   0   9   2   43.30    3.10
  -1  -9  -2    1.90    1.50
  -1  -9  -2   -0.10    1.10
  -1  -9  -2    0.30    1.30
   1   9   2    0.40    1.40
   1   9   2   -1.10    1.10
   1   9   2    0.90    1.10
  -2  -9  -2  137.59    5.50
  -2  -9  -2  130.79    5.80
  -2  -9  -2  127.59    6.10
   2   9   2  130.89    5.80
   2   9   2  127.39    5.70
   2   9   2  138.89    5.10
  -3  -9  -2  426.06   11.00
  -3  -9  -2  452.65   12.20
  -3  -9  -2  446.86   12.50
   3   9   2  421.66   11.50
   3   9   2  439.26   11.80
   3   9   2  440.36   10.40
  -4  -9  -2  114.29    5.00
  -4  -9  -2  101.99    5.80
  -4  -9  -2  115.49    6.10
   4   9   2  112.29    5.60
   4   9   2  110.99    5.20
  -5  -9  -2    3.50    2.00
  -5  -9  -2    3.40    1.70
  -5  -9  -2    5.70    2.10
   5   9   2    7.50    2.20
   5   9   2    8.90    2.20
  -6  -9  -2   -1.30    1.60
  -6  -9  -2   -1.00    1.20
  -6  -9  -2   -0.60    1.80
   6   9   2    1.10    1.50
   6   9   2    0.30    1.60
  -7  -9  -2   -0.70    1.80
  -7  -9  -2    1.40    2.40
   7   9   2   -0.90    1.60
  -8  -9  -2   -0.90    1.70
  -8  -9  -2    0.30    2.00
   8   9   2    1.90    1.90
  -9  -9  -2    3.40    2.80
   9   9   2    4.40    2.50
   8 -10  -2    8.20    2.40
   8 -10  -2    6.20    3.60
  -8  10   2   12.50    3.00
   7 -10  -2   -0.70    1.60
   7 -10  -2   -0.60    1.70
  -7  10   2    1.20    1.90
  -7  10   2    1.20    1.90
   6 -10  -2   11.60    2.50
   6 -10  -2   10.10    2.60
  -6  10   2   13.40    2.80
  -6  10   2   12.70    3.10
   5 -10  -2    6.80    2.10
   5 -10  -2    5.90    1.90
  -5  10   2    6.20    2.10
   4 -10  -2   -1.40    1.10
   4 -10  -2   -1.70    1.40
   4 -10  -2    1.70    1.70
  -4  10   2    0.20    1.40
  -4  10   2   -1.20    1.30
   3 -10  -2   11.60    2.30
   3 -10  -2    8.30    2.20
   3 -10  -2    9.50    2.40
  -3  10   2    8.70    2.30
  -3  10   2   10.60    2.20
   2 -10  -2    3.00    1.80
   2 -10  -2   -0.50    1.10
   2 -10  -2    2.50    1.80
  -2  10   2    1.60    1.60
  -2  10   2    2.20    1.50
   1 -10  -2    1.60    1.90
   1 -10  -2    3.50    1.80
   1 -10  -2    2.50    2.00
  -1  10   2    3.60    1.60
  -1  10   2    4.00    1.90
   0 -10  -2   24.20    2.80
   0 -10  -2   22.80    3.30
   0  10   2   31.00    3.20
   0  10   2   24.50    3.20
  -1 -10  -2    7.50    2.40
  -1 -10  -2    5.40    1.70
  -1 -10  -2    6.70    2.00
   1  10   2    3.50    1.50
   1  10   2    4.80    2.00
  -2 -10  -2   22.20    2.90
  -2 -10  -2   20.70    3.10
  -2 -10  -2   21.50    3.30
   2  10   2   25.90    3.30
   2  10   2   18.30    2.40
   2  10   2   26.80    3.40
  -3 -10  -2   -3.60    1.30
  -3 -10  -2    0.40    1.40
  -3 -10  -2    2.00    1.90
   3  10   2    2.80    1.60
   3  10   2   -0.40    1.50
  -4 -10  -2    7.60    2.60
  -4 -10  -2    7.50    2.00
  -4 -10  -2    9.40    2.70
   4  10   2    9.30    2.50
   4  10   2    8.40    2.30
  -5 -10  -2   -0.10    2.00
  -5 -10  -2    4.40    1.70
  -5 -10  -2    2.50    2.00
   5  10   2    5.10    1.90
   5  10   2    0.80    1.80
  -6 -10  -2   27.10    4.20
  -6 -10  -2   30.20    4.10
  -6 -10  -2   29.90    3.50
   6  10   2   26.70    3.50
   6  10   2   29.20    3.80
  -7 -10  -2   44.50    5.50
  -7 -10  -2   30.30    4.10
   7  10   2   38.60    4.60
  -8 -10  -2   -0.30    2.10
  -8 -10  -2   -1.20    2.30
   8  10   2    0.30    2.10
   6 -11  -2   18.10    3.30
   6 -11  -2   13.70    2.70
  -6  11   2   14.70    3.00
   5 -11  -2    2.80    1.80
   5 -11  -2    1.00    2.00
  -5  11   2    1.10    1.80
   4 -11  -2    0.20    1.90
   4 -11  -2    3.50    3.10
   4 -11  -2   -1.30    1.60
  -4  11   2   -1.00    1.50
  -4  11   2    0.30    1.90
   3 -11  -2    9.90    2.40
   3 -11  -2    9.10    2.60
   3 -11  -2   14.20    2.60
  -3  11   2   11.30    2.60
  -3  11   2    7.70    2.10
   2 -11  -2   72.99    4.60
   2 -11  -2   75.99    5.00
   2 -11  -2   76.59    5.30
  -2  11   2   87.29    5.40
  -2  11   2   77.79    4.70
   1 -11  -2   89.69    5.10
   1 -11  -2  100.39    5.30
   1 -11  -2   88.79    5.90
  -1  11   2   93.39    5.60
  -1  11   2  102.89    5.10
   0 -11  -2  122.59    5.80
   0 -11  -2  111.99    6.60
   0  11   2  120.19    6.30
   0  11   2  119.89    5.40
  -1 -11  -2   12.00    2.40
  -1 -11  -2    2.80    2.10
   1  11   2    5.30    1.80
   1  11   2   10.10    2.50
  -2 -11  -2    2.00    1.90
  -2 -11  -2    4.10    2.10
  -2 -11  -2    0.60    1.40
   2  11   2   -0.40    1.70
   2  11   2   -0.10    1.70
  -3 -11  -2    3.80    2.10
  -3 -11  -2   -0.80    1.30
  -3 -11  -2   -0.60    1.50
   3  11   2    0.80    1.60
   3  11   2   -2.30    1.30
  -4 -11  -2    2.70    2.10
  -4 -11  -2    0.90    2.10
  -4 -11  -2    0.80    1.60
   4  11   2   -0.20    1.80
   4  11   2    1.10    1.90
  -5 -11  -2   23.50    3.90
  -5 -11  -2   21.60    3.70
  -5 -11  -2   16.70    2.80
   5  11   2   17.50    3.40
   5  11   2   18.40    3.20
  -6 -11  -2    3.20    2.50
  -6 -11  -2    1.00    2.10
   6  11   2   -0.30    2.00
  -7 -11  -2    1.00    2.60
  -7 -11  -2    0.50    2.30
   7  11   2    4.90    2.60
   5 -12  -2   -0.80    2.70
   5 -12  -2    1.50    2.70
  -5  12   2    0.70    1.70
   4 -12  -2   13.30    3.20
   4 -12  -2    6.10    2.30
  -4  12   2   13.40    3.00
  -4  12   2    9.80    2.90
   3 -12  -2    2.80    2.00
   3 -12  -2    4.40    2.30
   3 -12  -2    1.50    1.90
  -3  12   2    4.00    2.10
  -3  12   2    2.60    2.10
   2 -12  -2    2.30    2.10
   2 -12  -2   -0.30    1.80
   2 -12  -2   -0.50    2.10
  -2  12   2   -3.80    1.20
  -2  12   2    1.00    2.00
   1 -12  -2    7.50    2.70
   1 -12  -2    4.90    2.20
   1 -12  -2    6.10    2.40
  -1  12   2    5.50    2.00
  -1  12   2    3.50    2.30
   0 -12  -2   16.60    3.40
   0 -12  -2   18.50    3.20
   0  12   2   16.50    2.80
   0  12   2   17.00    3.10
  -1 -12  -2    6.00    2.70
  -1 -12  -2    0.00    1.50
   1  12   2    0.60    1.80
  -2 -12  -2    1.00    1.50
  -2 -12  -2    1.60    2.00
   2  12   2    1.80    2.30
  -3 -12  -2   46.50    5.00
  -3 -12  -2   42.10    4.20
  -3 -12  -2   50.79    5.60
   3  12   2   41.80    4.70
   3  12   2   48.70    5.20
  -4 -12  -2    5.20    2.80
  -4 -12  -2    1.90    2.30
  -4 -12  -2    6.10    2.30
   4  12   2    4.40    2.50
   4  12   2    4.90    2.50
  -5 -12  -2   10.70    2.60
  -5 -12  -2   10.50    3.20
  -5 -12  -2   13.50    3.50
   5  12   2   16.10    3.40
   5  12   2   17.70    3.40
   2 -13  -2   15.80    3.70
   2 -13  -2   15.20    4.30
  -2  13   2   15.80    5.00
  -2  13   2   12.10    2.70
   1 -13  -2    2.90    2.40
   1 -13  -2   -1.90    1.50
   1 -13  -2   -0.30    2.30
  -1  13   2    1.40    2.50
   0 -13  -2    2.30    2.20
   0 -13  -2   -3.20    1.50
   0 -13  -2    3.30    2.60
   0  13   2    1.30    2.10
  -1 -13  -2   -0.80    2.10
  -1 -13  -2    0.90    1.90
   1  13   2   -1.10    1.90
  -2 -13  -2   21.00    3.40
  -2 -13  -2   16.90    5.30
   2  13   2   16.90    3.30
   4  10  -3   40.90    5.00
   4  10  -3   44.20    5.10
  -4 -10   3   40.10    5.30
  -4 -10   3   29.70    4.10
  -4 -10   3   29.90    4.80
   3  10  -3    7.90    2.90
   3  10  -3    1.40    2.50
  -3 -10   3    4.20    2.40
  -3 -10   3    1.60    2.40
  -3 -10   3    3.50    2.70
   2  10  -3    0.30    2.00
   2  10  -3    1.80    2.20
  -2 -10   3    2.60    2.40
  -2 -10   3    3.70    2.60
  -2 -10   3   -1.40    1.70
   1  10  -3    2.30    2.50
   1  10  -3    4.50    2.30
  -1 -10   3    2.80    2.50
  -1 -10   3    1.60    2.10
   0  10  -3    7.50    2.90
   0  10  -3    5.50    2.70
   0 -10   3    9.80    2.70
   0 -10   3   15.90    3.40
  -1  10  -3  122.69    7.10
  -1  10  -3  126.89    7.00
   1 -10   3  117.09    6.50
   1 -10   3  111.89    6.60
   1 -10   3  115.89    6.90
  -2  10  -3   -0.40    2.10
   2 -10   3   -0.20    1.70
   2 -10   3    0.50    2.00
   2 -10   3    0.30    2.20
  -3  10  -3   59.79    5.90
   3 -10   3   55.39    4.90
   3 -10   3   64.29    5.80
  -4  10  -3   27.10    4.20
  -4  10  -3   31.90    3.80
   4 -10   3   32.00    4.20
   4 -10   3   34.50    4.00
   6   9  -3   24.80    4.00
   6   9  -3   28.50    4.30
  -6  -9   3   14.20    3.60
  -6  -9   3   22.90    4.60
   5   9  -3   -0.20    1.90
   5   9  -3    0.30    2.30
  -5  -9   3    6.10    2.60
  -5  -9   3    0.50    2.50
  -5  -9   3    3.10    2.40
   4   9  -3   19.80    3.60
   4   9  -3   19.90    3.50
  -4  -9   3   19.90    3.80
  -4  -9   3    9.40    2.90
  -4  -9   3   14.90    3.20
   3   9  -3   19.10    3.50
   3   9  -3   18.60    3.30
  -3  -9   3   25.50    3.70
  -3  -9   3   19.70    3.50
  -3  -9   3   22.60    3.80
   2   9  -3    2.10    1.90
   2   9  -3    3.60    2.10
  -2  -9   3   -0.60    1.60
  -2  -9   3    3.20    2.20
  -2  -9   3   -0.70    1.70
   1   9  -3   11.40    2.90
   1   9  -3    9.90    2.70
  -1  -9   3    9.50    2.70
  -1  -9   3    9.40    2.40
  -1  -9   3    8.50    2.70
   0   9  -3   11.50    3.00
   0   9  -3   12.20    2.90
   0  -9   3   15.70    2.90
   0  -9   3   19.30    3.30
  -1   9  -3   59.99    5.30
  -1   9  -3   51.59    5.00
   1  -9   3   56.79    5.40
   1  -9   3   61.39    5.20
  -2   9  -3   51.99    4.90
  -2   9  -3   38.20    4.40
   2  -9   3   47.10    4.80
   2  -9   3   47.40    4.40
   2  -9   3   57.49    5.20
  -3   9  -3    4.00    1.80
  -3   9  -3    3.80    2.20
   3  -9   3    8.30    2.30
   3  -9   3   -1.30    1.50
   3  -9   3    2.30    2.30
  -4   9  -3   18.00    3.40
  -4   9  -3   14.40    2.60
   4  -9   3   17.70    3.00
   4  -9   3   19.20    3.30
  -5   9  -3   49.10    4.40
  -5   9  -3   57.99    5.30
   5  -9   3   51.09    4.60
   5  -9   3   45.00    4.70
  -6   9  -3   -0.20    1.90
   6  -9   3    2.10    1.80
   6  -9   3    2.60    2.10
   8   8  -3    4.80    2.60
  -8  -8   3    6.30    2.80
   7   8  -3   32.90    4.20
   7   8  -3   30.10    4.50
  -7  -8   3   37.80    5.40
  -7  -8   3   28.30    4.50
   6   8  -3   11.70    3.00
   6   8  -3   11.80    3.00
  -6  -8   3    8.20    2.90
  -6  -8   3   12.50    3.30
   5   8  -3    0.20    1.50
   5   8  -3   -0.10    2.00
  -5  -8   3    3.20    2.40
  -5  -8   3    1.80    2.10
   4   8  -3    5.80    2.20
   4   8  -3    8.90    2.60
  -4  -8   3    5.90    2.50
  -4  -8   3    4.70    2.70
   3   8  -3    0.70    1.90
   3   8  -3    0.90    1.80
  -3  -8   3    0.20    2.10
  -3  -8   3    2.00    1.80
  -3  -8   3    1.00    1.70
   2   8  -3   26.60    3.60
   2   8  -3   23.40    3.40
  -2  -8   3   20.10    3.00
  -2  -8   3   24.00    3.70
  -2  -8   3   18.90    3.30
   1   8  -3  152.78    7.00
   1   8  -3  154.08    6.90
  -1  -8   3  171.38    6.90
  -1  -8   3  130.89    6.60
  -1  -8   3  169.28    7.70
   0   8  -3  193.58    7.80
   0   8  -3  199.28    7.70
   0  -8   3  189.28    7.90
   0  -8   3  194.78    7.40
   0  -8   3  165.98    7.10
  -1   8  -3   32.80    3.80
  -1   8  -3   29.40    2.80
  -1   8  -3   33.30    3.90
   1  -8   3   28.20    3.80
   1  -8   3   33.00    3.70
  -2   8  -3    1.20    1.60
  -2   8  -3    1.90    1.80
  -2   8  -3    2.20    1.30
   2  -8   3    0.00    1.50
   2  -8   3    1.50    1.90
   2  -8   3   -0.30    1.50
  -3   8  -3    1.90    1.70
  -3   8  -3    2.40    1.50
   3  -8   3    0.50    1.50
   3  -8   3   -1.00    1.40
   3  -8   3    2.10    1.90
  -4   8  -3   10.40    2.60
  -4   8  -3   16.20    2.60
   4  -8   3   22.90    3.30
   4  -8   3   17.00    2.80
  -5   8  -3   21.10    3.00
  -5   8  -3   19.90    3.40
   5  -8   3   17.50    3.10
   5  -8   3   24.50    3.20
  -6   8  -3   14.10    2.80
   6  -8   3   12.50    2.90
   6  -8   3    6.70    1.90
  -7   8  -3    9.60    2.90
  -7   8  -3    6.40    2.40
   7  -8   3    5.40    2.40
   9   7  -3   38.40    4.60
   8   7  -3   14.90    3.30
   8   7  -3   15.50    3.30
  -8  -7   3   30.10    4.20
  -8  -7   3   20.30    4.30
  -8  -7   3   25.90    4.10
   7   7  -3   55.09    5.20
   7   7  -3   55.59    5.30
  -7  -7   3   55.79    5.70
  -7  -7   3   56.99    7.00
  -7  -7   3   48.90    5.40
   6   7  -3    0.60    1.90
   6   7  -3   -1.00    1.60
  -6  -7   3    0.40    2.10
  -6  -7   3    3.70    2.10
   5   7  -3    2.40    1.70
   5   7  -3   -0.10    1.40
  -5  -7   3    1.40    2.00
  -5  -7   3    1.00    1.90
   4   7  -3   15.00    2.60
   4   7  -3    6.50    2.10
  -4  -7   3    3.70    1.90
  -4  -7   3    6.90    2.60
   3   7  -3    9.80    2.40
   3   7  -3   12.20    2.50
  -3  -7   3    7.50    2.50
  -3  -7   3   11.20    2.80
   2   7  -3   25.10    3.20
   2   7  -3   32.60    3.60
  -2  -7   3   21.40    3.30
  -2  -7   3   20.30    3.30
   1   7  -3   23.70    3.20
   1   7  -3   14.80    2.70
  -1  -7   3   21.00    3.10
  -1  -7   3   17.30    2.80
  -1  -7   3   18.70    3.10
   0   7  -3  117.99    5.70
   0   7  -3  115.09    4.30
   0   7  -3  126.19    5.80
   0  -7   3  113.19    5.20
   0  -7   3  119.19    5.70
   0  -7   3  115.09    5.80
  -1   7  -3   39.00    3.90
  -1   7  -3   45.80    4.00
  -1   7  -3   43.80    2.80
   1  -7   3   42.70    3.80
   1  -7   3   42.60    4.10
   1  -7   3   51.19    4.10
  -2   7  -3    1.80    1.20
  -2   7  -3    2.30    1.70
  -2   7  -3    0.90    1.50
   2  -7   3    2.20    1.70
   2  -7   3    1.90    1.50
   2  -7   3    4.30    1.80
  -3   7  -3   19.40    2.90
  -3   7  -3   24.30    2.70
   3  -7   3   21.30    2.90
   3  -7   3   22.10    2.70
   3  -7   3   17.90    2.60
  -4   7  -3   30.00    3.60
  -4   7  -3   32.00    3.20
  -4   7  -3   31.90    3.20
   4  -7   3   29.50    3.40
   4  -7   3   29.20    3.00
  -5   7  -3   45.70    4.10
  -5   7  -3   39.20    4.10
  -5   7  -3   42.20    3.90
   5  -7   3   40.50    3.60
   5  -7   3   40.50    4.10
  -6   7  -3    5.30    2.00
  -6   7  -3    7.60    2.20
   6  -7   3    7.30    1.90
   6  -7   3    4.60    1.90
  -7   7  -3   56.99    5.00
  -7   7  -3   53.19    4.60
   7  -7   3   47.20    4.40
  -8   7  -3   29.30    4.10
  -8   7  -3   20.70    3.30
   8  -7   3   17.30    3.10
   9   6  -3   64.19    6.10
   9   6  -3   71.29    5.00
  -9  -6   3   58.69    5.70
  -9  -6   3   68.89    6.70
   8   6  -3   16.50    3.10
   8   6  -3   14.40    2.90
  -8  -6   3   14.10    3.50
  -8  -6   3   13.70    3.10
  -8  -6   3   14.60    3.10
   7   6  -3    1.00    1.50
   7   6  -3    2.90    2.00
  -7  -6   3    1.30    2.20
  -7  -6   3   -0.50    1.70
  -7  -6   3    2.60    2.00
   6   6  -3    4.40    2.00
   6   6  -3    7.30    2.20
  -6  -6   3    5.50    2.30
  -6  -6   3    5.60    2.20
  -6  -6   3    2.70    1.90
   5   6  -3    2.00    1.60
   5   6  -3    2.80    1.50
  -5  -6   3    1.80    2.20
  -5  -6   3    4.00    1.90
  -5  -6   3    1.80    1.80
   4   6  -3   -2.00    1.20
   4   6  -3   -0.20    1.20
  -4  -6   3   -0.50    1.30
  -4  -6   3    0.80    1.80
  -4  -6   3   -1.70    1.60
   3   6  -3   24.20    2.90
   3   6  -3   22.30    2.90
  -3  -6   3   30.70    3.00
  -3  -6   3   21.80    3.20
  -3  -6   3   23.60    3.40
   2   6  -3   87.79    4.50
   2   6  -3   71.19    4.20
  -2  -6   3   75.49    4.70
  -2  -6   3   80.59    4.80
  -2  -6   3   80.99    3.80
   1   6  -3   -0.50    1.20
   1   6  -3   -0.80    1.10
  -1  -6   3   -0.30    1.00
  -1  -6   3   -1.20    1.50
  -1  -6   3    0.70    1.60
   0   6  -3  152.58    4.60
   0   6  -3  148.99    5.90
   0   6  -3  151.58    5.90
   0  -6   3  152.18    5.70
   0  -6   3  147.89    6.20
   0  -6   3  150.78    6.00
  -1   6  -3   20.70    2.60
  -1   6  -3   14.50    1.80
  -1   6  -3   20.00    2.60
   1  -6   3   14.10    2.10
   1  -6   3   13.00    2.10
   1  -6   3   16.80    2.60
  -2   6  -3    3.00    1.50
  -2   6  -3    6.50    1.40
  -2   6  -3    9.10    1.60
  -2   6  -3    4.30    1.60
   2  -6   3    9.50    2.10
   2  -6   3    4.00    1.60
   2  -6   3    5.90    1.60
   2  -6   3    7.50    2.00
  -3   6  -3   20.60    2.30
  -3   6  -3   19.10    2.30
  -3   6  -3   15.60    2.40
  -3   6  -3   19.90    2.80
   3  -6   3   16.30    2.40
   3  -6   3   18.40    2.50
   3  -6   3   19.30    2.40
  -4   6  -3   94.89    4.40
  -4   6  -3   99.79    5.10
  -4   6  -3   94.29    4.40
   4  -6   3   99.29    4.80
   4  -6   3   95.19    4.40
   4  -6   3  103.29    4.80
  -5   6  -3   81.69    4.40
  -5   6  -3   85.49    4.30
  -5   6  -3   81.39    4.80
   5  -6   3   78.69    4.50
   5  -6   3   76.49    4.00
  -6   6  -3    1.80    1.40
  -6   6  -3    1.60    1.70
   6  -6   3    2.30    1.50
   6  -6   3    1.50    1.30
  -7   6  -3   16.70    2.60
  -7   6  -3   20.00    3.00
   7  -6   3   19.60    2.80
  -8   6  -3   15.20    3.10
  -8   6  -3    9.90    2.50
   8  -6   3    9.90    2.50
  -9   6  -3    6.90    2.60
  -9   6  -3    6.40    2.10
   9  -6   3    8.70    2.40
  10   5  -3   83.49    6.20
  10   5  -3   81.69    5.50
 -10  -5   3   85.79    7.40
 -10  -5   3   86.79    7.30
   9   5  -3   23.40    3.50
   9   5  -3   21.20    3.60
  -9  -5   3   26.80    4.30
  -9  -5   3   27.00    3.90
   8   5  -3   -2.50    1.30
   8   5  -3    2.50    1.80
  -8  -5   3   -0.70    1.80
  -8  -5   3    0.50    2.10
  -8  -5   3    3.90    2.20
   7   5  -3   11.30    2.60
   7   5  -3    8.60    2.10
  -7  -5   3    9.10    2.60
  -7  -5   3    4.60    2.20
  -7  -5   3   10.40    2.80
   6   5  -3   -1.20    1.20
   6   5  -3   -1.30    1.30
  -6  -5   3   -1.40    1.80
  -6  -5   3    1.60    1.80
  -6  -5   3    0.30    1.50
   5   5  -3  100.19    4.80
   5   5  -3   95.39    5.00
  -5  -5   3   98.19    5.00
  -5  -5   3   98.69    5.60
  -5  -5   3  106.09    5.60
   4   5  -3  224.08    7.30
   4   5  -3  224.48    7.50
  -4  -5   3  218.08    8.10
  -4  -5   3  234.68    8.20
  -4  -5   3  219.98    7.10
   3   5  -3  139.09    5.60
   3   5  -3  141.19    5.60
  -3  -5   3  134.39    6.20
  -3  -5   3  147.89    6.30
  -3  -5   3  140.79    5.20
   2   5  -3    6.20    1.70
   2   5  -3   10.80    1.90
  -2  -5   3    8.40    2.00
  -2  -5   3    8.80    1.60
  -2  -5   3    6.20    2.00
   1   5  -3   18.50    2.40
   1   5  -3   22.60    1.50
   1   5  -3   22.80    2.60
  -1  -5   3   19.60    2.60
  -1  -5   3   26.00    3.00
  -1  -5   3   25.80    2.30
   0   5  -3   42.10    3.10
   0   5  -3   43.60    2.20
   0   5  -3   52.99    3.30
   0   5  -3   48.00    2.20
   0  -5   3   51.49    3.60
   0  -5   3   43.30    3.30
   0  -5   3   46.80    2.70
   0  -5   3   47.50    2.40
  -1   5  -3    1.80    1.10
  -1   5  -3    1.40    0.80
  -1   5  -3    0.80    1.20
  -1   5  -3    2.30    0.90
  -1   5  -3    2.00    0.90
   1  -5   3    1.90    1.30
   1  -5   3    2.30    1.10
   1  -5   3    0.90    1.00
   1  -5   3    2.90    1.60
  -2   5  -3   22.70    2.00
  -2   5  -3   25.60    2.00
  -2   5  -3   29.30    2.40
  -2   5  -3   18.60    2.40
  -2   5  -3   23.40    2.50
  -2   5  -3   23.20    2.20
   2  -5   3   21.10    2.50
   2  -5   3   24.00    2.40
   2  -5   3   22.90    2.40
   2  -5   3   27.30    2.80
   2  -5   3   26.50    2.40
  -3   5  -3   77.89    3.90
  -3   5  -3   74.19    2.90
  -3   5  -3   79.79    3.40
  -3   5  -3   79.99    3.70
  -3   5  -3   74.49    4.00
  -3   5  -3   80.99    3.70
   3  -5   3   74.69    3.90
   3  -5   3   79.39    3.90
   3  -5   3   78.39    3.60
   3  -5   3   82.99    3.70
  -4   5  -3   61.79    3.80
  -4   5  -3   50.29    3.10
  -4   5  -3   51.49    3.30
  -4   5  -3   56.09    3.00
   4  -5   3   54.69    3.40
   4  -5   3   55.59    3.10
   4  -5   3   57.19    3.20
  -5   5  -3   33.10    2.90
  -5   5  -3   37.80    3.40
  -5   5  -3   41.60    3.40
   5  -5   3   36.30    3.00
   5  -5   3   39.90    3.50
  -6   5  -3    4.50    1.70
  -6   5  -3    6.20    1.90
   6  -5   3    3.70    1.30
   6  -5   3    3.10    1.40
  -7   5  -3    5.20    1.90
  -7   5  -3    3.90    1.60
   7  -5   3    6.80    1.90
  -8   5  -3   -0.40    1.60
  -8   5  -3    0.30    1.70
   8  -5   3    0.20    1.60
  -9   5  -3   -0.30    1.80
  -9   5  -3   -0.30    1.50
   9  -5   3   -0.70    1.60
 -10   5  -3   85.69    5.50
 -10   5  -3   90.39    6.40
  10  -5   3   90.69    5.60
 -11  -4   3    5.60    2.80
  10   4  -3   87.79    6.00
  10   4  -3   83.19    5.20
 -10  -4   3   83.09    7.00
 -10  -4   3   89.69    6.40
   9   4  -3   14.80    2.80
   9   4  -3   10.20    2.30
  -9  -4   3   10.40    2.80
  -9  -4   3   12.10    3.10
   8   4  -3    1.40    1.40
   8   4  -3    0.20    1.50
  -8  -4   3   -1.30    1.70
  -8  -4   3    5.10    2.40
  -8  -4   3    1.40    1.80
   7   4  -3    5.30    1.70
   7   4  -3    4.50    1.70
  -7  -4   3    2.00    2.00
  -7  -4   3    4.50    2.10
  -7  -4   3    4.20    2.00
   6   4  -3   26.50    2.90
   6   4  -3   29.10    3.30
  -6  -4   3   32.90    3.60
  -6  -4   3   30.10    3.50
  -6  -4   3   30.20    3.90
   5   4  -3  110.59    5.00
   5   4  -3   92.79    4.40
  -5  -4   3  105.89    5.50
  -5  -4   3  104.69    5.30
  -5  -4   3  105.29    5.00
   4   4  -3  673.53   14.70
   4   4  -3  664.23   14.50
  -4  -4   3  702.33   14.70
  -4  -4   3  688.03   15.90
  -4  -4   3  667.43   15.50
   3   4  -3  658.03   14.10
   3   4  -3  665.03   14.30
  -3  -4   3  709.43   15.40
  -3  -4   3  653.33   13.80
  -3  -4   3  645.24   15.00
   2   4  -3   21.90    2.30
   2   4  -3   24.00    2.40
   2   4  -3   23.60    1.10
  -2  -4   3   20.60    2.60
  -2  -4   3   29.10    2.50
  -2  -4   3   25.10    3.00
   1   4  -3   74.69    3.50
   1   4  -3   71.39    2.30
   1   4  -3   75.59    3.50
  -1  -4   3   71.19    3.20
  -1  -4   3   70.59    3.90
   0   4  -3    1.30    0.90
   0   4  -3    0.20    0.80
   0   4  -3   -0.20    0.50
   0   4  -3    0.60    0.60
   0   4  -3    1.50    0.90
   0  -4   3    0.40    1.20
   0  -4   3    1.20    1.20
   0  -4   3    0.10    0.80
   0  -4   3    1.00    0.90
  -1   4  -3  296.37    6.80
  -1   4  -3  289.57    6.80
  -1   4  -3  308.67    7.80
  -1   4  -3  301.27    7.70
  -1   4  -3  290.97    6.70
  -1   4  -3  301.77    6.90
   1  -4   3  302.17    8.10
   1  -4   3  305.17    7.80
   1  -4   3  302.87    7.20
   1  -4   3  297.07    7.50
  -2   4  -3   51.59    3.00
  -2   4  -3   50.09    2.60
  -2   4  -3   56.29    2.50
  -2   4  -3   55.49    2.70
  -2   4  -3   56.89    3.10
  -2   4  -3   48.60    2.50
   2  -4   3   55.19    3.00
   2  -4   3   54.69    3.10
   2  -4   3   54.19    3.00
   2  -4   3   56.69    2.90
  -3   4  -3  112.19    3.50
  -3   4  -3  111.19    4.30
  -3   4  -3  119.09    4.00
  -3   4  -3  110.89    4.10
  -3   4  -3  113.39    4.50
  -3   4  -3  112.79    4.20
   3  -4   3  108.89    4.20
   3  -4   3  108.99    4.20
   3  -4   3  114.49    4.10
   3  -4   3  114.39    4.20
  -4   4  -3  129.29    5.00
  -4   4  -3  140.39    5.10
  -4   4  -3  136.09    3.90
  -4   4  -3  139.19    4.90
  -4   4  -3  136.69    4.70
   4  -4   3  141.39    5.00
   4  -4   3  145.09    4.60
   4  -4   3  133.49    4.60
   4  -4   3  142.79    4.60
  -5   4  -3   -0.20    1.20
  -5   4  -3   -1.40    0.80
  -5   4  -3    0.10    1.00
   5  -4   3   -1.20    0.90
   5  -4   3   -0.70    0.80
  -6   4  -3    4.90    1.50
  -6   4  -3    7.00    1.70
  -6   4  -3    9.90    2.20
   6  -4   3    5.40    1.30
   6  -4   3    4.10    1.60
  -7   4  -3  107.49    5.10
  -7   4  -3   95.09    5.10
  -7   4  -3  108.49    4.90
   7  -4   3  110.89    4.90
  -8   4  -3    1.20    1.50
  -8   4  -3   -0.10    1.50
  -8   4  -3   -0.20    1.70
   8  -4   3    1.10    1.50
  -9   4  -3    1.20    1.90
  -9   4  -3    2.40    1.90
  -9   4  -3    4.30    2.10
   9  -4   3    0.80    1.60
 -10   4  -3    6.50    2.50
 -10   4  -3    5.10    2.20
  10  -4   3    4.90    2.10
  10  -4   3    4.40    2.70
  11  -4   3    1.30    1.90
  11   3  -3    3.70    2.10
 -11  -3   3    1.70    2.30
 -11  -3   3    9.30    3.10
  10   3  -3   47.80    4.70
  10   3  -3   47.30    4.30
 -10  -3   3   57.59    5.80
 -10  -3   3   48.60    5.20
   9   3  -3    3.20    1.80
   9   3  -3    0.50    1.40
  -9  -3   3    4.00    2.20
  -9  -3   3    3.80    2.10
   8   3  -3    1.10    1.50
   8   3  -3    0.70    1.20
  -8  -3   3    0.90    1.50
  -8  -3   3    1.70    2.00
  -8  -3   3    1.30    1.70
   7   3  -3    2.70    1.60
   7   3  -3    1.20    1.30
  -7  -3   3    3.30    2.10
  -7  -3   3    3.70    1.90
  -7  -3   3    1.60    1.70
   6   3  -3   71.79    3.70
   6   3  -3   57.79    3.80
  -6  -3   3   70.59    4.30
  -6  -3   3   66.69    4.40
  -6  -3   3   60.99    4.10
   5   3  -3   26.40    2.80
   5   3  -3   28.20    2.60
  -5  -3   3   34.20    3.40
  -5  -3   3   33.10    3.30
  -5  -3   3   27.00    1.80
  -5  -3   3   33.90    3.70
   4   3  -3    6.70    1.50
   4   3  -3    7.00    1.60
  -4  -3   3    6.10    0.90
  -4  -3   3    4.40    1.70
  -4  -3   3    7.30    1.70
  -4  -3   3    7.80    2.10
   3   3  -3   88.69    3.70
   3   3  -3   85.09    3.60
  -3  -3   3   89.19    4.30
  -3  -3   3   83.59    2.50
   2   3  -3   39.50    1.20
   2   3  -3   41.10    2.50
   2   3  -3   44.40    2.60
  -2  -3   3   40.80    2.90
  -2  -3   3   40.20    2.50
   1   3  -3  195.28    5.50
   1   3  -3  195.28    5.30
   1   3  -3  196.38    4.10
   1   3  -3  198.98    5.60
  -1  -3   3  205.58    6.20
  -1  -3   3  195.28    6.10
  -1  -3   3  199.98    5.50
   0   3  -3    9.30    1.00
   0   3  -3    9.40    1.10
   0   3  -3   12.90    1.60
   0   3  -3   10.70    1.30
   0   3  -3   11.00    1.50
   0   3  -3    7.30    1.10
   0  -3   3   11.80    1.90
   0  -3   3   10.90    1.30
   0  -3   3   10.30    1.40
   0  -3   3   11.60    1.70
  -1   3  -3    2.20    0.80
  -1   3  -3    1.50    0.70
  -1   3  -3    4.60    1.10
  -1   3  -3    2.30    0.80
  -1   3  -3    3.80    1.10
  -1   3  -3    2.00    0.80
   1  -3   3    3.10    1.20
   1  -3   3    2.90    1.00
   1  -3   3    2.70    1.20
  -2   3  -3  136.89    4.40
  -2   3  -3  139.39    4.20
  -2   3  -3  153.08    4.70
  -2   3  -3  142.69    4.10
  -2   3  -3  142.39    4.00
  -2   3  -3  140.79    4.30
   2  -3   3  141.49    4.40
   2  -3   3  137.49    4.20
   2  -3   3  145.19    4.60
   2  -3   3  147.69    4.70
  -3   3  -3   31.50    2.20
  -3   3  -3   44.90    2.50
  -3   3  -3   47.10    2.60
  -3   3  -3   41.70    2.00
  -3   3  -3   42.80    2.40
  -3   3  -3   41.20    2.30
   3  -3   3   40.40    2.40
   3  -3   3   44.60    2.30
   3  -3   3   43.50    2.40
  -4   3  -3   12.30    1.90
  -4   3  -3    9.30    1.60
  -4   3  -3    7.60    1.60
  -4   3  -3   10.60    1.20
  -4   3  -3    9.40    1.60
   4  -3   3    7.60    1.20
   4  -3   3   11.20    1.70
   4  -3   3   10.40    1.40
  -5   3  -3  103.69    4.10
  -5   3  -3  106.89    4.40
  -5   3  -3  105.59    4.30
  -5   3  -3  105.99    4.50
   5  -3   3  105.99    4.20
   5  -3   3  108.69    3.60
  -6   3  -3  144.39    5.30
  -6   3  -3  142.59    5.50
  -6   3  -3  139.29    5.60
   6  -3   3  142.29    4.30
   6  -3   3  148.29    5.30
  -7   3  -3    2.00    1.50
  -7   3  -3    6.60    1.90
  -7   3  -3    4.10    1.70
   7  -3   3    6.50    1.70
  -8   3  -3  149.49    6.40
  -8   3  -3  134.59    6.30
  -8   3  -3  139.69    5.80
   8  -3   3  139.09    5.70
  -9   3  -3    0.10    1.60
  -9   3  -3   -1.50    1.30
  -9   3  -3   -1.70    1.30
   9  -3   3   -0.60    1.90
   9  -3   3    1.40    1.30
 -10   3  -3   21.50    3.50
 -10   3  -3   20.90    3.10
 -10   3  -3   25.20    3.90
  10  -3   3   14.80    2.80
  10  -3   3   20.40    3.90
 -11   3  -3   11.70    3.30
 -11   3  -3   13.40    3.20
 -11   3  -3   14.30    3.00
  11  -3   3    9.30    3.30
  11  -3   3   11.70    2.80
  11   2  -3   20.80    3.70
 -11  -2   3   23.30    4.20
  10   2  -3   25.30    3.70
  10   2  -3   20.20    2.90
 -10  -2   3   18.30    3.70
 -10  -2   3   24.00    3.70
   9   2  -3   23.90    2.90
   9   2  -3   24.00    3.40
  -9  -2   3   23.60    3.60
  -9  -2   3   25.30    3.60
   8   2  -3   -1.20    1.20
   8   2  -3    2.70    1.70
  -8  -2   3    1.40    1.90
  -8  -2   3    0.30    1.20
  -8  -2   3    0.90    1.60
  -8  -2   3    0.50    1.70
   7   2  -3  143.19    5.40
   7   2  -3  146.49    5.80
  -7  -2   3  147.79    6.40
  -7  -2   3  148.99    6.30
  -7  -2   3  145.49    4.80
  -7  -2   3  139.09    5.70
   6   2  -3    1.90    1.20
   6   2  -3    0.20    1.10
  -6  -2   3    3.10    1.90
  -6  -2   3    1.40    0.90
  -6  -2   3    0.50    1.50
  -6  -2   3   -0.90    1.40
   5   2  -3   21.60    2.30
   5   2  -3   19.50    2.20
  -5  -2   3   25.10    2.60
  -5  -2   3   20.90    1.80
  -5  -2   3   23.40    2.90
  -5  -2   3   18.80    2.50
   4   2  -3   34.00    2.30
   4   2  -3   32.80    2.40
  -4  -2   3   35.10    2.60
  -4  -2   3   32.40    1.80
  -4  -2   3   36.30    3.30
   3   2  -3   36.70    2.30
   3   2  -3   34.00    2.10
  -3  -2   3   28.90    2.70
  -3  -2   3   34.50    2.40
  -3  -2   3   33.90    1.70
   2   2  -3  130.19    4.10
   2   2  -3  123.69    4.00
   2   2  -3  131.39    4.00
  -2  -2   3  122.09    4.30
  -2  -2   3  127.29    4.70
   1   2  -3  220.98    5.50
   1   2  -3  214.68    4.20
   1   2  -3  220.48    5.50
   1   2  -3  210.48    5.40
  -1  -2   3  220.88    5.00
  -1  -2   3  225.28    5.70
  -1  -2   3  210.68    6.10
   0   2  -3 1994.60   33.40
   0   2  -3 2045.40   33.10
   0   2  -3 2045.10   33.60
   0   2  -3 2030.30   33.70
   0   2  -3 2007.00   32.60
   0   2  -3 2034.10   33.60
   0  -2   3 2082.39   33.40
   0  -2   3 2035.20   33.90
   0  -2   3 2049.20   34.40
  -1   2  -3   64.79    2.60
  -1   2  -3   64.29    2.30
  -1   2  -3   66.49    2.50
  -1   2  -3   65.19    2.70
  -1   2  -3   65.69    2.60
  -1   2  -3   65.59    2.60
  -2   2  -3  107.39    3.30
  -2   2  -3  113.49    3.40
  -2   2  -3  116.59    3.70
  -2   2  -3  114.19    3.70
  -2   2  -3  105.09    3.60
  -2   2  -3  111.99    3.50
   2  -2   3  113.79    3.70
   2  -2   3  113.49    3.30
   2  -2   3  112.69    3.50
  -3   2  -3   94.99    3.20
  -3   2  -3   94.39    3.50
  -3   2  -3   92.89    3.50
  -3   2  -3   96.29    3.30
  -3   2  -3   91.09    3.30
  -3   2  -3   94.79    3.00
   3  -2   3   95.99    3.20
   3  -2   3   87.79    3.20
   3  -2   3   93.09    3.00
  -4   2  -3    0.10    0.60
  -4   2  -3    0.80    1.00
  -4   2  -3    0.00    0.70
  -4   2  -3    0.10    0.80
   4  -2   3   -0.60    0.60
   4  -2   3   -0.90    0.70
   4  -2   3    0.40    0.60
  -5   2  -3   58.49    2.90
  -5   2  -3   58.79    3.20
  -5   2  -3   55.19    2.40
  -5   2  -3   60.79    3.30
   5  -2   3   55.99    2.30
   5  -2   3   50.59    2.80
  -6   2  -3  114.89    4.90
  -6   2  -3  114.99    5.10
  -6   2  -3  115.69    4.90
   6  -2   3  120.19    3.50
   6  -2   3  114.19    4.40
  -7   2  -3   -0.30    1.20
  -7   2  -3   -0.40    1.30
  -7   2  -3   -1.30    0.90
   7  -2   3   -1.60    0.90
  -8   2  -3   74.29    4.10
  -8   2  -3   80.59    4.80
  -8   2  -3   78.89    4.80
   8  -2   3   80.89    5.00
   8  -2   3   81.09    4.20
  -9   2  -3    0.40    1.40
  -9   2  -3    0.60    1.60
  -9   2  -3    2.40    1.70
   9  -2   3    0.40    1.40
   9  -2   3   -0.60    1.80
 -10   2  -3    3.50    2.20
 -10   2  -3    4.70    2.40
 -10   2  -3    7.10    2.10
  10  -2   3    5.00    2.50
  10  -2   3    7.50    2.00
 -11   2  -3   18.60    3.80
 -11   2  -3   12.40    2.70
 -11   2  -3   20.50    3.80
  11  -2   3   12.70    3.20
  11  -2   3   17.60    3.10
  11   1  -3    1.80    2.20
 -11  -1   3    3.00    2.40
  10   1  -3    1.60    1.50
  10   1  -3   -1.20    1.40
 -10  -1   3    1.70    1.60
 -10  -1   3    1.60    2.20
   9   1  -3   51.59    4.40
   9   1  -3   51.69    3.50
  -9  -1   3   54.59    3.60
  -9  -1   3   61.89    4.40
  -9  -1   3   61.29    5.20
   8   1  -3   53.89    3.40
   8   1  -3   58.09    3.80
  -8  -1   3   53.29    4.00
  -8  -1   3   58.09    4.40
  -8  -1   3   56.59    3.40
   7   1  -3    1.30    1.10
   7   1  -3    0.20    1.10
  -7  -1   3    1.10    1.50
  -7  -1   3    1.70    1.20
  -7  -1   3    4.30    1.80
  -7  -1   3    2.80    1.50
   6   1  -3    9.50    1.90
   6   1  -3    8.40    1.40
  -6  -1   3    7.50    1.50
  -6  -1   3    7.20    1.90
  -6  -1   3   13.20    2.30
   5   1  -3    5.30    1.30
   5   1  -3    3.10    1.00
  -5  -1   3    6.30    1.20
  -5  -1   3    5.80    1.60
  -5  -1   3    6.50    1.70
   4   1  -3    6.00    1.20
   4   1  -3    5.80    1.20
  -4  -1   3    5.30    1.50
  -4  -1   3    6.50    1.10
  -4  -1   3    6.70    1.60
   3   1  -3  192.08    5.00
   3   1  -3  195.88    5.20
   3   1  -3  196.58    5.20
  -3  -1   3  197.78    5.70
  -3  -1   3  198.48    6.00
  -3  -1   3  195.68    4.70
   2   1  -3  138.19    4.00
   2   1  -3  137.79    3.90
   2   1  -3  134.89    3.90
  -2  -1   3  134.89    4.60
  -2  -1   3  128.09    4.30
  -2  -1   3  138.99    3.60
   1   1  -3  117.29    3.40
   1   1  -3  111.49    2.40
   1   1  -3  115.19    3.30
   1   1  -3  113.39    3.40
  -1  -1   3  118.49    3.20
  -1  -1   3  110.49    3.70
  -1  -1   3  117.79    2.70
  -1  -1   3  110.99    3.90
   0   1  -3  100.79    2.50
   0   1  -3   96.69    2.90
   0   1  -3   95.99    3.00
   0   1  -3   97.39    2.80
   0   1  -3  101.69    2.90
   0   1  -3  102.89    3.10
   0  -1   3   98.29    3.30
   0  -1   3   97.49    3.00
   0  -1   3  101.39    2.80
  -1   1  -3   78.09    2.40
  -1   1  -3   81.89    2.50
  -1   1  -3   76.39    2.50
  -1   1  -3   83.29    2.70
  -1   1  -3   78.99    2.70
  -1   1  -3   78.19    2.80
  -2   1  -3   78.79    2.70
  -2   1  -3   82.89    2.70
  -2   1  -3   79.49    3.00
  -2   1  -3   82.99    2.70
  -2   1  -3   86.09    2.60
  -2   1  -3   82.59    3.00
   2  -1   3   81.59    2.60
   2  -1   3   77.19    2.50
  -3   1  -3    6.70    1.00
  -3   1  -3    6.90    1.30
  -3   1  -3    9.10    1.40
  -3   1  -3    6.50    1.10
   3  -1   3    9.10    1.20
   3  -1   3    7.50    0.90
  -4   1  -3    5.40    1.00
  -4   1  -3    4.90    1.10
  -4   1  -3    5.80    1.10
  -4   1  -3    5.90    1.30
   4  -1   3    6.60    0.80
   4  -1   3    6.50    0.80
   4  -1   3    8.30    1.20
  -5   1  -3   62.59    3.00
  -5   1  -3   58.29    2.60
  -5   1  -3   61.99    3.20
  -5   1  -3   57.89    3.20
   5  -1   3   55.59    2.00
   5  -1   3   59.69    2.70
  -6   1  -3   36.40    2.20
  -6   1  -3   40.70    2.90
  -6   1  -3   39.90    3.00
  -6   1  -3   30.90    2.40
   6  -1   3   35.40    3.20
   6  -1   3   37.20    1.70
   6  -1   3   33.20    2.40
  -7   1  -3    0.50    1.20
  -7   1  -3   -0.30    1.40
  -7   1  -3    0.40    1.00
  -7   1  -3    0.60    1.00
   7  -1   3   -2.10    0.80
   7  -1   3    1.60    1.60
  -8   1  -3    5.70    2.10
  -8   1  -3    5.80    1.90
  -8   1  -3    2.30    1.50
   8  -1   3    3.00    1.30
   8  -1   3    3.50    1.80
  -9   1  -3    6.90    2.20
  -9   1  -3    3.00    2.10
  -9   1  -3    5.10    1.80
   9  -1   3    4.50    1.70
   9  -1   3    7.30    2.40
 -10   1  -3   -0.60    1.80
 -10   1  -3    1.90    1.90
 -10   1  -3    0.00    1.40
  10  -1   3    0.60    1.70
  10  -1   3    1.10    1.60
 -11   1  -3   66.39    4.60
 -11   1  -3   72.49    5.30
 -11   1  -3   70.39    6.20
  11  -1   3   53.99    5.40
  11  -1   3   66.89    4.80
  12  -1   3   15.50    3.20
  12  -1   3    7.70    3.00
  11   0  -3   -1.50    1.50
 -11   0   3   -0.30    2.00
 -11   0   3    0.60    1.80
  10   0  -3    2.30    1.80
  10   0  -3    4.40    1.60
 -10   0   3    3.20    1.70
 -10   0   3   -0.30    2.00
   9   0  -3    0.70    1.60
   9   0  -3    2.20    1.30
  -9   0   3    1.80    1.60
  -9   0   3    1.10    1.70
  -9   0   3    5.10    1.60
   8   0  -3   84.59    4.40
   8   0  -3   92.29    4.10
  -8   0   3   93.59    4.70
  -8   0   3   84.09    5.10
  -8   0   3   87.39    4.30
   7   0  -3   -0.50    0.80
   7   0  -3   -0.40    1.10
  -7   0   3   -0.30    1.40
  -7   0   3    1.30    1.50
  -7   0   3    1.70    1.20
   6   0  -3  107.69    3.80
   6   0  -3   96.19    4.00
  -6   0   3  104.79    4.80
  -6   0   3  107.09    4.10
  -6   0   3   98.59    4.40
  -6   0   3  104.69    2.90
   5   0  -3    8.60    1.50
   5   0  -3    9.00    1.30
  -5   0   3   10.40    1.80
  -5   0   3    8.70    0.80
  -5   0   3    9.60    1.40
  -5   0   3   10.30    1.90
   4   0  -3  467.05    9.80
   4   0  -3  486.15    9.60
  -4   0   3  465.35    9.60
  -4   0   3  498.55   10.70
  -4   0   3  483.65    8.20
  -4   0   3  479.75   10.60
   3   0  -3   32.00    1.80
   3   0  -3   31.00    1.90
   3   0  -3   35.40    1.90
  -3   0   3   34.90    1.10
  -3   0   3   33.40    2.50
  -3   0   3   36.10    1.90
  -3   0   3   34.80    2.50
   2   0  -3    6.40    0.90
   2   0  -3    5.70    0.90
   2   0  -3    6.80    0.90
  -2   0   3    6.80    1.30
  -2   0   3    7.70    1.40
  -2   0   3    6.90    0.60
  -2   0   3    7.20    1.10
   1   0  -3    4.70    0.70
   1   0  -3    6.80    1.00
   1   0  -3    3.40    0.60
   1   0  -3    6.40    0.90
  -1   0   3    6.90    1.00
  -1   0   3    4.60    0.60
  -1   0   3    5.50    1.10
   0   0  -3   65.89    2.20
   0   0  -3   65.39    1.90
   0   0  -3   60.99    2.20
   0   0  -3   63.09    1.80
   0   0  -3   65.39    2.30
   0   0  -3   60.99    1.80
   0   0   3   62.79    2.00
   0   0   3   63.39    2.40
   0   0   3   64.89    2.30
  -1   0  -3   68.29    1.90
  -1   0  -3   66.09    2.40
  -1   0  -3   70.39    2.40
  -1   0  -3   68.09    2.40
  -1   0  -3   68.99    2.10
  -1   0  -3   67.89    1.90
   1   0   3   68.49    2.40
   1   0   3   71.89    1.90
  -2   0  -3  848.92   13.70
  -2   0  -3  830.02   14.90
  -2   0  -3  811.62   14.40
  -2   0  -3  822.72   14.60
  -2   0  -3  805.02   14.90
   2   0   3  843.92   13.60
   2   0   3  840.92   14.00
   2   0   3  823.62   15.00
  -3   0  -3  156.78    4.20
  -3   0  -3  151.88    4.50
  -3   0  -3  157.88    4.20
  -3   0  -3  146.89    4.40
   3   0   3  160.88    3.80
   3   0   3  159.98    3.20
   3   0   3  144.29    4.60
  -4   0  -3 1173.38   20.50
  -4   0  -3 1185.58   21.30
  -4   0  -3 1158.08   21.10
  -4   0  -3 1169.48   20.60
   4   0   3 1171.68   18.90
   4   0   3 1180.48   20.10
   4   0   3 1166.18   21.40
  -5   0  -3    3.40    1.30
  -5   0  -3    4.70    1.30
  -5   0  -3    4.50    1.10
  -5   0  -3    5.00    1.10
   5   0   3    5.00    0.60
   5   0   3    3.00    1.30
   5   0   3    4.50    1.00
  -6   0  -3   43.00    2.90
  -6   0  -3   47.40    2.70
  -6   0  -3   46.90    3.10
  -6   0  -3   49.00    2.80
   6   0   3   44.30    1.60
   6   0   3   42.40    2.50
   6   0   3   44.90    3.20
  -7   0  -3   73.79    4.20
  -7   0  -3   79.99    3.70
  -7   0  -3   78.59    3.80
  -7   0  -3   83.79    4.30
   7   0   3   82.59    4.50
   7   0   3   82.89    3.80
  -8   0  -3   -2.20    1.00
  -8   0  -3    1.40    1.80
  -8   0  -3    2.30    1.30
  -8   0  -3    1.20    1.70
   8   0   3    4.10    1.90
   8   0   3    0.80    1.10
  -9   0  -3   79.29    4.80
  -9   0  -3   82.09    4.40
  -9   0  -3   81.69    5.20
   9   0   3   79.49    4.30
   9   0   3   77.49    5.10
 -10   0  -3   -1.40    1.60
 -10   0  -3    1.50    1.70
 -10   0  -3    1.80    1.60
  10   0   3    1.70    2.10
  10   0   3    0.70    1.60
 -11   0  -3   28.60    4.00
 -11   0  -3   25.10    3.20
 -11   0  -3   37.10    4.70
  11   0   3   18.60    3.50
  11   0   3   26.70    3.30
 -12   0  -3   -0.70    1.80
 -12   0  -3    2.60    2.10
 -12   0  -3    2.80    2.60
  12   0   3    1.40    2.10
  12   0   3    0.40    2.30
  12  -1  -3    3.80    4.00
 -12   1   3    8.90    3.20
 -12   1   3    7.50    2.70
  11  -1  -3  102.19    7.50
  11  -1  -3   99.29    5.90
 -11   1   3   95.89    6.30
 -11   1   3   92.99    5.30
  10  -1  -3    9.60    2.50
  10  -1  -3    9.00    1.90
 -10   1   3    6.70    2.60
 -10   1   3    8.40    2.30
   9  -1  -3   79.09    3.90
   9  -1  -3   77.39    4.50
  -9   1   3   81.09    5.10
  -9   1   3   79.29    4.40
   8  -1  -3   40.00    2.70
   8  -1  -3   38.40    3.50
  -8   1   3   40.60    4.10
  -8   1   3   34.70    3.30
  -8   1   3   31.80    3.10
   7  -1  -3    8.90    1.50
   7  -1  -3   10.20    1.80
  -7   1   3   10.10    2.00
  -7   1   3   11.30    2.00
  -7   1   3   11.00    1.40
  -7   1   3   12.10    2.30
   6  -1  -3    8.00    1.50
   6  -1  -3    8.60    1.40
  -6   1   3    7.60    1.00
  -6   1   3    8.80    1.60
  -6   1   3    6.60    1.80
  -6   1   3    8.30    1.70
   5  -1  -3  153.88    4.30
   5  -1  -3  149.59    4.60
  -5   1   3  142.09    4.70
  -5   1   3  141.89    5.10
  -5   1   3  145.29    3.70
  -5   1   3  140.29    4.60
   4  -1  -3   45.80    2.30
   4  -1  -3   48.10    2.20
  -4   1   3   50.39    2.70
  -4   1   3   53.99    2.90
  -4   1   3   48.20    1.80
  -4   1   3   47.20    2.50
   3  -1  -3  162.68    4.10
   3  -1  -3  156.58    4.00
   3  -1  -3  158.08    4.00
  -3   1   3  162.78    4.40
  -3   1   3  157.48    4.60
  -3   1   3  156.78    4.70
  -3   1   3  155.28    3.50
   2  -1  -3   56.09    2.10
   2  -1  -3   56.99    1.90
   2  -1  -3   53.19    1.90
   2  -1  -3   57.59    2.10
  -2   1   3   55.29    1.70
  -2   1   3   58.99    2.60
  -2   1   3   55.89    2.20
   1  -1  -3  214.98    4.10
   1  -1  -3  211.48    4.70
   1  -1  -3  207.88    4.30
   1  -1  -3  206.58    4.80
   1  -1  -3  219.78    4.70
  -1   1   3  209.18    5.00
  -1   1   3  213.98    4.30
  -1   1   3  218.48    4.90
   0  -1  -3  636.44   11.00
   0  -1  -3  620.74   11.20
   0  -1  -3  633.34   10.00
   0  -1  -3  607.14   11.20
   0  -1  -3  637.24   10.50
   0   1   3  631.44   11.00
   0   1   3  627.04   11.40
  -1  -1  -3   68.19    2.10
  -1  -1  -3   66.79    2.30
  -1  -1  -3   70.99    1.60
  -1  -1  -3   69.79    2.40
  -1  -1  -3   68.89    2.30
   1   1   3   72.39    1.50
   1   1   3   68.29    2.50
   1   1   3   68.29    2.40
  -2  -1  -3   23.70    1.20
  -2  -1  -3   25.00    1.50
  -2  -1  -3   26.40    1.60
  -2  -1  -3   26.10    1.60
  -2  -1  -3   23.30    0.70
  -2  -1  -3   25.40    1.40
   2   1   3   25.20    1.00
   2   1   3   23.20    1.60
   2   1   3   24.00    0.60
  -3  -1  -3 2090.89   35.10
  -3  -1  -3 2142.69   33.40
  -3  -1  -3 2098.49   34.50
  -3  -1  -3 2128.89   34.80
  -3  -1  -3 2094.99   34.80
   3   1   3 2134.69   33.80
   3   1   3 2066.69   35.10
  -4  -1  -3   86.99    3.60
  -4  -1  -3   84.99    2.10
  -4  -1  -3   85.69    3.20
  -4  -1  -3   87.89    3.30
  -4  -1  -3   90.39    3.40
   4   1   3   89.29    3.60
   4   1   3   88.69    1.80
   4   1   3   87.19    2.90
  -5  -1  -3   63.89    2.80
  -5  -1  -3   68.69    3.10
  -5  -1  -3   60.19    3.00
  -5  -1  -3   71.39    1.60
  -5  -1  -3   72.69    3.50
   5   1   3   68.19    2.70
   5   1   3   67.19    3.40
   5   1   3   66.89    1.70
  -6  -1  -3   43.70    2.80
  -6  -1  -3   42.00    3.00
  -6  -1  -3   40.70    2.80
  -6  -1  -3   48.60    2.70
   6   1   3   42.60    2.40
   6   1   3   47.80    3.20
  -7  -1  -3   15.50    2.10
  -7  -1  -3   16.20    2.30
  -7  -1  -3   14.60    2.00
  -7  -1  -3   11.10    2.30
   7   1   3   15.40    2.30
   7   1   3   16.20    2.00
  -8  -1  -3  107.69    5.10
  -8  -1  -3  115.59    4.80
  -8  -1  -3  119.69    5.70
  -8  -1  -3  118.19    5.00
   8   1   3  117.59    4.90
   8   1   3  127.09    5.70
  -9  -1  -3   61.59    3.80
  -9  -1  -3   68.39    4.40
  -9  -1  -3   64.89    4.60
   9   1   3   65.59    4.00
   9   1   3   66.69    4.60
 -10  -1  -3   38.90    4.40
 -10  -1  -3   37.20    4.10
 -10  -1  -3   37.60    3.50
  10   1   3   34.30    3.50
  10   1   3   29.70    3.70
 -11  -1  -3   15.50    2.70
 -11  -1  -3   17.90    3.50
 -11  -1  -3    9.50    2.80
  11   1   3   10.30    2.50
  11   1   3   13.10    2.90
 -12  -1  -3    3.30    2.70
 -12  -1  -3    3.80    2.30
  12   1   3    2.80    2.10
 -12   2   3    4.10    2.80
 -12   2   3    4.40    2.30
  11  -2  -3   36.20    3.50
  11  -2  -3   35.30    4.00
 -11   2   3   31.10    3.80
 -11   2   3   36.80    4.50
  10  -2  -3   28.50    3.60
  10  -2  -3   32.50    3.10
 -10   2   3   31.50    3.60
 -10   2   3   31.10    4.20
   9  -2  -3   -0.60    1.10
   9  -2  -3    0.10    1.20
  -9   2   3    0.90    1.70
  -9   2   3   -0.70    1.40
   8  -2  -3   54.39    3.10
   8  -2  -3   52.39    3.40
  -8   2   3   59.09    4.20
  -8   2   3   57.09    2.90
  -8   2   3   51.69    3.70
   7  -2  -3  110.79    4.10
   7  -2  -3  118.99    4.70
  -7   2   3  120.99    4.40
  -7   2   3  118.89    3.90
  -7   2   3  122.79    4.90
  -7   2   3  106.39    5.00
   6  -2  -3   -0.70    0.60
   6  -2  -3    1.40    0.90
  -6   2   3    0.00    1.00
  -6   2   3    2.40    1.20
  -6   2   3   -0.10    0.60
  -6   2   3    0.90    1.20
   5  -2  -3   -0.70    0.60
   5  -2  -3    0.20    0.60
  -5   2   3    1.90    1.00
  -5   2   3    0.60    0.90
  -5   2   3   -1.10    0.90
  -5   2   3    0.00    0.50
   4  -2  -3   22.90    1.50
   4  -2  -3   27.00    1.80
   4  -2  -3   24.40    1.60
  -4   2   3   24.60    2.10
  -4   2   3   23.10    1.80
  -4   2   3   22.40    2.10
  -4   2   3   25.50    1.50
   3  -2  -3   12.30    1.10
   3  -2  -3   13.80    1.30
   3  -2  -3   11.20    1.10
   3  -2  -3   11.50    1.20
  -3   2   3   12.70    1.50
  -3   2   3   10.90    1.50
  -3   2   3   10.50    1.30
  -3   2   3    9.00    1.00
   2  -2  -3    1.60    0.50
   2  -2  -3    1.70    0.60
   2  -2  -3    0.30    0.60
   2  -2  -3    1.40    0.50
  -2   2   3    2.30    0.80
  -2   2   3    2.10    0.60
  -2   2   3    1.10    0.70
   1  -2  -3 2528.35   41.60
   1  -2  -3 2783.62   42.10
   1  -2  -3 2671.33   41.90
   1  -2  -3 2625.04   41.20
   1  -2  -3 2559.24   42.10
  -1   2   3 2599.54   42.00
  -1   2   3 2678.13   42.30
  -1   2   3 2638.64   42.40
   0  -2  -3 3088.19   49.10
   0  -2  -3 2989.50   49.80
   0  -2  -3 3141.29   49.90
   0  -2  -3 3210.18   49.80
   0  -2  -3 3241.28   49.80
   0   2   3 3132.99   49.99
   0   2   3 3205.68   49.90
  -1  -2  -3 1059.99   17.90
  -1  -2  -3 1079.79   18.10
  -1  -2  -3 1066.19   18.10
  -1  -2  -3 1056.99   18.20
   1   2   3 1055.49   18.20
   1   2   3 1078.89   16.80
   1   2   3 1066.09   18.20
  -2  -2  -3 1047.70   17.50
  -2  -2  -3 1046.90   18.10
  -2  -2  -3 1034.30   18.20
  -2  -2  -3 1030.20   17.80
  -2  -2  -3 1034.20   16.10
   2   2   3 1041.70   16.80
   2   2   3 1023.10   18.10
  -3  -2  -3  969.20   17.10
  -3  -2  -3  983.00   16.40
  -3  -2  -3  966.10   17.40
  -3  -2  -3  954.00   17.50
   3   2   3  956.50   17.40
   3   2   3  974.00   16.30
  -4  -2  -3    7.00    1.50
  -4  -2  -3    4.40    1.20
  -4  -2  -3    6.50    0.90
  -4  -2  -3    6.60    1.20
  -4  -2  -3    7.80    1.30
   4   2   3    7.30    0.50
   4   2   3    9.10    1.10
   4   2   3    6.40    1.30
  -5  -2  -3   48.50    1.80
  -5  -2  -3   44.90    2.80
  -5  -2  -3   43.30    2.70
  -5  -2  -3   46.30    2.50
  -5  -2  -3   48.00    2.60
   5   2   3   49.00    2.30
   5   2   3   46.80    1.40
   5   2   3   51.49    2.90
  -6  -2  -3   90.59    3.80
  -6  -2  -3   90.79    4.10
  -6  -2  -3   93.79    3.70
  -6  -2  -3   88.89    4.30
   6   2   3   94.49    3.60
   6   2   3   84.99    4.00
  -7  -2  -3  280.47    8.20
  -7  -2  -3  287.57    8.10
  -7  -2  -3  298.47    8.80
  -7  -2  -3  288.17    7.60
   7   2   3  284.67    7.60
   7   2   3  282.17    8.20
  -8  -2  -3  175.18    7.10
  -8  -2  -3  175.28    5.90
  -8  -2  -3  174.78    6.40
  -8  -2  -3  174.28    6.40
   8   2   3  180.28    6.60
   8   2   3  171.08    6.00
  -9  -2  -3   -1.50    1.10
  -9  -2  -3   -1.70    1.30
  -9  -2  -3   -1.90    1.30
  -9  -2  -3   -1.30    1.30
   9   2   3   -0.10    1.40
   9   2   3   -0.70    1.30
 -10  -2  -3   11.70    3.00
 -10  -2  -3   10.10    2.50
  10   2   3    8.00    2.40
  10   2   3    4.20    1.90
 -11  -2  -3   13.30    3.30
 -11  -2  -3   13.30    2.80
  11   2   3   10.20    2.60
 -12  -2  -3    4.80    2.40
 -12  -2  -3    3.80    2.70
  12   2   3    6.10    2.40
  11  -3  -3   -1.40    1.60
  11  -3  -3    1.50    1.60
 -11   3   3    1.10    1.90
 -11   3   3    0.20    1.80
  10  -3  -3   12.40    2.60
  10  -3  -3   12.60    2.10
 -10   3   3    9.60    2.70
 -10   3   3   14.20    2.70
   9  -3  -3   59.49    3.40
   9  -3  -3   56.89    4.00
  -9   3   3   60.19    5.10
  -9   3   3   55.29    4.00
  -9   3   3   56.69    3.40
   8  -3  -3  207.38    7.00
   8  -3  -3  212.98    6.30
  -8   3   3  214.78    7.50
  -8   3   3  212.78    6.20
  -8   3   3  206.58    7.60
   7  -3  -3   91.89    4.20
   7  -3  -3   87.59    3.60
  -7   3   3   76.69    4.10
  -7   3   3   83.89    4.50
  -7   3   3   90.29    3.60
   6  -3  -3   99.49    3.90
   6  -3  -3   94.69    3.50
  -6   3   3   99.39    4.30
  -6   3   3   93.99    3.30
  -6   3   3   96.49    3.60
  -6   3   3   99.29    4.40
   5  -3  -3   25.50    1.90
   5  -3  -3   29.20    2.40
   5  -3  -3   21.10    1.50
  -5   3   3   22.70    1.90
  -5   3   3   26.10    1.70
  -5   3   3   26.10    2.30
  -5   3   3   23.10    2.30
   4  -3  -3   61.99    2.60
   4  -3  -3   65.29    2.60
   4  -3  -3   65.59    2.50
  -4   3   3   65.39    3.00
  -4   3   3   60.49    2.90
  -4   3   3   64.39    2.30
  -4   3   3   63.99    2.60
   3  -3  -3   82.89    2.80
   3  -3  -3   84.29    2.80
   3  -3  -3   78.99    2.20
   3  -3  -3   81.69    2.70
  -3   3   3   82.59    3.00
  -3   3   3   77.79    2.60
  -3   3   3   77.39    2.80
  -3   3   3   75.39    3.10
   2  -3  -3   34.20    1.60
   2  -3  -3   35.30    1.40
   2  -3  -3   33.60    1.80
   2  -3  -3   34.70    1.60
  -2   3   3   38.90    1.90
  -2   3   3   36.00    1.90
  -2   3   3   37.00    2.00
   1  -3  -3  430.26    7.60
   1  -3  -3  427.26    7.90
   1  -3  -3  423.76    7.90
   1  -3  -3  421.46    8.40
  -1   3   3  421.66    8.00
  -1   3   3  419.26    8.40
  -1   3   3  432.16    8.40
   0  -3  -3 4280.57   67.39
   0  -3  -3 4139.49   66.49
   0  -3  -3 4245.08   67.49
   0  -3  -3 4187.08   67.09
   0   3   3 4322.17   67.29
   0   3   3 4317.67   67.19
   0   3   3 4309.97   67.99
  -1  -3  -3  263.87    5.50
  -1  -3  -3  267.87    6.00
  -1  -3  -3  258.77    5.90
  -1  -3  -3  257.37    4.90
   1   3   3  265.37    5.00
   1   3   3  257.87    5.80
   1   3   3  263.47    5.70
  -2  -3  -3   54.19    1.50
  -2  -3  -3   52.09    2.10
  -2  -3  -3   56.59    2.30
  -2  -3  -3   53.19    2.20
  -2  -3  -3   54.19    2.50
   2   3   3   52.49    2.40
   2   3   3   48.20    2.20
   2   3   3   53.39    1.80
  -3  -3  -3   19.50    1.60
  -3  -3  -3   19.10    1.50
  -3  -3  -3   20.00    0.90
  -3  -3  -3   21.40    2.10
  -3  -3  -3   22.80    2.00
   3   3   3   21.30    1.90
   3   3   3   21.60    1.00
   3   3   3   21.10    1.40
  -4  -3  -3   23.80    2.20
  -4  -3  -3   22.80    1.60
  -4  -3  -3   30.10    1.90
  -4  -3  -3   25.60    2.40
   4   3   3   28.40    2.30
   4   3   3   26.60    1.70
   4   3   3   27.60    1.10
  -5  -3  -3    2.00    0.80
  -5  -3  -3    3.40    1.00
  -5  -3  -3    2.00    1.20
  -5  -3  -3    2.80    1.30
   5   3   3    1.10    1.00
   5   3   3    2.60    0.60
   5   3   3    0.50    0.80
  -6  -3  -3  175.28    5.40
  -6  -3  -3  175.48    6.20
  -6  -3  -3  171.28    4.50
  -6  -3  -3  171.98    6.10
   6   3   3  169.38    5.70
   6   3   3  174.48    5.30
  -7  -3  -3 1180.08   23.50
  -7  -3  -3 1238.88   22.50
  -7  -3  -3 1153.58   23.70
   7   3   3 1188.68   22.90
   7   3   3 1229.38   22.50
  -8  -3  -3   31.70    3.70
  -8  -3  -3   28.70    3.00
  -8  -3  -3   28.90    3.30
   8   3   3   32.80    3.30
   8   3   3   29.20    2.90
  -9  -3  -3   18.70    2.60
  -9  -3  -3   15.50    2.60
  -9  -3  -3   12.30    2.70
   9   3   3   17.00    2.50
   9   3   3   14.00    2.50
 -10  -3  -3    1.40    2.10
 -10  -3  -3    2.40    2.00
 -10  -3  -3    1.90    1.70
  10   3   3   -1.30    1.70
  10   3   3    1.60    1.80
 -11  -3  -3    5.60    2.60
 -11  -3  -3    3.60    2.10
  11   3   3    2.30    2.00
 -12  -3  -3   17.20    5.80
  12   3   3   20.60    3.50
  11  -4  -3   47.40    4.60
  11  -4  -3   56.89    3.80
 -11   4   3   48.00    5.20
 -11   4   3   58.79    5.40
  10  -4  -3    3.40    1.50
  10  -4  -3   -0.10    1.70
 -10   4   3    3.50    2.00
 -10   4   3    5.90    1.90
 -10   4   3    5.20    2.30
   9  -4  -3   -0.40    1.40
   9  -4  -3    0.00    1.20
  -9   4   3    0.40    1.20
  -9   4   3    0.30    1.60
  -9   4   3    2.60    1.80
   8  -4  -3  108.39    4.30
   8  -4  -3  112.59    5.00
  -8   4   3  109.39    5.30
  -8   4   3   90.19    4.90
  -8   4   3   92.29    4.20
   7  -4  -3  179.68    5.60
   7  -4  -3  185.18    6.20
  -7   4   3  185.58    5.80
  -7   4   3  184.08    6.60
  -7   4   3  183.28    6.50
   6  -4  -3    0.40    0.80
   6  -4  -3    1.60    1.10
   6  -4  -3   -1.20    0.60
  -6   4   3    0.10    1.10
  -6   4   3    0.90    1.20
  -6   4   3    0.40    0.90
   5  -4  -3    0.30    0.60
   5  -4  -3   -0.90    0.70
   5  -4  -3   -0.60    0.60
  -5   4   3    0.10    1.10
  -5   4   3   -0.30    0.80
  -5   4   3   -0.60    0.90
   4  -4  -3  162.08    4.40
   4  -4  -3  159.68    4.50
   4  -4  -3  162.38    4.60
  -4   4   3  152.88    5.00
  -4   4   3  158.88    4.60
  -4   4   3  152.28    3.40
  -4   4   3  159.08    4.70
   3  -4  -3    1.60    0.80
   3  -4  -3    3.00    0.80
   3  -4  -3    4.40    1.00
   3  -4  -3    3.60    0.50
  -3   4   3    2.70    1.00
  -3   4   3    0.40    0.70
  -3   4   3    2.20    0.90
   2  -4  -3  176.58    3.80
   2  -4  -3  176.78    4.50
   2  -4  -3  181.48    4.80
   2  -4  -3  167.38    4.30
  -2   4   3  174.48    4.70
  -2   4   3  172.78    4.10
  -2   4   3  166.78    4.70
   1  -4  -3   98.49    3.40
   1  -4  -3   98.39    2.90
   1  -4  -3   98.89    2.80
   1  -4  -3  102.89    3.10
  -1   4   3   99.59    3.20
  -1   4   3  101.09    3.00
  -1   4   3   99.49    3.30
  -1   4   3   98.89    2.60
   0  -4  -3  296.57    5.50
   0  -4  -3  292.57    6.00
   0  -4  -3  291.57    6.30
   0  -4  -3  278.67    6.60
   0   4   3  291.47    5.90
   0   4   3  292.07    6.10
   0   4   3  274.67    6.40
  -1  -4  -3  344.47    6.70
  -1  -4  -3  354.46    6.70
  -1  -4  -3  343.47    7.60
  -1  -4  -3  333.47    7.60
   1   4   3  344.77    7.40
   1   4   3  341.97    6.80
   1   4   3  340.67    6.90
  -2  -4  -3    1.70    0.70
  -2  -4  -3    0.80    0.60
  -2  -4  -3    1.10    1.00
  -2  -4  -3    0.80    1.00
  -2  -4  -3    0.40    0.70
   2   4   3   -0.30    0.60
   2   4   3    1.10    0.70
   2   4   3    1.00    0.80
   2   4   3    0.60    0.80
  -3  -4  -3   95.79    3.90
  -3  -4  -3   95.59    2.70
  -3  -4  -3   98.99    3.60
  -3  -4  -3  101.59    3.50
  -3  -4  -3   98.59    3.10
   3   4   3  102.59    3.20
   3   4   3  100.09    3.60
   3   4   3   98.99    2.80
   3   4   3  104.89    3.30
  -4  -4  -3    0.20    0.60
  -4  -4  -3    0.90    0.90
  -4  -4  -3    0.60    0.50
  -4  -4  -3    0.10    0.70
  -4  -4  -3    0.60    0.90
   4   4   3    0.50    0.70
   4   4   3    0.60    0.60
   4   4   3    1.30    0.90
  -5  -4  -3  390.56   10.00
  -5  -4  -3  401.86    8.80
  -5  -4  -3  404.06    9.70
  -5  -4  -3  403.86    8.70
   5   4   3  391.86    8.90
   5   4   3  396.66    7.70
   5   4   3  383.56    9.10
  -6  -4  -3  914.71   18.90
  -6  -4  -3  894.91   18.40
  -6  -4  -3  911.61   17.10
  -6  -4  -3  896.41   16.80
   6   4   3  876.31   17.50
   6   4   3  909.41   17.50
  -7  -4  -3  282.27    8.80
  -7  -4  -3  262.17    8.40
  -7  -4  -3  276.47    7.50
   7   4   3  283.27    7.90
   7   4   3  277.27    7.90
  -8  -4  -3   10.00    1.90
  -8  -4  -3   11.40    2.50
  -8  -4  -3   10.00    2.40
   8   4   3    9.30    2.00
   8   4   3    8.80    2.00
  -9  -4  -3   -2.70    1.40
  -9  -4  -3   -2.30    1.60
  -9  -4  -3    0.90    1.40
   9   4   3    3.00    1.60
   9   4   3    2.70    1.70
 -10  -4  -3   22.80    3.50
 -10  -4  -3   26.70    3.90
  10   4   3   26.20    3.50
 -11  -4  -3   97.49    6.30
 -11  -4  -3   75.09    6.60
  11   4   3   77.79    5.30
  12   4   3   16.40    3.30
  11  -5  -3   20.30    2.80
  11  -5  -3   27.00    3.80
 -11   5   3   17.90    3.50
  10  -5  -3   -0.50    1.30
  10  -5  -3    0.80    1.80
 -10   5   3   -1.90    1.70
 -10   5   3   -2.00    1.70
 -10   5   3    0.50    1.50
   9  -5  -3    9.30    1.90
   9  -5  -3   14.40    2.60
  -9   5   3    7.60    2.20
  -9   5   3   13.60    2.20
  -9   5   3    8.10    2.30
   8  -5  -3    1.30    1.20
   8  -5  -3    0.40    1.40
  -8   5   3    0.30    1.20
  -8   5   3    3.00    1.60
  -8   5   3    2.80    1.70
   7  -5  -3  114.39    4.40
   7  -5  -3  103.09    4.70
  -7   5   3  117.39    5.00
  -7   5   3  105.39    4.60
  -7   5   3  102.09    5.00
   6  -5  -3    3.30    1.20
   6  -5  -3    3.70    1.30
   6  -5  -3    2.30    1.00
  -6   5   3    4.10    1.50
  -6   5   3    2.30    1.10
  -6   5   3    4.20    1.40
   5  -5  -3    1.40    1.10
   5  -5  -3   -0.20    0.70
   5  -5  -3    0.30    0.80
  -5   5   3    1.00    1.10
  -5   5   3   -0.70    0.90
  -5   5   3   -1.40    0.90
   4  -5  -3   93.69    3.50
   4  -5  -3  104.69    3.70
   4  -5  -3   93.19    3.60
  -4   5   3  101.29    3.40
  -4   5   3  101.19    4.10
  -4   5   3   96.39    3.80
   3  -5  -3   58.89    2.70
   3  -5  -3   69.49    2.90
   3  -5  -3   61.89    2.70
   3  -5  -3   62.69    1.70
  -3   5   3   67.59    3.00
  -3   5   3   62.89    2.30
  -3   5   3   64.39    3.00
   2  -5  -3   69.69    2.20
   2  -5  -3   74.99    2.80
   2  -5  -3   71.29    2.80
   2  -5  -3   69.09    3.10
  -2   5   3   68.39    2.80
  -2   5   3   72.29    3.10
  -2   5   3   76.69    3.00
  -2   5   3   70.29    2.20
   1  -5  -3   98.09    3.30
   1  -5  -3  101.19    3.80
   1  -5  -3   99.59    3.20
   1  -5  -3  101.99    3.10
  -1   5   3   95.69    3.20
  -1   5   3   95.99    2.30
  -1   5   3   97.59    3.20
  -1   5   3   94.59    3.50
   0  -5  -3   20.70    1.80
   0  -5  -3   13.80    1.70
   0  -5  -3   17.00    1.50
   0  -5  -3   15.10    0.90
   0   5   3   11.40    1.30
   0   5   3   16.50    1.40
   0   5   3   14.80    1.70
  -1  -5  -3  112.09    3.90
  -1  -5  -3  113.09    3.40
  -1  -5  -3  115.59    3.00
  -1  -5  -3  118.49    4.10
   1   5   3  110.99    3.10
   1   5   3  113.69    3.50
   1   5   3  111.89    3.80
  -2  -5  -3    2.90    0.80
  -2  -5  -3    2.20    1.10
  -2  -5  -3    2.40    1.10
  -2  -5  -3    1.60    0.70
   2   5   3    0.90    0.60
   2   5   3    1.40    0.80
   2   5   3    1.10    0.80
   2   5   3    1.30    0.80
  -3  -5  -3  561.24   11.90
  -3  -5  -3  563.14   12.30
  -3  -5  -3  552.14   10.30
  -3  -5  -3  556.94   10.50
  -3  -5  -3  561.94   11.10
   3   5   3  565.24   10.70
   3   5   3  552.94   11.40
   3   5   3  571.24   11.20
   3   5   3  555.44   10.50
  -4  -5  -3  408.56    9.40
  -4  -5  -3  423.16   10.30
  -4  -5  -3  409.06    8.20
  -4  -5  -3  415.36    8.30
  -4  -5  -3  409.06    9.50
   4   5   3  405.26    9.10
   4   5   3  408.76    8.50
   4   5   3  411.56    8.40
   4   5   3  409.36    9.20
  -5  -5  -3   14.10    1.50
  -5  -5  -3    8.50    1.90
  -5  -5  -3   10.90    1.70
  -5  -5  -3    8.90    1.80
   5   5   3    8.90    1.60
   5   5   3   10.30    1.30
   5   5   3    9.00    1.50
  -6  -5  -3  200.08    6.70
  -6  -5  -3  198.58    5.60
  -6  -5  -3  200.68    7.20
  -6  -5  -3  204.88    6.20
   6   5   3  204.58    6.40
   6   5   3  203.98    6.20
  -7  -5  -3   -0.80    1.40
  -7  -5  -3    1.10    1.00
  -7  -5  -3    1.10    1.20
  -7  -5  -3    0.90    1.30
   7   5   3    1.80    1.30
   7   5   3   -0.80    1.00
  -8  -5  -3    4.40    2.10
  -8  -5  -3    2.20    1.80
   8   5   3    4.60    1.60
   8   5   3    2.80    1.60
  -9  -5  -3    0.60    1.70
  -9  -5  -3    2.90    2.10
   9   5   3    1.10    1.40
 -10  -5  -3    2.50    2.10
 -10  -5  -3   -0.70    1.90
  10   5   3    0.60    1.50
 -11  -5  -3   26.90    3.90
 -11  -5  -3   36.00    4.90
  11   5   3   28.90    3.90
  11  -6  -3   18.80    4.20
  11  -6  -3   17.40    2.70
 -11   6   3   15.50    5.50
 -11   6   3   21.40    3.40
  10  -6  -3    5.40    1.90
  10  -6  -3    3.60    1.70
 -10   6   3    1.70    1.80
 -10   6   3    0.60    1.70
   9  -6  -3    1.90    1.70
   9  -6  -3    3.10    1.50
  -9   6   3    0.80    1.90
  -9   6   3    2.10    1.60
   8  -6  -3   -0.50    1.20
   8  -6  -3    1.80    1.40
  -8   6   3    3.40    1.50
  -8   6   3    1.60    1.70
   7  -6  -3    7.50    1.60
   7  -6  -3    3.30    1.50
  -7   6   3    1.60    1.60
  -7   6   3    3.20    1.40
   6  -6  -3   55.59    3.10
   6  -6  -3   54.49    3.30
  -6   6   3   52.79    3.60
  -6   6   3   44.40    2.90
  -6   6   3   53.19    3.30
   5  -6  -3   -0.10    0.90
   5  -6  -3   -0.30    0.90
   5  -6  -3    0.00    1.00
  -5   6   3    0.00    0.90
  -5   6   3    0.40    1.10
  -5   6   3    1.30    1.20
   4  -6  -3   37.90    2.40
   4  -6  -3   46.20    2.70
   4  -6  -3   40.90    2.50
  -4   6   3   41.20    2.80
  -4   6   3   37.90    2.00
  -4   6   3   38.50    2.70
   2  -6  -3    7.30    1.40
   2  -6  -3   10.50    1.40
   2  -6  -3    9.60    1.00
   2  -6  -3   11.80    1.80
  -2   6   3    9.40    0.70
  -2   6   3   10.50    1.40
  -2   6   3    7.80    1.40
  -2   6   3    5.90    1.30
   1  -6  -3   33.10    2.40
   1  -6  -3   33.90    2.20
   1  -6  -3   41.30    2.00
   1  -6  -3   36.70    2.20
  -1   6   3   36.20    2.00
  -1   6   3   37.80    2.30
  -1   6   3   34.40    2.40
   0  -6  -3  148.89    5.10
   0  -6  -3  154.38    2.80
   0  -6  -3  154.18    4.50
   0  -6  -3  150.28    4.60
   0   6   3  155.48    4.90
   0   6   3  158.08    4.00
   0   6   3  146.09    4.60
  -1  -6  -3   27.50    1.30
  -1  -6  -3   23.60    2.40
  -1  -6  -3   30.60    2.50
  -1  -6  -3   28.80    1.90
   1   6   3   26.40    1.50
   1   6   3   27.60    2.00
   1   6   3   28.50    2.10
  -2  -6  -3   23.90    1.50
  -2  -6  -3   27.70    1.80
  -2  -6  -3   23.60    2.30
  -2  -6  -3   22.90    2.50
   2   6   3   20.40    1.90
   2   6   3   24.70    2.10
   2   6   3   25.50    1.40
   2   6   3   28.60    2.30
  -3  -6  -3   40.80    2.20
  -3  -6  -3   37.00    2.80
  -3  -6  -3   37.80    2.20
  -3  -6  -3   38.40    2.80
   3   6   3   37.60    2.30
   3   6   3   37.10    1.70
   3   6   3   38.50    2.40
   3   6   3   42.10    2.50
  -4  -6  -3  417.06   10.10
  -4  -6  -3  397.26   10.60
  -4  -6  -3  397.06    8.00
  -4  -6  -3  414.16    9.40
  -4  -6  -3  413.16    8.70
   4   6   3  416.56    9.00
   4   6   3  403.26    9.50
   4   6   3  403.36    8.20
   4   6   3  415.16    9.40
  -5  -6  -3  121.19    4.80
  -5  -6  -3  125.19    4.90
  -5  -6  -3  116.09    5.50
  -5  -6  -3  122.29    4.00
   5   6   3  120.59    4.70
   5   6   3  119.99    4.50
   5   6   3  117.79    4.00
  -6  -6  -3   35.00    3.30
  -6  -6  -3   29.60    3.10
  -6  -6  -3   32.50    3.80
   6   6   3   35.30    2.90
   6   6   3   30.50    3.00
  -7  -6  -3    9.30    1.90
  -7  -6  -3   11.60    2.40
  -7  -6  -3   10.10    2.50
   7   6   3   10.40    2.10
   7   6   3    8.40    1.70
  -8  -6  -3    1.50    1.80
  -8  -6  -3    2.60    1.80
   8   6   3    1.00    1.40
  -9  -6  -3   25.50    3.90
  -9  -6  -3   21.90    3.30
   9   6   3   22.70    3.20
 -10  -6  -3   50.89    5.30
 -10  -6  -3   53.79    5.50
  10   6   3   52.89    5.00
 -11  -6  -3   25.10    4.20
 -11  -6  -3   21.20    4.00
  11   6   3   26.60    3.80
  10  -7  -3    7.90    2.60
  10  -7  -3   10.40    2.10
 -10   7   3   10.00    2.50
 -10   7   3   15.30    3.10
   9  -7  -3    0.10    1.40
   9  -7  -3    2.50    2.00
  -9   7   3    1.30    2.00
  -9   7   3    0.10    1.60
   8  -7  -3    0.40    1.30
   8  -7  -3    2.00    1.50
  -8   7   3   -1.30    1.50
  -8   7   3    2.00    1.60
   7  -7  -3   12.20    2.10
   7  -7  -3    9.40    2.20
  -7   7   3    9.20    2.20
  -7   7   3   10.70    2.00
   6  -7  -3    1.50    1.40
   6  -7  -3   -0.20    1.00
  -6   7   3    0.70    1.30
  -6   7   3    0.40    1.40
   5  -7  -3   11.60    1.80
   5  -7  -3   13.90    2.10
   5  -7  -3   13.80    2.10
  -5   7   3   12.40    2.10
  -5   7   3   11.70    2.00
   4  -7  -3   79.59    3.80
   4  -7  -3   84.79    3.90
   4  -7  -3   80.69    3.80
  -4   7   3   81.59    3.90
  -4   7   3   92.99    4.20
   3  -7  -3   12.40    1.80
   3  -7  -3   13.40    2.00
   3  -7  -3   15.30    2.10
  -3   7   3   13.90    2.00
  -3   7   3    7.70    1.60
  -3   7   3   12.60    1.80
   2  -7  -3   80.79    3.50
   2  -7  -3   79.49    2.70
   2  -7  -3   80.99    3.90
   2  -7  -3   80.49    3.50
  -2   7   3   82.49    3.40
  -2   7   3   87.29    3.80
  -2   7   3   84.99    3.90
   1  -7  -3   17.50    1.70
   1  -7  -3   15.50    1.80
   1  -7  -3   15.00    2.10
   1  -7  -3   14.30    1.80
  -1   7   3   15.90    2.00
  -1   7   3   18.00    1.70
  -1   7   3   14.80    1.80
   0  -7  -3    1.20    0.90
   0  -7  -3    0.20    0.90
   0  -7  -3   -0.40    0.90
   0   7   3    0.70    0.90
   0   7   3    3.10    1.10
   0   7   3   -0.40    0.60
  -1  -7  -3    1.00    1.00
  -1  -7  -3    2.30    1.30
  -1  -7  -3    0.50    0.90
   1   7   3    1.10    0.60
   1   7   3    1.60    1.00
   1   7   3    0.30    0.90
  -2  -7  -3    8.60    1.10
  -2  -7  -3    8.10    1.70
  -2  -7  -3    8.20    1.50
  -2  -7  -3    9.70    1.90
   2   7   3    9.60    1.60
   2   7   3    8.60    1.60
   2   7   3   10.10    1.60
  -3  -7  -3   13.10    2.10
  -3  -7  -3    8.90    1.90
  -3  -7  -3   12.50    1.50
  -3  -7  -3    9.90    1.50
   3   7   3   12.50    1.80
   3   7   3   10.30    1.70
   3   7   3   10.40    1.70
  -4  -7  -3   19.80    2.10
  -4  -7  -3   20.30    2.10
  -4  -7  -3   20.80    2.60
  -4  -7  -3   20.20    2.80
   4   7   3   18.60    2.30
   4   7   3   17.00    2.00
   4   7   3   19.20    2.10
  -5  -7  -3   70.49    3.70
  -5  -7  -3   72.19    3.30
  -5  -7  -3   61.29    4.00
  -5  -7  -3   71.49    4.60
   5   7   3   69.79    3.50
   5   7   3   72.29    3.50
   5   7   3   66.09    3.80
  -6  -7  -3  245.48    8.90
  -6  -7  -3  246.28    7.70
  -6  -7  -3  248.28    8.00
   6   7   3  243.08    7.10
   6   7   3  245.38    7.80
  -7  -7  -3   13.00    2.30
  -7  -7  -3   12.00    2.40
  -7  -7  -3   11.80    2.90
   7   7   3    7.80    2.00
  -8  -7  -3   19.70    3.20
  -8  -7  -3   19.80    3.40
   8   7   3   20.40    3.10
  -9  -7  -3    0.90    1.90
  -9  -7  -3   -1.60    1.60
   9   7   3    0.20    1.50
 -10  -7  -3   11.60    3.00
 -10  -7  -3    7.60    2.90
  10   7   3   11.30    2.80
  10  -8  -3    1.50    1.50
 -10   8   3   -0.40    2.20
 -10   8   3    2.20    2.10
   9  -8  -3    6.70    2.30
   9  -8  -3    5.30    1.80
  -9   8   3    1.70    1.80
  -9   8   3    6.30    2.50
   8  -8  -3   30.10    3.20
   8  -8  -3   32.20    3.60
  -8   8   3   30.00    3.60
  -8   8   3   31.00    3.90
   7  -8  -3    2.10    1.70
   7  -8  -3    0.00    1.30
  -7   8   3    3.30    1.80
  -7   8   3    1.70    1.60
   6  -8  -3    0.60    1.50
   6  -8  -3    0.20    1.20
  -6   8   3    2.40    1.60
  -6   8   3   -0.30    1.50
   5  -8  -3   31.00    3.00
   5  -8  -3   25.20    2.90
   5  -8  -3   26.50    2.80
  -5   8   3   30.90    3.10
  -5   8   3   27.70    3.20
   4  -8  -3    9.60    1.80
   4  -8  -3   10.00    2.00
   4  -8  -3   10.50    2.00
  -4   8   3   11.70    2.10
  -4   8   3   11.60    2.00
  -4   8   3   12.00    2.20
   3  -8  -3   19.00    2.30
   3  -8  -3   16.80    2.30
   3  -8  -3   19.90    2.50
  -3   8   3   15.70    2.00
  -3   8   3   20.30    2.60
  -3   8   3   19.60    2.40
   2  -8  -3  164.08    5.60
   2  -8  -3  171.98    6.20
   2  -8  -3  164.38    5.70
  -2   8   3  168.28    5.90
  -2   8   3  154.18    5.60
  -2   8   3  167.18    5.00
   1  -8  -3  216.18    7.20
   1  -8  -3  198.18    6.30
   1  -8  -3  198.48    6.20
   1  -8  -3  222.58    5.90
  -1   8   3  216.28    6.70
  -1   8   3  204.28    6.50
  -1   8   3  209.08    5.40
   0  -8  -3   34.60    2.90
   0  -8  -3   30.20    3.20
   0  -8  -3   35.70    2.70
   0   8   3   31.00    2.80
   0   8   3   29.00    2.80
   0   8   3   35.60    3.00
  -1  -8  -3   97.29    4.30
  -1  -8  -3   97.49    4.90
  -1  -8  -3   85.19    3.90
   1   8   3   90.89    4.10
   1   8   3   92.49    4.20
  -2  -8  -3   33.70    2.50
  -2  -8  -3   30.80    3.20
  -2  -8  -3   29.50    3.20
   2   8   3   34.70    2.90
   2   8   3   33.40    3.00
   2   8   3   29.10    2.80
  -3  -8  -3  366.36    8.90
  -3  -8  -3  364.06   10.30
  -3  -8  -3  348.37   10.20
   3   8   3  348.57    9.40
   3   8   3  357.86    9.00
   3   8   3  345.07    9.10
  -4  -8  -3   23.60    3.10
  -4  -8  -3   26.70    3.50
  -4  -8  -3   20.70    2.30
   4   8   3   24.90    2.50
   4   8   3   26.00    2.90
   4   8   3   22.20    2.50
  -5  -8  -3    8.30    2.00
  -5  -8  -3    9.30    2.00
  -5  -8  -3    4.20    1.50
  -5  -8  -3    6.90    2.30
   5   8   3    8.70    1.70
   5   8   3    4.10    1.70
   5   8   3    9.30    1.80
  -6  -8  -3   29.70    3.10
  -6  -8  -3   30.30    3.40
  -6  -8  -3   28.40    3.70
   6   8   3   33.80    3.40
  -7  -8  -3   18.50    3.30
  -7  -8  -3   14.70    2.70
  -7  -8  -3   18.80    2.80
   7   8   3   19.00    2.90
  -8  -8  -3  122.59    7.00
  -8  -8  -3  126.49    6.40
   8   8   3  129.29    6.40
  -9  -8  -3    9.30    3.00
  -9  -8  -3    8.80    2.70
   9   8   3    8.90    2.50
 -10  -8  -3    5.60    2.70
 -10  -8  -3    6.40    3.10
  10   8   3   -0.20    2.10
   9  -9  -3    3.60    2.20
   9  -9  -3    8.80    2.40
  -9   9   3    7.20    2.70
  -9   9   3    8.40    2.60
   8  -9  -3    5.90    2.30
   8  -9  -3    2.30    1.70
  -8   9   3    3.20    2.00
  -8   9   3    2.70    2.10
   7  -9  -3    0.20    1.60
   7  -9  -3    6.50    2.20
  -7   9   3    2.80    1.90
  -7   9   3    5.10    2.10
   6  -9  -3   88.89    4.70
   6  -9  -3   81.09    4.80
  -6   9   3   87.19    5.00
  -6   9   3   79.49    4.60
   5  -9  -3  156.88    6.40
   5  -9  -3  165.68    6.30
   5  -9  -3  161.28    7.20
  -5   9   3  159.08    6.20
  -5   9   3  165.08    6.70
   4  -9  -3  124.19    5.30
   4  -9  -3  130.49    5.70
   4  -9  -3  137.19    5.70
  -4   9   3  128.99    5.20
  -4   9   3  131.89    5.70
  -4   9   3  138.09    6.00
   3  -9  -3   51.29    3.40
   3  -9  -3   56.19    3.90
   3  -9  -3   61.19    3.80
  -3   9   3   50.59    3.10
  -3   9   3   55.49    3.70
  -3   9   3   49.90    3.70
   2  -9  -3   -2.00    1.00
   2  -9  -3   -0.40    1.10
   2  -9  -3    0.90    1.20
  -2   9   3    0.50    1.10
  -2   9   3    0.10    1.20
   1  -9  -3   42.50    3.50
   1  -9  -3   38.80    3.80
   1  -9  -3   45.80    3.70
  -1   9   3   36.30    3.30
  -1   9   3   43.10    3.20
   0  -9  -3   36.10    3.10
   0  -9  -3   32.10    3.60
   0  -9  -3   34.00    3.00
   0   9   3   29.80    3.00
   0   9   3   31.60    3.00
  -1  -9  -3   90.49    5.00
  -1  -9  -3   90.49    4.30
  -1  -9  -3   82.49    4.40
   1   9   3   84.99    4.20
   1   9   3   91.39    4.60
  -2  -9  -3   57.19    4.00
  -2  -9  -3   42.10    4.00
  -2  -9  -3   49.70    3.20
   2   9   3   47.70    3.40
   2   9   3   51.69    3.30
   2   9   3   49.90    3.60
  -3  -9  -3  289.77    9.40
  -3  -9  -3  285.87    9.50
  -3  -9  -3  294.07    8.20
   3   9   3  282.27    8.00
   3   9   3  289.47    8.80
   3   9   3  280.87    8.50
  -4  -9  -3   13.20    2.70
  -4  -9  -3   10.00    1.90
  -4  -9  -3    9.40    2.30
   4   9   3   11.30    2.30
   4   9   3    7.20    1.90
   4   9   3    6.20    1.70
  -5  -9  -3   27.40    2.80
  -5  -9  -3   24.00    3.50
  -5  -9  -3   19.10    3.00
   5   9   3   21.40    2.70
   5   9   3   20.10    3.00
  -6  -9  -3   17.00    3.30
  -6  -9  -3   12.40    2.70
   6   9   3   13.70    2.60
  -7  -9  -3    3.50    2.10
  -7  -9  -3    4.00    2.50
   7   9   3    9.90    2.50
  -8  -9  -3   -1.60    2.20
   8   9   3    1.30    1.80
  -9  -9  -3   37.00    5.10
   9   9   3   46.90    5.30
   8 -10  -3    5.00    2.40
   8 -10  -3    7.70    2.40
  -8  10   3    6.70    2.50
  -8  10   3    7.10    2.60
   7 -10  -3   -1.00    1.60
   7 -10  -3   -2.10    1.70
  -7  10   3   -0.50    1.80
  -7  10   3    0.40    1.60
   6 -10  -3   -0.10    1.80
   6 -10  -3    2.40    1.60
  -6  10   3    2.50    1.80
  -6  10   3    1.90    1.80
   5 -10  -3  190.08    7.40
   5 -10  -3  201.78    7.40
  -5  10   3  198.08    7.70
  -5  10   3  198.08    7.10
   4 -10  -3   90.99    5.10
   4 -10  -3   79.79    4.60
   4 -10  -3   80.59    4.50
  -4  10   3   82.79    4.90
  -4  10   3   79.09    4.80
   3 -10  -3    2.30    1.70
   3 -10  -3    0.80    1.60
   3 -10  -3    3.20    1.60
  -3  10   3    4.30    1.80
  -3  10   3    2.30    1.60
   2 -10  -3    0.80    1.30
   2 -10  -3   -1.70    1.10
   2 -10  -3   -0.50    1.40
  -2  10   3   -0.20    1.40
  -2  10   3    0.10    1.30
   1 -10  -3   33.80    3.80
   1 -10  -3   33.60    3.60
   1 -10  -3   36.70    3.40
  -1  10   3   30.60    3.40
  -1  10   3   35.70    3.40
   0 -10  -3   14.60    2.20
   0 -10  -3    6.00    2.20
   0  10   3    9.70    2.20
   0  10   3    4.70    1.60
  -1 -10  -3    0.50    1.10
  -1 -10  -3    0.50    1.50
  -1 -10  -3    0.50    1.80
   1  10   3    2.70    1.60
   1  10   3    1.30    1.40
  -2 -10  -3   51.69    4.50
  -2 -10  -3   35.70    4.10
  -2 -10  -3   38.70    3.40
   2  10   3   44.10    4.00
   2  10   3   45.50    3.30
  -3 -10  -3    3.40    1.60
  -3 -10  -3    3.70    2.10
  -3 -10  -3    4.90    2.20
   3  10   3    4.80    1.70
   3  10   3    3.20    1.80
   3  10   3    7.70    2.00
  -4 -10  -3   18.00    3.10
  -4 -10  -3   25.20    3.60
  -4 -10  -3   16.40    2.40
   4  10   3   17.10    2.70
   4  10   3   17.70    2.80
  -5 -10  -3    4.90    2.40
  -5 -10  -3    2.50    1.90
  -5 -10  -3    3.80    1.60
   5  10   3    7.30    2.10
   5  10   3    5.60    1.90
  -6 -10  -3    3.30    2.30
  -6 -10  -3    3.90    2.20
   6  10   3    1.60    1.80
  -7 -10  -3   47.10    4.90
  -7 -10  -3   65.59    6.40
   7  10   3   66.69    5.70
  -8 -10  -3   -2.80    1.80
  -8 -10  -3    2.20    2.60
   8  10   3   -0.90    2.00
   7 -11  -3   92.69    5.30
   7 -11  -3   99.99    6.10
  -7  11   3   92.59   10.00
   6 -11  -3   21.00    3.40
   6 -11  -3   24.00    3.30
  -6  11   3   27.10    3.90
   5 -11  -3    1.10    1.80
   5 -11  -3    1.40    1.80
  -5  11   3    0.30    1.80
   4 -11  -3   26.30    3.60
   4 -11  -3   21.70    3.30
   4 -11  -3   27.40    3.30
  -4  11   3   21.80    3.10
  -4  11   3   21.30    3.40
   3 -11  -3    2.00    1.80
   3 -11  -3    3.10    1.70
   3 -11  -3    4.90    1.90
  -3  11   3    0.50    1.50
  -3  11   3   -1.00    1.40
   2 -11  -3   -0.90    1.30
   2 -11  -3   -0.30    1.70
   2 -11  -3   -0.90    1.30
  -2  11   3   -1.20    1.30
  -2  11   3    0.30    1.40
   1 -11  -3   54.19    5.10
   1 -11  -3   62.69    4.30
   1 -11  -3   58.39    4.00
  -1  11   3   57.79    4.20
  -1  11   3   64.09    4.30
   0 -11  -3   51.69    5.00
   0 -11  -3   58.39    4.10
   0  11   3   65.09    4.20
   0  11   3   61.09    4.30
  -1 -11  -3    3.60    2.00
  -1 -11  -3    1.40    1.40
   1  11   3    0.80    1.60
   1  11   3    1.30    1.40
  -2 -11  -3    0.00    1.60
  -2 -11  -3   -0.10    1.60
  -2 -11  -3    0.30    1.50
   2  11   3    2.10    1.90
   2  11   3   -0.30    1.30
  -3 -11  -3    3.00    1.50
  -3 -11  -3    4.50    2.20
  -3 -11  -3    0.80    1.90
   3  11   3    3.90    2.00
  -4 -11  -3    0.70    2.00
  -4 -11  -3    0.30    1.50
  -4 -11  -3    4.80    2.20
   4  11   3    2.50    1.90
   4  11   3    6.90    2.20
  -5 -11  -3   16.70    3.30
  -5 -11  -3   29.30    4.30
  -5 -11  -3   17.10    2.70
   5  11   3   15.30    3.10
   5  11   3   13.50    2.70
  -6 -11  -3    1.00    1.90
  -6 -11  -3    4.70    2.80
   6  11   3    1.70    2.10
  -7 -11  -3    4.60    2.80
  -7 -11  -3   15.20    3.80
   7  11   3    5.80    2.60
   5 -12  -3   11.70    2.70
   5 -12  -3   13.30    2.90
  -5  12   3   13.90    3.00
   4 -12  -3   15.90    3.00
   4 -12  -3    7.30    2.70
  -4  12   3   10.30    2.60
  -4  12   3   17.90    3.40
   3 -12  -3    2.60    1.90
   3 -12  -3    4.50    2.20
   3 -12  -3    0.90    2.00
  -3  12   3   -2.50    1.40
  -3  12   3    0.70    1.80
   2 -12  -3   15.30    3.20
   2 -12  -3   14.20    2.90
   2 -12  -3   18.80    3.40
  -2  12   3   11.60    2.60
  -2  12   3   16.70    3.30
   1 -12  -3    3.00    2.10
   1 -12  -3    1.30    2.10
   1 -12  -3    4.00    1.80
  -1  12   3    2.20    2.00
  -1  12   3    3.90    1.90
   0 -12  -3    3.90    2.60
   0 -12  -3    1.00    1.70
   0  12   3    5.30    2.30
   0  12   3    5.70    2.00
  -1 -12  -3    1.80    1.50
  -1 -12  -3   -2.80    1.60
   1  12   3    2.30    1.80
   1  12   3   -0.10    1.40
  -2 -12  -3    0.30    1.80
  -2 -12  -3    0.00    1.30
   2  12   3    0.90    1.80
  -3 -12  -3   10.70    2.90
  -3 -12  -3   15.80    2.70
  -3 -12  -3   12.50    3.30
   3  12   3   11.20    3.00
  -4 -12  -3   -0.60    2.00
  -4 -12  -3    4.70    1.90
  -4 -12  -3    5.20    2.70
   4  12   3    3.50    2.50
  -5 -12  -3   14.40    3.30
  -5 -12  -3   22.40    4.20
   5  12   3   11.90    3.00
  -6 -12  -3    6.10    3.10
  -6 -12  -3    7.60    2.80
   6  12   3   10.30    3.20
   3 -13  -3   -0.20    2.10
   3 -13  -3    1.00    2.40
  -3  13   3   -1.30    2.10
  -3  13   3    6.10    2.40
   2 -13  -3   10.10    2.90
   2 -13  -3   13.10    2.80
   2 -13  -3    8.20    3.00
  -2  13   3    9.20    2.70
  -2  13   3   11.40    3.00
   1 -13  -3   -1.60    1.40
   1 -13  -3   -2.70    1.90
   1 -13  -3   -2.20    1.60
  -1  13   3    2.20    2.30
  -1  13   3   -0.10    1.70
   0 -13  -3   -1.80    2.00
   0 -13  -3   -1.70    1.50
   0 -13  -3   -1.60    2.20
   0  13   3    2.90    1.90
   0  13   3   -0.10    2.10
  -1 -13  -3    0.40    1.70
  -1 -13  -3   -2.10    1.80
   1  13   3   -0.60    2.20
  -2 -13  -3    1.20    1.80
  -2 -13  -3    0.60    2.20
   2  13   3   -1.50    1.90
  -3 -13  -3    4.20    2.00
  -3 -13  -3    2.70    2.50
   3  13   3    2.50    2.40
   2  10  -4   11.90    3.50
  -2 -10   4    9.50    3.70
   1  10  -4    1.00    2.40
   1  10  -4    1.00    2.60
  -1 -10   4    2.60    2.70
  -1 -10   4    2.30    2.40
   0  10  -4  120.49    7.30
   0 -10   4  117.89    6.80
   0 -10   4  121.69    7.70
  -1  10  -4  114.49    7.00
  -1  10  -4  127.19    7.40
   1 -10   4  113.29    6.40
   1 -10   4  114.19    6.70
   1 -10   4  111.99    7.20
  -2  10  -4   27.20    4.30
   2 -10   4   22.00    3.60
   2 -10   4   18.80    3.60
   2 -10   4   21.90    4.00
   5   9  -4   29.70    4.50
   5   9  -4   24.80    4.10
  -5  -9   4   30.10    4.70
  -5  -9   4   22.20    4.50
  -5  -9   4   26.00    3.90
   4   9  -4   63.39    6.20
   4   9  -4   53.89    5.60
  -4  -9   4   52.49    6.00
  -4  -9   4   44.30    4.90
  -4  -9   4   39.10    5.30
   3   9  -4    7.50    2.90
   3   9  -4    3.80    2.50
  -3  -9   4    6.40    2.90
  -3  -9   4    5.90    2.90
  -3  -9   4   13.10    3.10
   2   9  -4   16.00    3.20
   2   9  -4   19.20    3.60
  -2  -9   4   17.60    3.70
  -2  -9   4   20.30    3.40
  -2  -9   4   20.10    4.00
   1   9  -4    5.00    2.60
   1   9  -4    2.00    1.90
  -1  -9   4    2.80    2.40
  -1  -9   4    3.60    2.60
  -1  -9   4    1.40    1.90
   0   9  -4   32.40    4.20
   0   9  -4   36.00    4.50
   0  -9   4   48.70    4.80
   0  -9   4   47.40    5.20
  -1   9  -4   14.60    3.10
  -1   9  -4   16.10    3.30
   1  -9   4   14.00    3.30
   1  -9   4   12.20    2.90
  -2   9  -4   33.90    4.10
  -2   9  -4   31.20    4.30
   2  -9   4   29.20    3.80
   2  -9   4   28.10    4.00
   2  -9   4   37.40    4.40
  -3   9  -4   13.60    3.20
   3  -9   4   12.70    3.10
   3  -9   4    7.10    2.40
  -4   9  -4    0.10    2.10
  -4   9  -4    0.00    1.70
   4  -9   4   -0.90    1.70
   4  -9   4   -1.50    1.80
  -5   9  -4   17.20    2.90
  -5   9  -4   16.90    3.70
   5  -9   4   15.10    2.90
   5  -9   4   17.90    3.50
   7   8  -4   -0.50    2.10
  -7  -8   4    0.70    2.30
   6   8  -4   53.19    5.60
   6   8  -4   55.19    5.40
  -6  -8   4   45.80    5.40
  -6  -8   4   54.89    6.10
   5   8  -4    6.10    2.50
   5   8  -4    4.60    2.60
  -5  -8   4   -0.30    2.60
  -5  -8   4    8.60    2.80
   4   8  -4   74.29    5.50
   4   8  -4   78.49    6.50
  -4  -8   4   69.89    6.40
  -4  -8   4   67.69    6.20
   3   8  -4   58.69    5.40
   3   8  -4   57.79    5.30
  -3  -8   4   55.19    5.60
  -3  -8   4   54.89    5.60
   2   8  -4   70.69    5.20
   2   8  -4   69.09    5.10
  -2  -8   4   72.29    5.50
  -2  -8   4   69.69    5.40
  -2  -8   4   71.79    4.80
   1   8  -4   15.60    2.90
   1   8  -4   15.10    2.90
  -1  -8   4   23.00    3.80
  -1  -8   4   13.70    2.70
  -1  -8   4   15.20    3.10
   0   8  -4  132.89    6.70
   0   8  -4  126.09    6.30
   0  -8   4  128.79    7.00
   0  -8   4  117.19    6.00
   0  -8   4  128.19    6.50
  -1   8  -4   57.29    5.10
  -1   8  -4   68.39    4.90
   1  -8   4   64.39    4.40
   1  -8   4   63.69    5.00
  -2   8  -4   17.60    3.00
  -2   8  -4   16.90    3.00
   2  -8   4   15.60    3.10
   2  -8   4   15.40    2.70
   2  -8   4   20.90    3.10
  -3   8  -4    0.10    1.50
  -3   8  -4    1.80    1.70
   3  -8   4    2.70    1.60
   3  -8   4    1.20    2.00
   3  -8   4   -0.90    1.80
  -4   8  -4   51.89    4.90
  -4   8  -4   52.79    4.00
   4  -8   4   56.79    4.20
   4  -8   4   48.20    4.60
  -5   8  -4    1.30    1.70
  -5   8  -4   -0.60    1.90
   5  -8   4    4.10    1.90
   5  -8   4    2.10    2.00
  -6   8  -4    2.70    2.00
   6  -8   4    0.20    2.00
   7  -8   4    0.80    1.90
   8   7  -4   20.70    3.90
   8   7  -4   12.30    3.40
  -8  -7   4   18.10    4.60
  -8  -7   4   15.70    3.80
   7   7  -4    3.90    2.30
   7   7  -4   -1.20    2.00
  -7  -7   4    3.10    2.70
  -7  -7   4    1.80    2.40
   6   7  -4   12.60    2.90
   6   7  -4   13.20    3.00
  -6  -7   4   13.40    3.50
  -6  -7   4   16.70    3.40
   5   7  -4   16.60    3.10
   5   7  -4   18.30    3.30
  -5  -7   4   18.10    3.80
  -5  -7   4   19.60    3.70
   4   7  -4    9.20    2.50
   4   7  -4   11.70    2.60
  -4  -7   4    9.70    3.20
  -4  -7   4    7.80    2.50
   3   7  -4    5.10    2.10
   3   7  -4    2.90    1.90
  -3  -7   4    2.50    2.10
  -3  -7   4    4.70    2.50
   2   7  -4    2.90    1.90
   2   7  -4    1.90    1.70
  -2  -7   4    0.60    1.80
  -2  -7   4    2.00    2.10
   1   7  -4    1.90    1.80
   1   7  -4    3.40    1.80
  -1  -7   4    7.00    2.40
  -1  -7   4    3.20    1.90
  -1  -7   4    2.80    2.10
   0   7  -4   75.49    4.90
   0   7  -4   90.59    5.20
   0  -7   4   96.69    5.00
   0  -7   4   94.69    5.50
   0  -7   4   92.39    5.70
  -1   7  -4   16.50    2.90
  -1   7  -4   13.20    2.60
   1  -7   4   12.10    2.70
   1  -7   4   14.40    2.70
   1  -7   4    7.10    2.20
  -2   7  -4    0.10    1.60
  -2   7  -4    2.60    1.30
  -2   7  -4    0.60    1.60
   2  -7   4    2.60    1.80
   2  -7   4    3.80    2.10
   2  -7   4    2.70    1.80
  -3   7  -4   45.30    4.30
  -3   7  -4   38.90    4.00
  -3   7  -4   39.10    3.40
   3  -7   4   40.20    4.00
   3  -7   4   49.00    4.30
   3  -7   4   42.40    3.80
  -4   7  -4    7.20    1.90
  -4   7  -4    8.90    2.30
   4  -7   4    9.50    2.10
   4  -7   4    8.00    2.10
  -5   7  -4    2.90    2.10
  -5   7  -4    4.90    2.40
  -5   7  -4    6.00    1.80
   5  -7   4    3.90    1.70
   5  -7   4    6.00    2.00
  -6   7  -4    4.90    2.00
  -6   7  -4    6.50    2.40
   6  -7   4    7.70    2.00
   6  -7   4    6.60    2.20
  -7   7  -4    0.90    1.70
  -7   7  -4   -0.90    1.80
   7  -7   4    1.40    2.00
  -8   7  -4    4.20    2.50
  -8   7  -4    0.10    2.00
   8  -7   4   -0.10    1.80
   9   6  -4    0.50    2.40
   9   6  -4   -0.70    1.80
  -9  -6   4    1.60    2.80
  -9  -6   4    3.60    2.50
   8   6  -4    0.60    2.00
   8   6  -4   -0.20    2.00
  -8  -6   4    1.40    2.20
  -8  -6   4    4.60    2.90
  -8  -6   4    2.20    2.40
   7   6  -4   53.79    5.00
   7   6  -4   64.29    5.50
  -7  -6   4   56.29    5.20
  -7  -6   4   56.19    6.10
  -7  -6   4   59.29    5.70
   6   6  -4   16.60    3.20
   6   6  -4   16.50    2.90
  -6  -6   4   20.80    3.30
  -6  -6   4   19.60    3.60
  -6  -6   4   22.50    4.00
   5   6  -4   12.80    2.50
   5   6  -4   10.30    2.30
  -5  -6   4   10.40    2.70
  -5  -6   4    5.90    2.70
  -5  -6   4    8.00    2.30
   4   6  -4   39.90    4.10
   4   6  -4   44.90    4.20
  -4  -6   4   35.00    4.30
  -4  -6   4   39.70    3.80
  -4  -6   4   33.10    4.00
   3   6  -4   -0.90    1.30
   3   6  -4    1.40    1.60
  -3  -6   4    1.30    1.80
  -3  -6   4    0.40    1.50
  -3  -6   4   -0.30    1.70
   2   6  -4  496.15   12.50
   2   6  -4  471.45   12.30
  -2  -6   4  468.65   11.10
  -2  -6   4  459.05   13.00
  -2  -6   4  421.86   12.60
   1   6  -4  594.54   13.90
   1   6  -4  546.05   13.70
  -1  -6   4  527.35   14.20
   0   6  -4   -0.90    1.30
   0   6  -4   -3.10    1.10
   0  -6   4    2.70    1.70
   0  -6   4   -2.00    1.70
   0  -6   4   -1.60    1.50
  -1   6  -4   32.80    3.40
  -1   6  -4   29.80    2.50
  -1   6  -4   30.00    3.30
   1  -6   4   29.70    3.30
   1  -6   4   27.60    2.90
   1  -6   4   29.90    3.40
  -2   6  -4    3.60    1.80
  -2   6  -4    7.60    1.90
  -2   6  -4    8.20    1.60
   2  -6   4    8.30    1.80
   2  -6   4    6.10    1.90
   2  -6   4    6.90    1.90
   2  -6   4    3.30    1.60
  -3   6  -4    6.80    1.70
  -3   6  -4    5.70    1.70
  -3   6  -4    5.30    1.90
  -3   6  -4    4.80    1.60
   3  -6   4    9.70    2.20
   3  -6   4    7.40    1.90
   3  -6   4    8.20    2.00
  -4   6  -4   33.60    3.20
  -4   6  -4   30.60    3.20
  -4   6  -4   40.00    3.90
   4  -6   4   39.80    3.70
   4  -6   4   34.00    3.20
  -5   6  -4   -1.20    1.30
  -5   6  -4   -1.10    1.50
  -5   6  -4    2.10    1.40
   5  -6   4    0.70    1.20
   5  -6   4   -0.50    1.30
  -6   6  -4    7.70    2.00
  -6   6  -4    9.30    2.40
   6  -6   4   13.40    2.30
   6  -6   4    7.20    1.90
  -7   6  -4   53.69    4.80
  -7   6  -4   47.10    4.40
   7  -6   4   52.09    4.50
  -8   6  -4    8.60    2.80
  -8   6  -4   12.60    2.80
   8  -6   4   10.20    2.50
  -9   6  -4    0.20    2.30
   9  -6   4    1.10    1.90
   9   5  -4    5.90    2.60
   9   5  -4    5.20    2.40
  -9  -5   4    5.80    2.80
  -9  -5   4    4.60    2.50
   8   5  -4  103.69    6.20
   8   5  -4  115.89    6.10
  -8  -5   4   95.89    6.20
  -8  -5   4  102.89    6.90
  -8  -5   4  102.89    6.20
   7   5  -4   35.80    3.90
   7   5  -4   41.40    4.20
  -7  -5   4   37.60    4.50
  -7  -5   4   35.40    4.50
  -7  -5   4   40.70    4.30
   6   5  -4   32.90    3.70
   6   5  -4   29.70    3.50
  -6  -5   4   34.00    4.10
  -6  -5   4   37.10    4.60
  -6  -5   4   38.90    4.20
   5   5  -4    8.30    2.00
   5   5  -4   13.30    2.60
  -5  -5   4   12.40    2.40
  -5  -5   4   10.20    2.70
  -5  -5   4   10.50    2.90
   4   5  -4   87.69    4.80
   4   5  -4   85.29    4.60
  -4  -5   4   83.39    5.10
  -4  -5   4   74.09    4.30
  -4  -5   4   80.29    5.40
   3   5  -4  160.18    6.30
   3   5  -4  171.18    6.40
  -3  -5   4  171.58    7.20
  -3  -5   4  165.38    7.10
  -3  -5   4  168.28    6.10
   2   5  -4    8.00    1.80
   2   5  -4   14.10    2.20
  -2  -5   4   12.90    2.50
  -2  -5   4   13.70    2.20
  -2  -5   4   12.60    2.50
   1   5  -4   54.19    3.60
   1   5  -4   54.39    3.60
  -1  -5   4   54.09    4.00
  -1  -5   4   55.99    3.40
   0   5  -4    0.00    1.20
   0   5  -4    2.20    1.40
   0   5  -4   -0.90    0.70
   0  -5   4    0.50    1.10
   0  -5   4   -0.60    1.60
   0  -5   4   -0.40    1.40
  -1   5  -4    9.40    1.50
  -1   5  -4   11.20    1.60
  -1   5  -4   10.80    2.00
  -1   5  -4   10.40    1.70
  -1   5  -4   11.20    1.70
  -1   5  -4    9.40    1.90
   1  -5   4   10.80    2.20
   1  -5   4   10.20    1.80
   1  -5   4   12.30    2.20
   1  -5   4   11.10    1.90
   1  -5   4    8.50    1.90
  -2   5  -4    0.30    1.30
  -2   5  -4    2.10    1.10
  -2   5  -4   -0.30    0.90
  -2   5  -4   -0.80    1.10
  -2   5  -4    1.90    1.10
  -2   5  -4    0.00    0.90
   2  -5   4    1.20    1.40
   2  -5   4    0.00    1.20
   2  -5   4    1.50    1.60
   2  -5   4    1.70    1.50
   2  -5   4    3.70    1.60
  -3   5  -4    9.90    1.70
  -3   5  -4   12.40    1.80
  -3   5  -4   10.60    1.50
  -3   5  -4   14.40    2.10
  -3   5  -4   11.70    2.10
  -3   5  -4   10.20    2.10
   3  -5   4    9.70    1.90
   3  -5   4    9.20    1.80
   3  -5   4    7.30    1.90
   3  -5   4   12.50    2.10
   3  -5   4   13.00    2.00
  -4   5  -4   85.99    4.50
  -4   5  -4   81.89    4.30
  -4   5  -4   72.09    3.90
  -4   5  -4   71.29    4.10
   4  -5   4   77.79    3.80
   4  -5   4   74.69    4.10
   4  -5   4   93.19    6.60
  -5   5  -4   25.60    2.80
  -5   5  -4   42.60    3.80
   5  -5   4   33.30    2.90
   5  -5   4   30.80    3.10
  -6   5  -4    3.40    1.50
  -6   5  -4    3.80    1.70
   6  -5   4    3.00    1.60
   6  -5   4    3.80    1.40
  -7   5  -4   40.60    3.90
  -7   5  -4   41.80    4.20
   7  -5   4   52.59    4.30
  -8   5  -4    1.80    1.60
  -8   5  -4    2.00    2.10
   8  -5   4    0.10    1.40
  -9   5  -4    6.00    2.40
  -9   5  -4    4.80    2.10
   9  -5   4    4.90    2.60
   9  -5   4    4.80    2.00
  10   4  -4   35.80    4.20
  10   4  -4   28.00    4.20
 -10  -4   4   24.20    4.20
 -10  -4   4   29.00    4.50
   9   4  -4   -0.10    1.80
   9   4  -4    2.40    2.20
  -9  -4   4    0.50    2.30
  -9  -4   4    2.40    2.50
   8   4  -4    2.30    1.90
   8   4  -4    2.10    1.70
  -8  -4   4    3.10    2.50
  -8  -4   4    7.40    2.50
  -8  -4   4    4.00    2.20
   7   4  -4   24.30    3.20
   7   4  -4   27.80    3.40
  -7  -4   4   28.20    3.80
  -7  -4   4   25.90    3.80
  -7  -4   4   31.50    4.00
   6   4  -4   18.70    2.80
   6   4  -4   28.10    3.30
  -6  -4   4   17.50    3.40
  -6  -4   4   20.40    3.30
  -6  -4   4   19.10    3.10
   5   4  -4   26.90    3.10
   5   4  -4   20.90    2.70
  -5  -4   4   22.10    3.30
  -5  -4   4   19.30    3.10
  -5  -4   4   26.10    3.20
   4   4  -4    7.80    1.80
   4   4  -4   10.00    2.00
  -4  -4   4    9.90    2.00
  -4  -4   4    8.20    2.30
  -4  -4   4   13.20    2.80
   3   4  -4 1209.98   23.20
   3   4  -4 1206.48   23.20
  -3  -4   4 1213.88   23.00
  -3  -4   4 1185.98   24.40
  -3  -4   4 1206.18   24.40
   2   4  -4  295.67    8.10
   2   4  -4  293.27    8.10
  -2  -4   4  269.07    8.70
  -2  -4   4  293.07    8.90
  -2  -4   4  298.27    8.00
   1   4  -4    5.00    1.40
   1   4  -4    6.70    0.90
   1   4  -4    4.50    1.20
   1   4  -4    5.40    1.40
  -1  -4   4    8.40    1.70
  -1  -4   4    4.80    1.80
  -1  -4   4    6.00    1.90
  -1  -4   4    5.80    1.10
   0   4  -4    1.10    0.90
   0   4  -4    1.90    1.20
   0   4  -4   -1.00    1.00
   0   4  -4    0.70    0.60
   0   4  -4    1.20    0.80
   0  -4   4   -1.20    1.10
   0  -4   4    0.40    1.30
   0  -4   4    2.30    1.20
   0  -4   4    1.50    1.00
  -1   4  -4   31.60    2.80
  -1   4  -4   36.30    2.30
  -1   4  -4   35.80    2.20
  -1   4  -4   38.30    2.70
  -1   4  -4   34.70    2.30
  -1   4  -4   34.20    2.30
   1  -4   4   32.20    3.00
   1  -4   4   37.90    2.50
   1  -4   4   43.00    3.70
   1  -4   4   34.90    2.60
   1  -4   4   38.40    2.70
  -2   4  -4   21.00    2.40
  -2   4  -4   16.70    1.80
  -2   4  -4   13.70    1.80
  -2   4  -4   15.80    1.80
  -2   4  -4   14.70    2.10
  -2   4  -4   16.80    1.80
   2  -4   4   14.00    2.00
   2  -4   4   15.30    2.10
   2  -4   4   16.00    2.00
   2  -4   4   14.40    2.10
   2  -4   4   19.00    2.20
  -3   4  -4 1398.26   25.10
  -3   4  -4 1369.76   25.70
  -3   4  -4 1423.06   25.00
  -3   4  -4 1427.46   25.60
  -3   4  -4 1408.26   25.50
  -3   4  -4 1384.56   24.30
   3  -4   4 1371.66   25.50
   3  -4   4 1400.36   25.40
   3  -4   4 1394.56   25.40
   3  -4   4 1356.56   24.90
  -4   4  -4   73.79    3.50
  -4   4  -4   76.29    4.00
  -4   4  -4   75.59    3.70
  -4   4  -4   82.39    3.80
  -4   4  -4   73.99    4.00
   4  -4   4   70.19    5.40
   4  -4   4   72.79    3.60
   4  -4   4   74.69    3.80
   4  -4   4   77.19    3.50
  -5   4  -4    5.30    1.50
  -5   4  -4    8.20    1.90
  -5   4  -4    5.40    1.60
   5  -4   4    5.30    1.50
   5  -4   4    4.80    1.30
  -6   4  -4    0.40    1.30
  -6   4  -4    1.60    1.40
  -6   4  -4    2.60    1.40
   6  -4   4    1.20    1.10
   6  -4   4    0.30    1.20
  -7   4  -4   -0.40    1.40
  -7   4  -4    0.80    1.40
  -7   4  -4    0.70    1.30
   7  -4   4    0.40    1.20
  -8   4  -4    0.00    1.60
  -8   4  -4   -1.00    1.40
  -8   4  -4   -0.60    1.50
   8  -4   4    1.50    1.50
  -9   4  -4   10.20    2.60
  -9   4  -4    9.00    2.70
   9  -4   4    5.20    2.50
   9  -4   4    6.60    2.20
 -10   4  -4    5.10    2.60
 -10   4  -4    2.10    1.90
  10  -4   4    5.30    2.00
  10  -4   4    4.00    2.60
  11   3  -4  202.58    8.60
 -11  -3   4  181.68    9.10
  10   3  -4   39.80    4.20
  10   3  -4   38.20    4.60
 -10  -3   4   33.20    4.70
 -10  -3   4   37.70    4.80
   9   3  -4    0.70    1.60
   9   3  -4    4.00    1.90
  -9  -3   4    4.20    2.30
  -9  -3   4    2.80    2.30
   8   3  -4   30.50    3.70
   8   3  -4   31.50    3.40
  -8  -3   4   26.60    3.80
  -8  -3   4   19.80    3.10
  -8  -3   4   32.50    4.30
   7   3  -4   17.20    2.70
   7   3  -4   18.20    2.60
  -7  -3   4   15.70    3.10
  -7  -3   4   16.00    3.00
  -7  -3   4   19.90    3.10
   6   3  -4    1.80    1.40
   6   3  -4    2.30    1.40
  -6  -3   4    3.50    2.00
  -6  -3   4   -2.10    1.50
  -6  -3   4    0.40    1.60
   5   3  -4   13.20    2.10
   5   3  -4   20.00    2.60
  -5  -3   4   21.50    2.80
  -5  -3   4   16.00    2.90
  -5  -3   4   16.50    2.80
   4   3  -4  675.23   14.50
   4   3  -4  663.13   14.30
  -4  -3   4  645.34   12.30
  -4  -3   4  682.83   15.40
  -4  -3   4  688.53   14.80
  -4  -3   4  645.14   15.50
   3   3  -4   41.30    2.80
   3   3  -4   46.00    3.00
  -3  -3   4   44.70    3.80
  -3  -3   4   36.70    3.50
  -3  -3   4   40.70    2.00
  -3  -3   4   40.10    2.90
   2   3  -4   47.50    2.70
   2   3  -4   46.70    2.90
   2   3  -4   42.70    1.40
   2   3  -4   40.60    2.60
  -2  -3   4   42.20    1.60
  -2  -3   4   44.90    2.90
  -2  -3   4   42.60    3.20
   1   3  -4   44.20    2.70
   1   3  -4   45.10    2.60
   1   3  -4   45.40    1.70
   1   3  -4   49.30    2.80
  -1  -3   4   45.50    2.00
  -1  -3   4   41.10    3.20
  -1  -3   4   45.30    2.30
  -1  -3   4   45.90    2.80
   0   3  -4   -0.50    0.70
   0   3  -4   -0.50    0.80
   0   3  -4    0.20    0.50
   0   3  -4   -0.50    0.80
   0   3  -4   -1.20    0.60
   0   3  -4    1.30    0.70
   0  -3   4   -0.70    0.80
   0  -3   4    0.90    0.80
   0  -3   4    1.00    1.30
   0  -3   4   -0.60    1.10
  -1   3  -4  174.78    5.30
  -1   3  -4  172.68    5.10
  -1   3  -4  173.88    5.30
  -1   3  -4  171.38    4.60
  -1   3  -4  173.28    5.00
  -1   3  -4  171.48    5.00
   1  -3   4  174.48    5.70
   1  -3   4  177.48    5.50
   1  -3   4  184.18    5.90
   1  -3   4  173.68    5.20
  -2   3  -4   81.49    3.40
  -2   3  -4   79.89    3.10
  -2   3  -4   80.29    3.40
  -2   3  -4   76.99    3.30
  -2   3  -4   80.49    3.50
  -2   3  -4   78.69    3.10
   2  -3   4   75.49    3.60
   2  -3   4   81.69    3.30
   2  -3   4   82.69    3.80
  -3   3  -4   70.09    3.10
  -3   3  -4   69.09    3.40
  -3   3  -4   61.59    3.20
  -3   3  -4   73.09    3.30
  -3   3  -4   67.99    3.30
  -3   3  -4   69.59    2.90
   3  -3   4   72.09    3.40
   3  -3   4   65.79    3.10
   3  -3   4   70.49    3.00
  -4   3  -4  448.66   10.60
  -4   3  -4  453.15   10.40
  -4   3  -4  443.06   10.10
  -4   3  -4  450.85   10.40
  -4   3  -4  443.46    9.30
   4  -3   4  435.96   10.00
   4  -3   4  446.26    9.70
   4  -3   4  434.76    9.40
  -5   3  -4   40.00    3.30
  -5   3  -4   38.60    3.00
  -5   3  -4   36.10    3.20
   5  -3   4   36.90    2.70
   5  -3   4   38.20    2.30
  -6   3  -4   10.40    2.20
  -6   3  -4    7.30    1.90
  -6   3  -4    7.80    1.70
   6  -3   4    9.10    2.20
   6  -3   4    6.80    1.60
  -7   3  -4   -0.40    1.30
  -7   3  -4   -1.50    1.20
  -7   3  -4    1.40    1.50
   7  -3   4    0.30    1.30
  -8   3  -4   10.40    2.50
  -8   3  -4   13.70    2.50
  -8   3  -4   10.50    2.40
   8  -3   4    9.00    2.50
   8  -3   4    9.70    2.10
  -9   3  -4    0.70    1.80
  -9   3  -4    4.30    2.20
  -9   3  -4    3.50    2.00
   9  -3   4    0.70    2.10
   9  -3   4    1.60    1.50
 -10   3  -4   32.10    4.20
 -10   3  -4   25.00    3.50
 -10   3  -4   32.20    4.10
  10  -3   4   21.80    3.80
  10  -3   4   25.70    3.40
 -11   3  -4   63.99    8.10
 -11   3  -4   49.80    5.50
  11  -3   4   46.90    4.60
  11  -3   4   46.50    7.00
  11   2  -4    2.00    2.20
  11   2  -4   -1.60    1.70
 -11  -2   4   -1.40    2.10
  10   2  -4    3.60    1.90
  10   2  -4   -1.70    1.70
 -10  -2   4    1.80    2.30
 -10  -2   4   -0.80    1.80
   9   2  -4    1.90    1.70
   9   2  -4    6.60    2.00
  -9  -2   4    1.00    2.00
  -9  -2   4    4.10    2.20
   8   2  -4   -0.10    1.50
   8   2  -4    0.60    1.30
  -8  -2   4    0.00    1.70
  -8  -2   4    1.20    2.10
  -8  -2   4   -0.40    1.70
   7   2  -4   45.80    3.20
   7   2  -4   41.10    3.70
  -7  -2   4   49.00    4.60
  -7  -2   4   55.79    4.00
  -7  -2   4   49.99    4.60
  -7  -2   4   48.60    4.40
   6   2  -4    1.20    1.30
   6   2  -4    2.80    1.40
  -6  -2   4   -1.80    1.40
  -6  -2   4   -4.10    1.40
  -6  -2   4    0.70    1.00
  -6  -2   4   -0.40    1.50
   5   2  -4   87.69    4.00
   5   2  -4   78.09    4.00
  -5  -2   4   91.89    4.80
  -5  -2   4   84.89    3.30
  -5  -2   4   83.69    4.50
   4   2  -4    0.20    0.90
   4   2  -4   -0.80    0.80
  -4  -2   4    1.60    1.50
  -4  -2   4   -0.80    1.00
  -4  -2   4    0.70    0.70
   3   2  -4   31.80    2.60
   3   2  -4   27.40    2.30
   3   2  -4   27.20    2.10
  -3  -2   4   29.20    1.80
  -3  -2   4   29.50    2.70
  -3  -2   4   31.80    3.20
   2   2  -4    8.30    1.40
   2   2  -4    8.60    1.40
   2   2  -4   11.20    1.60
  -2  -2   4    8.80    1.70
  -2  -2   4    8.50    1.20
  -2  -2   4    8.40    1.60
   1   2  -4  289.47    7.00
   1   2  -4  283.47    7.00
   1   2  -4  280.77    5.50
   1   2  -4  273.17    6.70
  -1  -2   4  292.27    6.50
  -1  -2   4  286.77    7.80
  -1  -2   4  290.07    5.90
  -1  -2   4  281.67    7.30
   0   2  -4    2.60    1.00
   0   2  -4    0.10    0.60
   0   2  -4    1.30    0.60
   0   2  -4    0.90    0.80
   0   2  -4    1.70    0.80
   0   2  -4    0.60    0.80
   0  -2   4    1.60    1.00
   0  -2   4    0.90    0.90
   0  -2   4    2.40    1.30
   0  -2   4    0.90    0.80
  -1   2  -4  429.46    8.50
  -1   2  -4  420.86    9.00
  -1   2  -4  421.16    9.00
  -1   2  -4  421.16    9.00
  -1   2  -4  419.46    8.90
  -1   2  -4  414.16    9.10
   1  -2   4  436.16    9.30
   1  -2   4  422.56    9.50
  -2   2  -4  561.24   11.60
  -2   2  -4  555.84   11.30
  -2   2  -4  558.54   11.50
  -2   2  -4  576.54   11.30
  -2   2  -4  559.14   11.10
  -2   2  -4  572.64   11.10
   2  -2   4  560.64   11.10
   2  -2   4  581.84   11.10
  -3   2  -4   37.00    2.50
  -3   2  -4   31.30    2.30
  -3   2  -4   34.20    2.00
  -3   2  -4   33.90    2.10
  -3   2  -4   39.10    2.30
  -3   2  -4   35.30    2.10
   3  -2   4   33.60    2.10
   3  -2   4   34.10    1.90
   3  -2   4   35.40    2.30
  -4   2  -4   -0.10    0.80
  -4   2  -4   -0.20    1.00
  -4   2  -4    1.30    0.80
  -4   2  -4    0.70    1.00
   4  -2   4   -0.40    0.80
   4  -2   4    0.70    0.70
   4  -2   4    1.50    0.90
  -5   2  -4    2.70    1.30
  -5   2  -4    4.00    1.00
  -5   2  -4    2.60    1.30
  -5   2  -4    3.60    1.20
   5  -2   4    3.00    0.90
   5  -2   4    2.50    1.20
  -6   2  -4   25.60    3.00
  -6   2  -4   19.80    2.30
  -6   2  -4   22.50    2.70
   6  -2   4   20.20    2.20
  -7   2  -4    6.00    1.70
  -7   2  -4    5.80    1.80
  -7   2  -4    9.20    2.20
   7  -2   4    7.10    1.70
   7  -2   4    4.60    1.90
  -8   2  -4   14.40    2.80
  -8   2  -4   15.60    2.40
  -8   2  -4   11.20    2.50
   8  -2   4   10.80    2.10
   8  -2   4    5.60    2.40
  -9   2  -4   -0.70    1.50
  -9   2  -4    0.70    1.60
  -9   2  -4    2.00    2.00
   9  -2   4    0.80    2.00
   9  -2   4    0.90    1.40
 -10   2  -4   20.60    3.40
 -10   2  -4   24.60    3.30
 -10   2  -4   24.60    3.80
  10  -2   4   26.40    3.30
  10  -2   4   22.40    3.70
 -11   2  -4   -0.40    2.10
 -11   2  -4   -1.30    2.10
 -11   2  -4    1.50    2.00
  11  -2   4   -1.80    2.30
  11  -2   4    2.50    2.00
  11   1  -4    1.20    1.70
  11   1  -4    0.50    2.10
 -11  -1   4    5.90    3.00
  10   1  -4   13.00    2.50
  10   1  -4   14.30    2.90
 -10  -1   4   15.70    3.10
 -10  -1   4   14.80    3.40
   9   1  -4   -0.20    1.30
   9   1  -4    0.50    1.50
  -9  -1   4    2.20    1.50
  -9  -1   4   -1.70    1.80
  -9  -1   4    1.30    2.20
   8   1  -4   42.50    4.00
   8   1  -4   49.00    3.40
  -8  -1   4   34.30    3.60
  -8  -1   4   47.50    4.40
  -8  -1   4   44.70    3.10
  -8  -1   4   33.30    3.90
   7   1  -4    1.10    1.20
   7   1  -4    1.30    1.40
  -7  -1   4    4.10    1.90
  -7  -1   4   -0.70    1.00
  -7  -1   4   -0.10    1.70
   6   1  -4   12.50    1.80
   6   1  -4   18.20    2.40
  -6  -1   4   15.70    2.50
  -6  -1   4   15.70    2.60
  -6  -1   4   17.30    2.00
   5   1  -4   12.40    1.70
   5   1  -4   15.20    2.00
  -5  -1   4   15.90    1.70
  -5  -1   4   16.30    2.50
  -5  -1   4   18.90    2.70
   4   1  -4  102.99    3.90
   4   1  -4   98.29    3.70
  -4  -1   4  103.29    4.60
  -4  -1   4   97.09    3.40
  -4  -1   4   95.59    4.30
   3   1  -4   95.59    3.60
   3   1  -4   91.29    3.50
   3   1  -4   96.69    3.50
  -3  -1   4  101.39    3.30
  -3  -1   4   89.09    3.90
  -3  -1   4   96.29    4.30
   2   1  -4   46.20    2.40
   2   1  -4   45.50    2.40
   2   1  -4   40.70    2.20
  -2  -1   4   42.90    1.30
  -2  -1   4   44.50    2.20
  -2  -1   4   44.90    2.90
  -2  -1   4   42.70    2.70
   1   1  -4  294.67    7.00
   1   1  -4  304.67    6.60
   1   1  -4  301.47    6.80
   1   1  -4  295.17    6.90
  -1  -1   4  301.47    6.70
  -1  -1   4  298.07    7.80
  -1  -1   4  300.57    6.00
  -1  -1   4  301.87    7.40
   0   1  -4    9.40    1.30
   0   1  -4   10.30    1.30
   0   1  -4   11.80    1.50
   0   1  -4   10.40    1.10
   0   1  -4    8.50    1.20
   0   1  -4    8.80    1.30
   0  -1   4   10.00    1.20
   0  -1   4    8.90    1.40
   0  -1   4    9.70    1.70
  -1   1  -4   66.09    2.80
  -1   1  -4   68.69    2.80
  -1   1  -4   62.29    2.50
  -1   1  -4   70.29    2.50
  -1   1  -4   65.49    2.70
  -1   1  -4   68.49    2.40
   1  -1   4   65.99    2.80
   1  -1   4   63.09    2.90
  -2   1  -4   53.39    2.60
  -2   1  -4   55.09    2.30
  -2   1  -4   58.19    2.40
  -2   1  -4   59.29    2.80
  -2   1  -4   53.79    2.40
  -2   1  -4   49.99    2.40
   2  -1   4   53.99    2.20
   2  -1   4   58.29    2.80
  -3   1  -4    0.80    0.70
  -3   1  -4    0.10    0.90
  -3   1  -4    2.80    1.00
  -3   1  -4    1.20    0.80
  -3   1  -4    1.00    0.70
  -3   1  -4    1.10    0.70
   3  -1   4    2.00    0.80
   3  -1   4    1.60    0.70
   3  -1   4    0.90    1.00
  -4   1  -4  108.29    4.20
  -4   1  -4  105.09    3.90
  -4   1  -4  101.39    4.10
  -4   1  -4  106.59    3.60
   4  -1   4  109.29    3.50
   4  -1   4  107.89    3.00
   4  -1   4  113.19    4.50
  -5   1  -4   77.99    3.20
  -5   1  -4   81.39    3.90
  -5   1  -4   81.99    3.90
  -5   1  -4   83.19    3.60
   5  -1   4   77.29    2.50
   5  -1   4   78.69    3.20
   5  -1   4   77.39    4.00
  -6   1  -4    5.40    1.60
  -6   1  -4    3.70    1.10
  -6   1  -4    3.60    1.40
  -6   1  -4    3.30    1.30
   6  -1   4    2.60    1.10
   6  -1   4    4.50    1.80
  -7   1  -4  160.98    5.90
  -7   1  -4  164.68    6.40
  -7   1  -4  160.88    6.50
   7  -1   4  160.98    5.50
   7  -1   4  171.88    6.90
  -8   1  -4   30.50    3.10
  -8   1  -4   33.10    3.80
  -8   1  -4   27.80    3.30
   8  -1   4   26.70    3.50
   8  -1   4   36.00    3.20
  -9   1  -4    0.30    1.60
  -9   1  -4   -1.60    1.30
  -9   1  -4   -0.90    1.70
   9  -1   4   -0.30    1.30
   9  -1   4    1.00    1.80
 -10   1  -4   -0.50    1.90
 -10   1  -4    1.50    2.00
 -10   1  -4   -0.60    1.50
  10  -1   4    3.70    2.50
  10  -1   4    0.60    1.40
 -11   1  -4   -1.50    1.90
 -11   1  -4   -0.10    2.20
 -11   1  -4    0.10    1.80
  11  -1   4   -0.40    2.30
  11  -1   4    0.30    1.60
  11   0  -4   22.60    3.60
  11   0  -4   18.30    2.80
 -11   0   4   26.80    4.20
  10   0  -4    3.70    1.80
  10   0  -4    1.20    1.40
 -10   0   4    0.00    1.70
 -10   0   4    6.20    2.60
   9   0  -4   -1.80    1.40
   9   0  -4    0.70    1.30
  -9   0   4   -0.40    1.40
  -9   0   4   -0.80    1.60
  -9   0   4   -2.00    1.60
   8   0  -4    5.00    1.70
   8   0  -4    4.20    1.40
  -8   0   4    7.70    1.80
  -8   0   4    8.40    2.20
  -8   0   4    8.40    2.30
   7   0  -4   15.90    2.10
   7   0  -4   19.90    2.60
  -7   0   4   18.90    2.90
  -7   0   4   23.10    2.50
  -7   0   4   20.70    2.90
   6   0  -4   60.59    3.30
   6   0  -4   61.79    3.10
  -6   0   4   61.39    3.20
  -6   0   4   69.39    4.10
  -6   0   4   62.49    4.00
   5   0  -4   10.10    1.70
   5   0  -4    6.90    1.30
  -5   0   4    6.60    1.70
  -5   0   4    7.00    1.30
  -5   0   4    8.70    1.80
   4   0  -4  147.09    4.40
   4   0  -4  142.69    4.40
   4   0  -4  139.79    4.40
  -4   0   4  145.59    5.10
  -4   0   4  136.29    4.30
  -4   0   4  143.69    2.90
  -4   0   4  146.99    5.20
   3   0  -4  103.89    3.60
   3   0  -4   96.79    3.30
   3   0  -4  102.59    3.40
  -3   0   4   98.79    4.20
  -3   0   4  101.89    3.50
  -3   0   4  101.79    2.20
  -3   0   4  102.49    4.00
   2   0  -4  124.59    3.70
   2   0  -4  128.29    3.60
   2   0  -4  130.09    4.00
  -2   0   4  126.79    3.90
  -2   0   4  133.89    4.50
  -2   0   4  127.79    4.60
  -2   0   4  125.89    2.80
   1   0  -4  386.36    7.70
   1   0  -4  387.76    7.50
   1   0  -4  384.76    8.30
   1   0  -4  390.06    8.20
  -1   0   4  390.36    8.20
  -1   0   4  391.96    8.70
  -1   0   4  390.96    7.30
   0   0  -4   21.00    1.80
   0   0  -4   18.80    1.20
   0   0  -4   17.10    1.50
   0   0  -4   20.10    1.50
   0   0  -4   17.80    1.30
   0   0   4   21.00    2.00
   0   0   4   15.70    1.60
   0   0   4   18.50    1.50
  -1   0  -4    0.60    0.50
  -1   0  -4    1.20    0.70
  -1   0  -4    0.70    0.80
  -1   0  -4    1.00    0.60
  -1   0  -4    1.20    0.80
  -1   0  -4    0.70    0.80
   1   0   4    1.00    0.90
   1   0   4    0.80    1.00
  -2   0  -4  255.67    5.30
  -2   0  -4  263.97    6.00
  -2   0  -4  263.87    6.20
  -2   0  -4  263.47    5.40
  -2   0  -4  257.87    6.30
  -2   0  -4  261.67    6.50
   2   0   4  263.17    6.50
   2   0   4  257.17    5.30
  -3   0  -4   37.60    2.20
  -3   0  -4   38.30    2.40
  -3   0  -4   41.50    1.60
  -3   0  -4   37.10    2.30
  -3   0  -4   39.80    2.20
   3   0   4   41.80    1.50
   3   0   4   39.10    2.60
   3   0   4   40.00    1.80
  -4   0  -4   28.20    2.00
  -4   0  -4   28.60    1.90
  -4   0  -4   29.50    2.20
  -4   0  -4   25.90    2.40
   4   0   4   30.60    1.70
   4   0   4   30.20    1.20
   4   0   4   25.20    2.40
  -5   0  -4  234.28    7.00
  -5   0  -4  236.08    6.80
  -5   0  -4  225.68    6.20
  -5   0  -4  225.48    6.10
   5   0   4  219.08    4.40
   5   0   4  225.08    7.00
   5   0   4  239.28    5.80
  -6   0  -4    0.30    0.90
  -6   0  -4   -0.40    1.20
  -6   0  -4    0.00    0.90
  -6   0  -4   -0.60    1.10
   6   0   4    0.40    1.30
   6   0   4    0.20    0.90
  -7   0  -4    0.90    1.30
  -7   0  -4    0.40    1.10
  -7   0  -4    1.10    1.50
  -7   0  -4    0.60    1.30
   7   0   4    2.00    1.10
   7   0   4    3.20    1.70
  -8   0  -4    2.20    1.50
  -8   0  -4    1.80    1.50
  -8   0  -4    1.10    1.70
   8   0   4    2.60    1.30
   8   0   4    2.90    1.80
  -9   0  -4    0.80    1.70
  -9   0  -4    0.80    1.40
  -9   0  -4   -0.30    1.50
   9   0   4    1.40    2.00
   9   0   4    0.80    1.30
 -10   0  -4   13.80    2.60
 -10   0  -4   18.70    3.30
 -10   0  -4   20.40    3.70
  10   0   4   18.60    2.90
  10   0   4   10.90    2.80
 -11   0  -4   14.50    3.30
 -11   0  -4   13.00    3.10
 -11   0  -4   11.70    2.70
  11   0   4   12.00    2.70
  11   0   4   10.10    3.10
  11  -1  -4   10.80    2.50
  11  -1  -4   14.20    3.10
 -11   1   4   11.80    2.70
 -11   1   4    9.60    3.00
  10  -1  -4   11.00    2.60
  10  -1  -4   11.80    2.20
 -10   1   4   14.60    2.70
 -10   1   4   13.00    3.10
   9  -1  -4    2.20    1.20
   9  -1  -4    1.70    1.60
  -9   1   4    1.10    1.70
  -9   1   4    1.10    1.60
   8  -1  -4    4.30    1.50
   8  -1  -4    4.10    1.70
  -8   1   4    5.10    1.90
  -8   1   4    6.70    2.30
  -8   1   4    6.90    1.80
   7  -1  -4    5.00    1.30
   7  -1  -4    6.20    1.60
  -7   1   4    4.30    1.80
  -7   1   4    3.80    1.70
  -7   1   4    2.90    1.50
   6  -1  -4    4.80    1.40
   6  -1  -4    7.50    1.50
  -6   1   4    7.90    2.00
  -6   1   4    7.80    1.50
  -6   1   4    7.60    1.00
  -6   1   4    8.10    1.90
   5  -1  -4  240.58    6.40
   5  -1  -4  242.48    6.20
  -5   1   4  239.38    5.10
  -5   1   4  243.18    6.50
  -5   1   4  236.68    7.10
  -5   1   4  249.38    7.00
   4  -1  -4    3.50    0.90
   4  -1  -4    3.20    1.00
   4  -1  -4    3.70    0.90
  -4   1   4    5.60    1.40
  -4   1   4    5.40    0.80
  -4   1   4    5.20    1.50
  -4   1   4    3.70    1.00
   3  -1  -4  208.48    5.00
   3  -1  -4  202.18    5.00
   3  -1  -4  201.68    5.10
  -3   1   4  201.38    5.80
  -3   1   4  215.38    6.00
  -3   1   4  209.98    4.40
  -3   1   4  214.68    5.50
   2  -1  -4  114.29    3.50
   2  -1  -4  109.79    3.20
   2  -1  -4  112.49    3.10
  -2   1   4  114.29    3.60
  -2   1   4  111.79    2.90
  -2   1   4  109.89    4.00
   1  -1  -4  128.39    3.30
   1  -1  -4  123.49    3.70
   1  -1  -4  121.19    3.60
   1  -1  -4  125.29    2.90
  -1   1   4  125.89    3.20
  -1   1   4  125.29    3.80
  -1   1   4  120.69    4.00
   0  -1  -4   37.80    1.50
   0  -1  -4   40.50    2.00
   0  -1  -4   36.60    1.20
   0  -1  -4   35.10    1.70
   0  -1  -4   35.90    1.80
   0   1   4   41.50    2.10
   0   1   4   35.40    2.10
   0   1   4   34.80    1.70
  -1  -1  -4   81.79    2.60
  -1  -1  -4   84.49    2.20
  -1  -1  -4   77.89    2.90
  -1  -1  -4   84.29    3.00
  -1  -1  -4   83.69    1.90
  -1  -1  -4   82.49    3.00
   1   1   4   85.29    1.90
   1   1   4   84.59    3.00
   1   1   4   79.49    3.20
  -2  -1  -4    1.10    1.00
  -2  -1  -4   -0.10    0.50
  -2  -1  -4    0.10    0.80
  -2  -1  -4   -0.20    0.80
  -2  -1  -4    0.10    0.40
  -2  -1  -4    0.10    0.80
   2   1   4   -1.00    0.90
   2   1   4    0.40    0.40
  -3  -1  -4  926.31   16.00
  -3  -1  -4  939.81   17.40
  -3  -1  -4  938.91   16.90
  -3  -1  -4  966.30   17.60
  -3  -1  -4  965.70   17.30
   3   1   4  954.70   14.90
   3   1   4  928.81   17.60
   3   1   4  946.11   15.90
  -4  -1  -4  697.33   13.80
  -4  -1  -4  685.43   14.20
  -4  -1  -4  716.83   13.70
  -4  -1  -4  703.63   14.00
  -4  -1  -4  692.53   12.00
   4   1   4  721.13   12.70
   4   1   4  705.23   14.30
  -5  -1  -4    2.00    1.00
  -5  -1  -4    0.00    0.90
  -5  -1  -4    0.80    1.10
  -5  -1  -4    3.00    1.00
   5   1   4    2.50    0.90
   5   1   4    2.60    1.30
  -6  -1  -4   74.39    3.60
  -6  -1  -4   68.99    4.00
  -6  -1  -4   64.89    3.40
  -6  -1  -4   76.29    3.90
   6   1   4   69.49    3.10
   6   1   4   73.99    4.10
  -7  -1  -4    4.80    1.60
  -7  -1  -4    7.80    2.10
  -7  -1  -4    6.40    1.60
  -7  -1  -4    8.20    1.90
   7   1   4    6.60    2.00
   7   1   4    7.40    1.50
  -8  -1  -4   62.79    3.80
  -8  -1  -4   60.99    3.60
  -8  -1  -4   69.69    4.60
  -8  -1  -4   64.59    4.20
   8   1   4   55.19    4.00
   8   1   4   66.39    3.70
  -9  -1  -4    1.10    1.30
  -9  -1  -4    0.00    1.50
  -9  -1  -4   -1.10    1.80
   9   1   4    1.90    1.40
   9   1   4   -0.30    1.70
 -10  -1  -4  100.99    5.30
 -10  -1  -4   90.99    5.60
 -10  -1  -4  104.39    6.30
  10   1   4   98.29    5.90
  10   1   4   89.59    4.90
 -11  -1  -4   10.60    2.50
 -11  -1  -4   10.10    3.10
 -11  -1  -4    8.10    2.60
  11   1   4    5.50    2.00
  11   1   4    6.40    2.90
 -12  -1  -4   -1.30    1.80
  12   1   4    6.90    3.00
  12   1   4   -5.00    1.50
  11  -2  -4    2.50    1.60
  11  -2  -4    1.30    2.10
 -11   2   4    5.70    2.70
 -11   2   4    2.40    1.90
  10  -2  -4    0.00    1.50
  10  -2  -4    2.30    1.50
 -10   2   4    0.70    1.50
 -10   2   4   -0.20    2.00
   9  -2  -4    2.60    1.70
   9  -2  -4    5.60    1.50
  -9   2   4    3.30    2.10
  -9   2   4    4.80    1.80
   8  -2  -4   30.10    2.70
   8  -2  -4   35.90    3.30
  -8   2   4   39.30    4.00
  -8   2   4   35.00    3.40
   7  -2  -4   38.00    2.80
   7  -2  -4   43.20    2.80
  -7   2   4   43.80    3.10
  -7   2   4   39.40    2.30
  -7   2   4   38.60    3.00
  -7   2   4   42.30    3.80
   6  -2  -4    0.70    0.80
   6  -2  -4    1.20    1.00
  -6   2   4   -1.50    1.30
  -6   2   4    2.40    1.30
  -6   2   4    0.80    0.70
  -6   2   4    0.70    1.00
   5  -2  -4  115.79    3.80
   5  -2  -4  116.79    4.00
  -5   2   4  113.59    4.60
  -5   2   4  114.69    4.20
  -5   2   4  118.29    4.40
  -5   2   4  114.79    3.50
   4  -2  -4  279.27    6.20
   4  -2  -4  268.77    6.30
   4  -2  -4  274.07    6.40
  -4   2   4  274.57    7.30
  -4   2   4  278.77    7.00
  -4   2   4  283.07    6.00
  -4   2   4  279.47    6.90
   3  -2  -4  112.89    3.30
   3  -2  -4  107.59    3.30
   3  -2  -4  116.49    3.60
   3  -2  -4  117.39    3.40
  -3   2   4  114.29    3.20
  -3   2   4  117.69    3.90
  -3   2   4  112.99    3.80
  -3   2   4  114.79    4.10
   2  -2  -4  363.56    7.40
   2  -2  -4  362.46    7.60
   2  -2  -4  368.56    7.20
   2  -2  -4  363.66    6.90
  -2   2   4  371.26    7.30
  -2   2   4  367.36    7.90
  -2   2   4  350.26    8.10
   1  -2  -4  195.28    3.80
   1  -2  -4  202.78    4.80
   1  -2  -4  203.98    4.90
   1  -2  -4  196.08    4.90
   1  -2  -4  201.98    4.30
  -1   2   4  206.18    5.20
  -1   2   4  202.08    5.20
  -1   2   4  195.28    4.60
   0  -2  -4  144.79    4.00
   0  -2  -4  144.19    3.90
   0  -2  -4  145.49    3.20
   0  -2  -4  140.79    3.90
   0   2   4  146.69    3.90
   0   2   4  139.69    4.10
  -1  -2  -4  307.67    6.90
  -1  -2  -4  310.97    7.00
  -1  -2  -4  324.77    5.60
  -1  -2  -4  326.07    6.70
  -1  -2  -4  324.07    7.00
   1   2   4  309.67    7.10
   1   2   4  321.27    7.00
  -2  -2  -4   22.80    1.80
  -2  -2  -4   24.00    2.00
  -2  -2  -4   21.00    1.40
  -2  -2  -4   23.30    0.70
  -2  -2  -4   24.30    2.00
   2   2   4   18.90    1.80
   2   2   4   22.30    0.90
   2   2   4   24.50    2.20
  -3  -2  -4  678.53   13.40
  -3  -2  -4  683.43   12.20
  -3  -2  -4  672.33   13.30
  -3  -2  -4  686.03   13.20
   3   2   4  686.83   11.80
   3   2   4  688.93   13.50
  -4  -2  -4  190.68    5.50
  -4  -2  -4  197.18    5.80
  -4  -2  -4  195.08    4.40
  -4  -2  -4  187.68    5.60
   4   2   4  196.78    4.60
   4   2   4  194.48    5.80
  -5  -2  -4   28.10    2.60
  -5  -2  -4   24.30    1.30
  -5  -2  -4   23.20    2.20
  -5  -2  -4   25.20    2.60
  -5  -2  -4   26.80    2.30
   5   2   4   29.90    2.70
   5   2   4   27.20    1.80
  -6  -2  -4  137.79    5.10
  -6  -2  -4  126.79    5.00
  -6  -2  -4  136.29    4.80
  -6  -2  -4  130.69    5.30
   6   2   4  129.09    5.20
   6   2   4  132.39    4.30
  -7  -2  -4   13.20    2.00
  -7  -2  -4   12.60    2.10
  -7  -2  -4   14.70    2.60
  -7  -2  -4   13.10    2.20
   7   2   4   19.30    2.70
   7   2   4   12.20    1.80
  -8  -2  -4   41.50    4.10
  -8  -2  -4   35.50    3.20
  -8  -2  -4   49.10    4.10
  -8  -2  -4   38.80    3.50
   8   2   4   30.90    3.40
   8   2   4   43.00    3.00
  -9  -2  -4   68.39    4.30
  -9  -2  -4   67.89    4.80
  -9  -2  -4   74.79    4.30
  -9  -2  -4   62.29    4.30
   9   2   4   74.39    4.90
   9   2   4   71.59    4.10
 -10  -2  -4   11.10    2.90
 -10  -2  -4   11.00    2.50
  10   2   4   11.70    2.90
  10   2   4   11.70    2.40
 -11  -2  -4    6.80    2.90
 -11  -2  -4    9.20    2.70
  11   2   4    7.40    2.70
  11   2   4    6.20    2.30
 -12  -2  -4    0.80    2.00
  12   2   4    1.10    2.10
  11  -3  -4    3.90    1.70
  11  -3  -4    6.20    2.40
 -11   3   4    3.90    2.50
 -11   3   4    5.70    2.50
  10  -3  -4   44.20    3.70
  10  -3  -4   54.99    4.80
 -10   3   4   40.20    4.20
 -10   3   4   35.60    4.20
   9  -3  -4   12.10    2.30
   9  -3  -4   12.00    2.10
  -9   3   4   10.70    2.70
  -9   3   4   14.50    2.70
   8  -3  -4   20.10    2.30
   8  -3  -4   19.70    2.60
  -8   3   4   19.30    2.70
  -8   3   4   20.50    3.10
  -8   3   4   17.50    2.00
   7  -3  -4    1.80    1.20
   7  -3  -4    0.40    1.20
  -7   3   4    2.90    1.10
  -7   3   4    3.00    1.70
  -7   3   4    1.30    1.40
   6  -3  -4    1.20    1.20
   6  -3  -4    1.70    1.00
  -6   3   4    0.70    0.80
  -6   3   4   -0.10    1.30
  -6   3   4    1.70    1.10
  -6   3   4    0.80    1.10
   5  -3  -4    4.10    1.00
   5  -3  -4    3.30    0.90
   5  -3  -4    3.70    1.10
  -5   3   4    4.20    1.30
  -5   3   4    2.50    1.00
  -5   3   4    3.70    1.00
  -5   3   4    0.90    1.10
   4  -3  -4  288.17    6.70
   4  -3  -4  292.77    6.70
   4  -3  -4  300.67    6.70
   4  -3  -4  287.77    6.10
  -4   3   4  298.97    7.40
  -4   3   4  287.07    6.60
  -4   3   4  289.47    6.70
  -4   3   4  293.27    7.40
   3  -3  -4   43.10    1.90
   3  -3  -4   44.10    1.90
   3  -3  -4   42.80    2.20
   3  -3  -4   43.20    2.00
  -3   3   4   43.80    2.50
  -3   3   4   45.10    2.10
  -3   3   4   42.10    2.40
   2  -3  -4    6.20    0.80
   2  -3  -4    6.50    1.00
   2  -3  -4    5.60    1.00
   2  -3  -4    7.10    1.00
  -2   3   4    5.90    1.10
  -2   3   4    6.30    1.20
  -2   3   4    5.70    1.20
   1  -3  -4  155.58    4.00
   1  -3  -4  147.59    4.20
   1  -3  -4  149.49    3.20
   1  -3  -4  152.08    3.70
   1  -3  -4  155.08    4.00
  -1   3   4  153.38    4.30
  -1   3   4  155.28    4.20
  -1   3   4  149.79    4.30
   0  -3  -4 1777.12   29.40
   0  -3  -4 1755.72   27.70
   0  -3  -4 1803.32   29.50
   0  -3  -4 1772.42   28.40
   0  -3  -4 1835.72   29.30
   0   3   4 1736.23   29.50
   0   3   4 1739.53   29.60
  -1  -3  -4   65.59    2.50
  -1  -3  -4   65.29    2.70
  -1  -3  -4   64.19    1.70
  -1  -3  -4   59.59    2.50
   1   3   4   61.89    2.70
   1   3   4   61.89    1.50
   1   3   4   58.79    2.60
  -2  -3  -4    0.00    0.90
  -2  -3  -4    1.30    0.80
  -2  -3  -4    0.80    0.40
  -2  -3  -4   -0.30    0.80
  -2  -3  -4    1.00    0.80
   2   3   4    2.20    1.00
   2   3   4    0.40    0.90
   2   3   4    1.30    0.50
  -3  -3  -4    6.30    1.10
  -3  -3  -4   10.30    1.60
  -3  -3  -4    5.80    1.30
  -3  -3  -4    6.90    1.20
   3   3   4    9.20    1.00
   3   3   4   10.60    1.60
   3   3   4    8.40    1.50
  -4  -3  -4    6.60    1.20
  -4  -3  -4    8.80    1.60
  -4  -3  -4    7.60    1.50
  -4  -3  -4    6.00    1.00
   4   3   4    5.30    1.30
   4   3   4    4.90    1.00
  -5  -3  -4   12.20    2.00
  -5  -3  -4   11.20    1.90
  -5  -3  -4   10.50    1.20
  -5  -3  -4   11.80    1.70
   5   3   4   13.80    1.90
   5   3   4   11.40    1.40
  -6  -3  -4  355.16    8.10
  -6  -3  -4  355.76    9.60
  -6  -3  -4  353.46    8.90
  -6  -3  -4  357.16    9.50
   6   3   4  351.56    9.30
   6   3   4  367.76    8.40
  -7  -3  -4  422.86   11.10
  -7  -3  -4  428.86   11.50
  -7  -3  -4  422.26   10.60
   7   3   4  425.86   10.00
   7   3   4  444.06   11.10
  -8  -3  -4  127.49    5.40
  -8  -3  -4  119.39    5.80
  -8  -3  -4  124.29    5.70
   8   3   4  124.79    5.70
   8   3   4  116.19    4.90
  -9  -3  -4   43.20    3.90
  -9  -3  -4   42.50    4.10
  -9  -3  -4   38.40    4.20
   9   3   4   51.79    4.50
   9   3   4   49.80    4.10
 -10  -3  -4   -0.10    1.30
 -10  -3  -4   -0.20    1.70
 -10  -3  -4   -2.70    1.90
  10   3   4    0.20    1.40
  10   3   4   -1.60    1.60
 -11  -3  -4    3.00    2.50
 -11  -3  -4   -0.90    1.60
  11   3   4    3.00    2.00
  12   3   4    1.20    2.20
  11  -4  -4   -2.40    1.10
  11  -4  -4    1.90    2.10
 -11   4   4    3.40    2.30
 -11   4   4   -1.00    2.00
  10  -4  -4    0.40    1.50
  10  -4  -4    2.40    1.50
 -10   4   4    2.80    2.10
 -10   4   4    2.20    2.00
   9  -4  -4    2.70    1.70
   9  -4  -4   -0.10    1.20
  -9   4   4   -0.90    1.40
  -9   4   4   -0.80    1.50
  -9   4   4   -0.30    1.10
   8  -4  -4  173.68    6.40
   8  -4  -4  169.28    5.70
  -8   4   4  166.48    5.60
  -8   4   4  173.28    6.80
  -8   4   4  164.08    6.60
   7  -4  -4  165.78    5.90
   7  -4  -4  166.88    5.40
  -7   4   4  169.68    6.30
  -7   4   4  159.58    5.30
  -7   4   4  174.18    6.30
   6  -4  -4    1.80    1.00
   6  -4  -4    0.30    1.10
   6  -4  -4    1.10    0.90
  -6   4   4    1.30    0.90
  -6   4   4    1.70    1.40
  -6   4   4    2.30    1.40
   5  -4  -4   18.50    1.70
   5  -4  -4   18.60    1.80
   5  -4  -4   17.70    1.90
  -5   4   4   18.50    2.20
  -5   4   4   17.30    1.60
  -5   4   4   18.70    2.20
  -5   4   4   17.80    1.90
   4  -4  -4  105.89    3.60
   4  -4  -4  100.39    3.60
   4  -4  -4  110.69    2.90
   4  -4  -4  107.29    3.70
  -4   4   4  104.09    3.30
  -4   4   4  114.79    4.20
  -4   4   4  102.49    3.90
  -4   4   4  115.79    3.90
   3  -4  -4   28.30    1.80
   3  -4  -4   26.10    1.40
   3  -4  -4   25.40    1.80
   3  -4  -4   26.80    1.70
  -3   4   4   33.20    2.20
  -3   4   4   24.50    1.90
  -3   4   4   27.00    1.90
   2  -4  -4   96.49    3.10
   2  -4  -4   99.69    2.90
   2  -4  -4  100.09    2.90
   2  -4  -4   94.19    3.40
  -2   4   4  106.19    3.40
  -2   4   4   96.79    3.40
  -2   4   4   98.79    3.60
   1  -4  -4 1758.22   28.40
   1  -4  -4 1840.52   29.90
   1  -4  -4 1780.22   28.90
   1  -4  -4 1762.42   29.10
   1  -4  -4 1743.43   28.80
  -1   4   4 1746.93   29.10
  -1   4   4 1752.22   29.60
  -1   4   4 1754.22   28.60
  -1   4   4 1752.32   29.70
   0  -4  -4  171.18    4.50
   0  -4  -4  166.38    3.60
   0  -4  -4  173.38    4.00
   0  -4  -4  175.58    4.20
   0  -4  -4  139.29    4.50
   0   4   4  165.88    4.70
   0   4   4  169.08    4.60
   0   4   4  171.28    3.70
  -1  -4  -4 1725.83   29.30
  -1  -4  -4 1727.93   28.50
  -1  -4  -4 1785.52   27.90
  -1  -4  -4 1672.33   29.20
   1   4   4 1702.03   27.70
   1   4   4 1736.03   28.90
   1   4   4 1731.43   29.30
  -2  -4  -4  484.75    8.50
  -2  -4  -4  462.75    9.60
  -2  -4  -4  487.35    9.60
  -2  -4  -4  506.95   10.10
  -2  -4  -4  468.55   10.20
   2   4   4  479.95   10.10
   2   4   4  470.95    9.70
   2   4   4  476.65    8.80
  -3  -4  -4   19.00    1.70
  -3  -4  -4   19.50    2.00
  -3  -4  -4   19.00    2.10
  -3  -4  -4   20.50    1.90
  -3  -4  -4   17.60    0.90
   3   4   4   18.10    1.90
   3   4   4   19.00    1.40
   3   4   4   21.40    2.00
  -4  -4  -4   16.10    1.70
  -4  -4  -4   14.60    1.80
  -4  -4  -4   15.40    1.70
  -4  -4  -4   16.40    0.90
  -4  -4  -4   16.40    2.00
   4   4   4   15.50    1.50
   4   4   4   21.40    2.20
  -5  -4  -4    4.20    1.10
  -5  -4  -4    6.90    1.50
  -5  -4  -4    5.80    1.30
  -5  -4  -4    4.90    1.50
   5   4   4    5.90    1.50
   5   4   4    3.10    1.00
  -6  -4  -4  104.19    4.20
  -6  -4  -4   96.29    3.60
  -6  -4  -4  103.59    4.80
  -6  -4  -4   95.49    4.70
   6   4   4   98.49    4.00
   6   4   4  104.39    4.60
  -7  -4  -4   32.00    3.40
  -7  -4  -4   32.90    2.90
  -7  -4  -4   38.50    3.70
   7   4   4   33.20    3.30
   7   4   4   36.20    3.10
  -8  -4  -4  112.39    5.80
  -8  -4  -4  104.39    4.80
  -8  -4  -4  103.29    5.60
   8   4   4  109.19    5.30
   8   4   4  117.29    5.00
  -9  -4  -4   25.50    3.70
  -9  -4  -4   26.00    3.10
  -9  -4  -4   26.00    3.40
   9   4   4   24.60    3.00
   9   4   4   26.30    3.30
 -10  -4  -4   -1.00    1.60
 -10  -4  -4    1.00    1.60
 -10  -4  -4   -1.70    2.00
  10   4   4   -3.00    1.50
  10   4   4    0.70    1.60
 -11  -4  -4    4.10    2.70
 -11  -4  -4    1.40    2.10
  11   4   4    3.50    2.10
  11  -5  -4   29.80    4.10
  11  -5  -4   40.20    3.90
 -11   5   4   32.00    4.20
  10  -5  -4    0.10    1.20
  10  -5  -4   -0.90    1.50
 -10   5   4    3.40    2.20
 -10   5   4   -1.60    1.80
   9  -5  -4    6.10    1.90
   9  -5  -4    3.60    1.50
  -9   5   4   -0.30    1.20
  -9   5   4    2.70    1.90
  -9   5   4    1.30    1.90
   8  -5  -4    4.30    1.50
   8  -5  -4    6.30    1.80
  -8   5   4    4.30    1.50
  -8   5   4    4.80    1.90
  -8   5   4    1.20    1.50
   7  -5  -4   -0.50    1.20
   7  -5  -4    0.90    1.00
  -7   5   4    0.70    1.40
  -7   5   4    2.20    1.60
  -7   5   4   -0.30    1.10
   6  -5  -4   25.50    2.50
   6  -5  -4   26.70    2.50
   6  -5  -4   25.70    2.10
  -6   5   4   25.00    2.60
  -6   5   4   22.40    2.30
  -6   5   4   23.20    2.60
   5  -5  -4   19.80    1.90
   5  -5  -4   16.00    1.90
   5  -5  -4   13.20    1.80
  -5   5   4   18.50    2.10
  -5   5   4   20.30    2.20
  -5   5   4   17.90    2.20
   4  -5  -4  208.58    4.30
   4  -5  -4  204.78    5.60
   4  -5  -4  216.18    5.70
   4  -5  -4  213.18    5.70
  -4   5   4  216.78    6.10
  -4   5   4  217.08    5.80
  -4   5   4  216.48    6.30
  -4   5   4  198.88    4.60
   3  -5  -4   87.09    3.50
   3  -5  -4   96.09    3.30
   3  -5  -4   95.89    3.30
   3  -5  -4   88.49    2.50
  -3   5   4   91.19    3.10
  -3   5   4   93.59    3.60
  -3   5   4   84.59    3.60
   2  -5  -4   26.30    2.00
   2  -5  -4   27.20    1.50
   2  -5  -4   23.90    1.70
   2  -5  -4   25.00    1.60
  -2   5   4   25.30    2.10
  -2   5   4   27.50    2.30
  -2   5   4   25.00    1.60
   1  -5  -4  338.77    7.90
   1  -5  -4  325.77    6.80
   1  -5  -4  326.27    7.00
   1  -5  -4  342.47    7.20
  -1   5   4  318.27    7.30
  -1   5   4  319.87    6.60
  -1   5   4  320.67    7.70
  -1   5   4  326.47    6.90
   0  -5  -4  105.99    2.90
   0  -5  -4  111.39    3.70
   0  -5  -4  108.29    4.00
   0  -5  -4  106.09    3.30
   0   5   4  108.09    3.80
   0   5   4  112.89    3.20
   0   5   4  107.59    3.50
   0   5   4  106.89    3.20
  -1  -5  -4   -0.10    0.60
  -1  -5  -4   -0.10    0.60
  -1  -5  -4    0.10    0.80
  -1  -5  -4   -0.60    0.90
   1   5   4   -0.60    0.70
   1   5   4    1.10    0.80
   1   5   4    0.50    0.60
  -2  -5  -4   79.69    3.60
  -2  -5  -4   78.19    2.50
  -2  -5  -4   75.79    3.30
  -2  -5  -4   79.39    2.90
   2   5   4   71.79    2.80
   2   5   4   68.69    2.60
   2   5   4   71.49    3.20
  -3  -5  -4  127.59    4.50
  -3  -5  -4  131.29    3.90
  -3  -5  -4  130.29    3.30
  -3  -5  -4  128.09    4.20
  -3  -5  -4  123.59    4.80
   3   5   4  130.49    3.80
   3   5   4  130.29    4.00
   3   5   4  130.19    4.50
  -4  -5  -4  160.08    3.80
  -4  -5  -4  164.08    4.70
  -4  -5  -4  163.28    5.10
  -4  -5  -4  162.88    5.20
  -4  -5  -4  165.88    5.90
   4   5   4  163.88    4.70
   4   5   4  157.98    4.90
   4   5   4  160.58    4.00
   4   5   4  158.88    5.30
  -5  -5  -4   18.70    2.30
  -5  -5  -4   14.40    1.70
  -5  -5  -4   13.70    2.40
  -5  -5  -4   15.00    1.50
  -5  -5  -4   14.90    1.90
   5   5   4   19.20    2.30
   5   5   4   15.50    1.90
   5   5   4   13.40    1.70
  -6  -5  -4   45.30    2.80
  -6  -5  -4   51.89    2.90
  -6  -5  -4   46.20    3.30
  -6  -5  -4   41.90    3.80
   6   5   4   44.80    3.20
   6   5   4   47.60    3.00
  -7  -5  -4   50.19    3.80
  -7  -5  -4   48.40    3.00
  -7  -5  -4   56.19    4.20
   7   5   4   56.59    3.60
   7   5   4   51.49    3.40
  -8  -5  -4   20.80    3.30
  -8  -5  -4   15.50    2.80
  -8  -5  -4   19.70    2.50
   8   5   4   18.60    2.70
   8   5   4   22.10    2.80
  -9  -5  -4   13.40    2.90
  -9  -5  -4   12.00    2.90
   9   5   4    9.30    2.10
   9   5   4    8.30    2.00
 -10  -5  -4    4.00    2.30
 -10  -5  -4    1.90    2.20
  10   5   4    1.70    1.70
 -11  -5  -4    4.30    2.80
 -11  -5  -4    5.90    2.70
  11   5   4    1.30    1.80
  11  -6  -4   37.40    3.90
  11  -6  -4   23.80    3.90
  10  -6  -4    8.40    2.10
  10  -6  -4   10.40    2.70
 -10   6   4   10.30    2.40
 -10   6   4    3.50    2.20
   9  -6  -4    2.00    1.70
   9  -6  -4    3.20    1.50
  -9   6   4   -1.00    1.70
  -9   6   4    4.00    1.80
   8  -6  -4    0.20    1.30
   8  -6  -4   -0.30    1.30
  -8   6   4    1.60    1.30
  -8   6   4    0.20    1.40
   7  -6  -4   -1.10    0.90
   7  -6  -4    0.00    1.20
  -7   6   4   -0.40    1.30
  -7   6   4   -2.90    0.90
  -7   6   4    0.20    1.30
   6  -6  -4   20.20    2.20
   6  -6  -4   23.20    2.20
   6  -6  -4   18.70    2.30
  -6   6   4   22.50    2.40
  -6   6   4   21.40    2.60
  -6   6   4   29.70    3.20
   5  -6  -4   11.30    1.70
   5  -6  -4   13.00    1.90
   5  -6  -4   12.20    1.80
  -5   6   4   13.00    2.10
  -5   6   4   12.10    1.70
  -5   6   4   14.30    2.10
   4  -6  -4  126.69    4.50
   4  -6  -4  130.29    4.50
   4  -6  -4  119.09    4.30
  -4   6   4  123.89    4.80
  -4   6   4  132.39    4.80
  -4   6   4  119.49    3.90
   3  -6  -4    2.80    1.10
   3  -6  -4    2.90    1.10
   3  -6  -4    1.00    1.00
   3  -6  -4    2.20    0.60
  -3   6   4    1.70    0.80
  -3   6   4    0.80    0.90
  -3   6   4    2.60    1.20
   2  -6  -4  185.98    4.50
   2  -6  -4  181.98    5.00
   2  -6  -4  186.48    5.20
   2  -6  -4  184.48    5.60
  -2   6   4  189.08    5.20
  -2   6   4  179.48    4.20
  -2   6   4  187.08    5.30
  -2   6   4  177.98    5.50
   1  -6  -4   20.50    2.20
   1  -6  -4   24.70    1.90
   1  -6  -4   25.00    1.70
   1  -6  -4   20.70    1.90
  -1   6   4   20.90    1.20
  -1   6   4   19.40    2.00
  -1   6   4   21.30    1.90
  -1   6   4   21.40    1.80
   0  -6  -4 1163.28   20.90
   0  -6  -4 1201.38   20.60
   0  -6  -4 1178.28   19.30
   0  -6  -4 1140.09   21.70
   0   6   4 1163.38   21.40
   0   6   4 1155.98   19.40
   0   6   4 1173.68   20.40
   0   6   4 1199.48   20.60
  -1  -6  -4   31.30    1.60
  -1  -6  -4   34.80    2.40
  -1  -6  -4   35.90    2.60
  -1  -6  -4   34.00    1.90
   1   6   4   33.90    1.90
   1   6   4   29.50    2.20
   1   6   4   31.70    1.90
  -2  -6  -4    9.60    1.20
  -2  -6  -4   10.70    1.70
  -2  -6  -4   13.00    1.80
  -2  -6  -4    9.60    1.20
   2   6   4   12.30    1.70
   2   6   4   10.80    1.30
   2   6   4   12.00    1.50
  -3  -6  -4    2.40    1.00
  -3  -6  -4    0.70    1.10
  -3  -6  -4    2.50    0.80
  -3  -6  -4    1.80    1.10
   3   6   4    2.80    1.10
   3   6   4    2.10    0.90
   3   6   4    1.80    0.90
  -4  -6  -4  348.97    7.80
  -4  -6  -4  365.26    9.80
  -4  -6  -4  360.86    7.50
  -4  -6  -4  351.56    8.60
  -4  -6  -4  377.76    9.30
   4   6   4  360.76    8.50
   4   6   4  359.86    8.90
   4   6   4  354.86    7.90
   4   6   4  358.46    7.80
  -5  -6  -4  700.13   15.00
  -5  -6  -4  735.53   15.10
  -5  -6  -4  709.63   13.80
  -5  -6  -4  737.33   16.40
  -5  -6  -4  709.63   13.20
   5   6   4  707.23   14.00
   5   6   4  712.73   14.90
   5   6   4  715.03   14.60
   5   6   4  711.13   14.20
  -6  -6  -4  201.08    6.90
  -6  -6  -4  205.48    6.50
  -6  -6  -4  198.08    7.50
   6   6   4  206.38    6.60
   6   6   4  199.58    6.40
  -7  -6  -4    3.00    1.50
  -7  -6  -4    4.50    1.80
  -7  -6  -4    3.00    1.70
   7   6   4    7.40    1.90
   7   6   4    3.60    1.50
  -8  -6  -4   -3.10    1.30
  -8  -6  -4    0.90    1.70
   8   6   4    0.30    1.30
   8   6   4    0.70    1.40
  -9  -6  -4    2.80    2.20
  -9  -6  -4    5.00    2.40
   9   6   4   -1.10    1.30
 -10  -6  -4   49.50    5.30
 -10  -6  -4   42.90    4.80
  10   6   4   53.19    4.80
 -11  -6  -4    3.10    2.70
 -11  -6  -4    1.70    2.50
  11   6   4    1.30    2.00
  10  -7  -4   -0.50    1.90
  10  -7  -4   -0.80    1.30
 -10   7   4   -0.90    2.00
 -10   7   4    0.30    1.80
   9  -7  -4    6.10    2.00
   9  -7  -4    6.20    1.90
  -9   7   4    3.30    2.30
  -9   7   4    2.80    1.70
   8  -7  -4   53.89    4.50
   8  -7  -4   57.49    3.70
  -8   7   4   59.69    5.10
  -8   7   4   51.69    3.80
   7  -7  -4   31.00    3.20
   7  -7  -4   30.30    3.00
  -7   7   4   29.30    3.20
  -7   7   4   30.50    3.40
   6  -7  -4    4.80    1.60
   6  -7  -4    2.60    1.40
  -6   7   4    4.70    1.60
  -6   7   4    3.70    1.70
   5  -7  -4   11.10    1.90
   5  -7  -4   11.00    1.80
   5  -7  -4   12.80    1.90
  -5   7   4   12.70    2.20
  -5   7   4   10.40    1.90
   4  -7  -4    0.90    1.00
   4  -7  -4   -1.10    0.90
   4  -7  -4    0.50    1.10
  -4   7   4    0.20    1.10
  -4   7   4    0.60    1.20
   3  -7  -4    4.00    1.30
   3  -7  -4    6.70    1.40
   3  -7  -4    5.40    1.60
  -3   7   4    2.10    1.20
  -3   7   4    3.20    1.40
  -3   7   4    2.40    1.30
   2  -7  -4  243.78    5.80
   2  -7  -4  256.87    6.60
   2  -7  -4  274.97    7.70
   2  -7  -4  250.67    6.80
  -2   7   4  248.38    6.60
  -2   7   4  262.87    6.90
  -2   7   4  248.28    7.20
   1  -7  -4   32.70    2.20
   1  -7  -4   36.70    2.20
   1  -7  -4   38.20    2.80
   1  -7  -4   32.50    2.20
  -1   7   4   34.50    2.30
  -1   7   4   33.70    2.90
  -1   7   4   33.30    2.10
   0  -7  -4   13.30    1.70
   0  -7  -4    9.90    1.40
   0  -7  -4   14.90    2.10
   0   7   4   13.00    1.40
   0   7   4   13.60    1.90
   0   7   4   12.50    1.60
  -1  -7  -4   10.10    1.80
  -1  -7  -4   13.30    1.10
  -1  -7  -4   15.20    2.10
  -1  -7  -4    9.20    1.40
   1   7   4   10.20    1.70
   1   7   4   13.00    1.60
   1   7   4   13.00    1.40
  -2  -7  -4    2.20    1.30
  -2  -7  -4    0.40    0.80
  -2  -7  -4    2.00    0.80
  -2  -7  -4    1.00    1.10
   2   7   4    0.10    0.70
   2   7   4    0.90    0.90
   2   7   4    1.30    1.10
  -3  -7  -4  171.68    4.90
  -3  -7  -4  159.48    4.90
  -3  -7  -4  187.18    6.30
  -3  -7  -4  170.88    6.20
   3   7   4  179.48    5.70
   3   7   4  163.78    4.40
   3   7   4  169.18    5.30
  -4  -7  -4    2.40    1.60
  -4  -7  -4    1.90    1.10
  -4  -7  -4    0.90    1.30
  -4  -7  -4    3.20    1.00
   4   7   4    2.00    1.10
   4   7   4    2.30    1.40
   4   7   4    2.50    1.20
  -5  -7  -4   18.80    2.30
  -5  -7  -4   20.60    3.00
  -5  -7  -4   16.10    2.30
  -5  -7  -4   17.70    1.80
   5   7   4   19.00    2.00
   5   7   4   21.40    2.50
   5   7   4   19.40    2.40
  -6  -7  -4   76.59    4.90
  -6  -7  -4   79.59    4.30
  -6  -7  -4   76.39    4.20
   6   7   4   84.29    4.30
   6   7   4   81.49    4.20
  -7  -7  -4    5.40    2.10
  -7  -7  -4    6.60    1.80
  -7  -7  -4    5.90    2.00
   7   7   4    4.00    1.50
   7   7   4    6.10    1.80
  -8  -7  -4    6.50    2.30
  -8  -7  -4    1.10    1.80
   8   7   4    1.70    1.60
  -9  -7  -4    5.00    2.30
  -9  -7  -4    2.50    2.10
   9   7   4    0.70    1.50
 -10  -7  -4   26.90    4.40
 -10  -7  -4   29.80    4.10
  10   7   4   25.70    3.70
  10  -8  -4    9.40    2.80
  10  -8  -4    7.80    2.20
 -10   8   4   10.50    2.60
 -10   8   4    3.20    4.00
   9  -8  -4    0.60    1.90
   9  -8  -4   -0.40    1.60
  -9   8   4   -1.90    1.40
  -9   8   4   -0.30    1.70
   8  -8  -4   13.50    2.70
   8  -8  -4    9.50    2.00
  -8   8   4   14.50    2.90
  -8   8   4   13.20    2.60
   7  -8  -4    2.50    1.60
   7  -8  -4   -0.90    1.30
  -7   8   4   -1.30    1.30
  -7   8   4    0.20    1.40
   6  -8  -4    0.50    1.10
   6  -8  -4   -1.60    1.20
  -6   8   4   -0.10    1.40
  -6   8   4   -0.80    1.20
   5  -8  -4    0.30    1.30
   5  -8  -4    0.50    1.30
   5  -8  -4    1.30    1.30
  -5   8   4   -0.30    1.20
  -5   8   4   -0.20    1.40
   4  -8  -4   10.30    1.90
   4  -8  -4   11.60    1.80
   4  -8  -4    8.90    1.80
  -4   8   4    7.70    1.80
   3  -8  -4   21.70    2.30
   3  -8  -4   29.30    3.10
   3  -8  -4   21.10    2.40
  -3   8   4   32.10    2.90
  -3   8   4   24.80    2.80
  -3   8   4   25.50    2.70
   2  -8  -4   51.29    3.50
   2  -8  -4   42.90    2.80
   2  -8  -4   42.80    2.90
  -2   8   4   48.90    3.20
  -2   8   4   47.20    3.10
  -2   8   4   47.20    2.90
   1  -8  -4  176.58    5.70
   1  -8  -4  173.28    5.30
   1  -8  -4  190.08    5.70
   1  -8  -4  189.38    6.70
  -1   8   4  190.28    5.30
  -1   8   4  180.48    5.80
  -1   8   4  181.28    6.10
   0  -8  -4   64.39    3.90
   0  -8  -4   63.49    3.30
   0  -8  -4   71.39    3.40
   0   8   4   65.39    3.60
   0   8   4   65.69    2.80
   0   8   4   65.09    3.40
  -1  -8  -4    1.70    1.30
  -1  -8  -4    2.30    1.10
  -1  -8  -4    3.30    1.40
   1   8   4    4.50    1.30
   1   8   4    3.20    1.30
   1   8   4    3.70    1.20
  -2  -8  -4   61.59    3.10
  -2  -8  -4   68.59    4.20
  -2  -8  -4   68.09    4.00
   2   8   4   71.29    3.60
   2   8   4   56.69    3.30
  -3  -8  -4  291.37    7.40
  -3  -8  -4  305.77    9.00
  -3  -8  -4  283.47    8.90
   3   8   4  295.67    8.10
   3   8   4  288.37    8.10
  -4  -8  -4  462.35   12.30
  -4  -8  -4  468.05   12.50
  -4  -8  -4  468.65   12.20
  -4  -8  -4  456.15   10.20
   4   8   4  465.75   11.20
   4   8   4  476.15   10.80
   4   8   4  470.55   11.20
  -5  -8  -4   74.99    3.60
  -5  -8  -4   74.79    4.60
  -5  -8  -4   80.19    3.90
  -5  -8  -4   76.99    5.00
   5   8   4   72.99    4.10
   5   8   4   74.29    3.90
   5   8   4   68.09    4.10
  -6  -8  -4   14.70    3.00
  -6  -8  -4   18.90    2.80
  -6  -8  -4   16.90    2.50
   6   8   4   18.50    2.60
   6   8   4   19.10    2.50
  -7  -8  -4   30.70    4.10
  -7  -8  -4   35.30    3.70
  -7  -8  -4   29.60    3.40
   7   8   4   42.50    4.00
  -8  -8  -4   -0.70    1.70
  -8  -8  -4    4.30    2.10
   8   8   4    0.20    1.40
  -9  -8  -4  103.29    6.90
  -9  -8  -4   99.19    6.00
   9   8   4  107.49    6.00
 -10  -8  -4    6.80    2.70
 -10  -8  -4    4.70    3.00
  10   8   4    8.00    2.70
   9  -9  -4   27.70    3.80
   9  -9  -4   29.50    3.60
  -9   9   4   24.70    3.50
  -9   9   4   27.20    4.10
   8  -9  -4    6.60    2.30
   8  -9  -4    4.70    1.80
  -8   9   4    7.80    2.40
  -8   9   4    8.20    2.60
   7  -9  -4    0.50    1.50
   7  -9  -4    0.60    1.50
  -7   9   4    0.10    1.80
  -7   9   4    0.80    1.60
   6  -9  -4    0.60    1.40
   6  -9  -4   -0.40    1.50
  -6   9   4    0.20    1.30
  -6   9   4    1.90    1.70
   5  -9  -4   15.00    2.30
   5  -9  -4   14.80    2.40
   5  -9  -4   15.20    2.60
  -5   9   4   17.20    2.70
  -5   9   4   15.50    2.40
   4  -9  -4   52.69    3.40
   4  -9  -4   56.99    3.70
   4  -9  -4   49.40    3.60
  -4   9   4   55.19    3.50
  -4   9   4   51.89    3.60
   3  -9  -4   37.70    3.40
   3  -9  -4   33.50    3.50
   3  -9  -4   45.30    3.60
  -3   9   4   37.30    3.50
  -3   9   4   41.10    3.00
  -3   9   4   32.50    3.30
   2  -9  -4   10.70    1.90
   2  -9  -4   10.30    2.20
   2  -9  -4    9.90    1.90
  -2   9   4    9.70    2.00
  -2   9   4   13.70    1.90
  -2   9   4   11.00    2.10
   1  -9  -4   89.09    4.20
   1  -9  -4   93.59    4.90
   1  -9  -4   95.49    4.30
  -1   9   4   90.29    4.40
  -1   9   4   91.69    4.50
   0  -9  -4   62.89    3.40
   0  -9  -4   61.59    3.60
   0  -9  -4   54.79    4.00
   0   9   4   66.09    3.90
   0   9   4   67.59    3.80
  -1  -9  -4   -0.30    1.20
  -1  -9  -4    0.60    1.30
  -1  -9  -4   -2.00    1.00
   1   9   4   -1.30    1.00
   1   9   4   -0.50    1.10
  -2  -9  -4   71.39    4.60
  -2  -9  -4   74.09    3.70
  -2  -9  -4   64.29    4.10
   2   9   4   69.69    3.90
   2   9   4   58.39    3.60
  -3  -9  -4   21.80    3.20
  -3  -9  -4   17.10    2.10
  -3  -9  -4   20.80    3.10
   3   9   4   21.30    2.60
   3   9   4   17.40    2.40
  -4  -9  -4    5.30    2.10
  -4  -9  -4    1.10    1.20
  -4  -9  -4    1.80    1.60
   4   9   4    2.00    1.40
   4   9   4    0.70    1.40
   4   9   4    0.40    1.20
  -5  -9  -4   14.10    2.80
  -5  -9  -4    8.60    2.40
   5   9   4   16.10    2.60
   5   9   4   13.00    2.20
  -6  -9  -4    2.40    1.80
  -6  -9  -4    2.00    2.00
   6   9   4   -1.80    1.20
  -7  -9  -4    0.40    2.10
  -7  -9  -4    0.20    1.60
   7   9   4    0.20    1.60
  -8  -9  -4    3.60    2.60
   8   9   4    3.60    2.00
  -9  -9  -4    0.30    2.50
   9   9   4   -2.00    1.80
   8 -10  -4   -2.20    1.60
   8 -10  -4    0.00    1.90
  -8  10   4   -0.50    1.90
  -8  10   4    1.10    2.00
   7 -10  -4    3.00    2.10
   7 -10  -4    4.90    1.90
  -7  10   4    5.90    2.30
  -7  10   4    6.30    2.40
   6 -10  -4    1.10    1.50
   6 -10  -4    1.70    1.80
  -6  10   4   -0.10    1.60
  -6  10   4    0.40    1.50
   5 -10  -4   46.20    3.90
   5 -10  -4   54.99    4.00
  -5  10   4   45.40    3.90
  -5  10   4   50.59    4.60
   4 -10  -4   10.30    2.30
   4 -10  -4    8.20    2.20
   4 -10  -4    9.10    2.00
  -4  10   4   10.40    2.40
  -4  10   4    8.20    2.30
  -4  10   4    7.20    1.90
   3 -10  -4    0.30    1.50
   3 -10  -4    2.10    1.50
   3 -10  -4    0.60    1.50
  -3  10   4    0.80    1.40
  -3  10   4    1.60    1.60
   2 -10  -4    5.70    2.00
   2 -10  -4    9.50    2.00
   2 -10  -4    2.80    1.80
  -2  10   4    5.90    1.90
  -2  10   4    5.50    1.90
   1 -10  -4   25.40    3.30
   1 -10  -4   30.00    3.10
   1 -10  -4   35.80    3.40
  -1  10   4   27.30    3.20
  -1  10   4   28.30    3.20
   0 -10  -4   -1.00    1.20
   0 -10  -4    0.40    1.20
   0  10   4    1.80    1.50
   0  10   4    1.30    1.40
  -1 -10  -4  102.59    5.60
  -1 -10  -4  115.39    5.30
  -1 -10  -4  111.99    4.90
   1  10   4  103.19    5.00
   1  10   4  101.79    5.00
  -2 -10  -4  230.18    8.70
  -2 -10  -4  232.18    7.30
  -2 -10  -4  236.68    8.30
   2  10   4  239.88    7.70
   2  10   4  236.58    7.90
  -3 -10  -4   14.30    2.90
  -3 -10  -4   15.30    2.20
  -3 -10  -4   13.40    2.70
   3  10   4   13.00    2.40
   3  10   4   13.60    2.30
  -4 -10  -4   10.80    2.50
  -4 -10  -4   13.60    2.80
  -4 -10  -4   15.20    2.20
   4  10   4    9.90    2.10
   4  10   4   12.40    2.40
  -5 -10  -4    4.00    2.00
  -5 -10  -4    3.90    2.20
   5  10   4    2.90    1.70
  -6 -10  -4    1.00    2.10
  -6 -10  -4   -0.60    1.80
   6  10   4   -2.30    1.40
  -7 -10  -4   63.89    4.90
  -7 -10  -4   61.69    6.00
   7  10   4   71.79    5.10
  -8 -10  -4   27.30    4.70
   8  10   4   20.90    3.50
   7 -11  -4    6.10    2.30
   7 -11  -4    4.30    2.30
  -7  11   4    6.40    2.60
  -7  11   4    6.00    2.30
   6 -11  -4    0.70    1.60
   6 -11  -4   -0.20    1.90
  -6  11   4    0.60    1.70
   5 -11  -4   27.50    3.60
   5 -11  -4   21.90    3.20
  -5  11   4   22.50    3.30
   4 -11  -4   93.39    5.30
   4 -11  -4   99.09    5.60
   4 -11  -4   98.89    5.20
  -4  11   4   98.09    5.60
  -4  11   4   97.39    5.70
   3 -11  -4   12.10    2.50
   3 -11  -4   11.90    2.60
   3 -11  -4   19.60    3.20
  -3  11   4   14.50    2.70
  -3  11   4   11.50    2.60
   2 -11  -4    1.20    1.60
   2 -11  -4    2.60    1.70
   2 -11  -4    1.60    1.90
  -2  11   4    0.00    1.40
  -2  11   4    0.20    1.50
   1 -11  -4   23.90    3.20
   1 -11  -4   26.00    3.10
   1 -11  -4   28.30    3.70
  -1  11   4   22.50    3.10
  -1  11   4   25.40    3.20
   0 -11  -4   42.00    3.90
   0 -11  -4   47.00    4.60
   0  11   4   41.10    4.00
   0  11   4   42.20    4.00
  -1 -11  -4   11.40    2.70
  -1 -11  -4   10.70    2.20
   1  11   4   11.40    2.40
   1  11   4    8.30    2.10
  -2 -11  -4   81.79    5.40
  -2 -11  -4   83.59    5.20
  -2 -11  -4   89.59    4.70
   2  11   4   90.29    4.80
   2  11   4   95.19    5.30
  -3 -11  -4   61.29    3.90
  -3 -11  -4   63.69    4.70
  -3 -11  -4   52.79    5.10
   3  11   4   56.09    4.00
   3  11   4   62.19    4.40
  -4 -11  -4    1.10    1.90
  -4 -11  -4    0.60    1.40
  -4 -11  -4   -1.10    1.70
   4  11   4   -1.80    1.40
  -5 -11  -4    4.90    2.40
  -5 -11  -4   -1.20    2.00
   5  11   4    2.30    1.90
  -6 -11  -4    2.80    2.20
  -6 -11  -4    1.80    2.20
   6  11   4   -1.00    1.80
  -7 -11  -4    8.20    3.40
  -7 -11  -4    6.30    2.50
   7  11   4    6.60    2.70
   6 -12  -4    0.70    2.10
   5 -12  -4    1.90    2.00
   5 -12  -4    1.90    2.10
  -5  12   4    1.80    2.00
   4 -12  -4    0.80    1.80
   4 -12  -4    0.40    1.70
   4 -12  -4   -0.50    1.90
  -4  12   4    2.50    2.10
  -4  12   4   -0.20    1.70
   3 -12  -4    0.20    1.40
   3 -12  -4    1.10    2.10
   3 -12  -4   -1.00    1.50
  -3  12   4    2.20    2.00
  -3  12   4    1.40    1.80
   2 -12  -4    3.70    2.00
   2 -12  -4    3.30    2.30
   2 -12  -4    3.50    1.90
  -2  12   4    1.70    1.90
  -2  12   4    2.00    1.70
   1 -12  -4   -3.10    1.70
   1 -12  -4   -1.80    1.90
   1 -12  -4    0.10    1.40
  -1  12   4    1.10    1.80
  -1  12   4    0.60    1.60
   0 -12  -4   62.39    4.40
   0 -12  -4   65.49    5.90
   0 -12  -4   58.19    4.90
   0  12   4   53.69    4.80
   0  12   4   52.09    4.70
  -1 -12  -4   73.69    4.50
  -1 -12  -4   63.99    5.90
   1  12   4   68.09    4.90
   1  12   4   63.59    4.60
  -2 -12  -4   30.60    3.50
  -2 -12  -4   20.90    3.50
   2  12   4   27.50    3.70
   2  12   4   23.20    3.20
  -3 -12  -4   13.40    2.50
  -3 -12  -4   12.50    3.00
  -3 -12  -4   10.60    2.80
   3  12   4   11.90    2.80
  -4 -12  -4    0.80    2.10
  -4 -12  -4    4.70    1.90
  -4 -12  -4    2.60    2.40
   4  12   4    4.70    2.20
  -5 -12  -4    1.20    2.30
  -5 -12  -4    3.10    2.50
   5  12   4    0.30    2.00
  -6 -12  -4  153.18    8.60
  -6 -12  -4  165.58    8.60
   6  12   4  151.58    7.70
   4 -13  -4    1.50    2.10
  -4  13   4   -1.60    2.00
   3 -13  -4    1.60    1.80
   3 -13  -4    3.40    2.40
   3 -13  -4    0.40    1.90
  -3  13   4   -1.40    1.80
  -3  13   4   -2.60    1.80
   2 -13  -4    3.70    2.30
   2 -13  -4    3.70    1.90
   2 -13  -4    2.70    2.20
  -2  13   4   -1.10    1.90
  -2  13   4    1.20    1.90
   1 -13  -4   99.59    5.90
   1 -13  -4   83.49    5.40
   1 -13  -4   92.49    6.40
  -1  13   4   86.69    5.50
  -1  13   4   91.89    6.00
   0 -13  -4   25.20    4.10
   0 -13  -4   24.40    3.80
   0 -13  -4   28.50    3.60
   0  13   4   21.00    3.30
   0  13   4   34.20    4.30
  -1 -13  -4    0.90    2.00
  -1 -13  -4    4.30    2.10
   1  13   4    3.80    2.40
   1  13   4    2.60    1.90
  -2 -13  -4    3.20    2.00
  -2 -13  -4    6.50    3.00
   2  13   4    1.20    2.00
  -3 -13  -4    7.60    2.90
  -3 -13  -4    6.10    2.30
   3  13   4    6.30    2.60
  -4 -13  -4    8.60    3.00
  -4 -13  -4   11.70    3.30
   4  13   4    3.50    2.40
   3   9  -5   10.10    3.00
   3   9  -5    7.40    3.20
  -3  -9   5    7.30    3.40
  -3  -9   5   10.70    3.30
  -3  -9   5    2.70    2.90
   2   9  -5   20.50    3.70
   2   9  -5   27.30    4.20
  -2  -9   5   19.40    4.00
  -2  -9   5   14.60    3.60
  -2  -9   5   27.80    4.00
   1   9  -5    1.50    2.40
   1   9  -5    1.70    2.20
  -1  -9   5    0.50    2.10
  -1  -9   5   -1.40    2.30
   0   9  -5   14.80    3.60
   0   9  -5   19.60    3.80
   0  -9   5   11.00    3.40
   0  -9   5   19.40    3.50
  -1   9  -5    3.50    2.50
  -1   9  -5    1.40    2.00
   1  -9   5    4.30    2.50
   1  -9   5    3.20    2.50
   1  -9   5   -1.20    1.80
  -2   9  -5    1.60    2.10
  -2   9  -5    0.80    2.20
   2  -9   5    2.00    2.40
   2  -9   5    0.60    2.20
   2  -9   5   -1.70    1.80
  -3   9  -5   24.80    4.10
   3  -9   5   24.80    3.70
   3  -9   5   29.10    4.10
   5   8  -5   44.20    5.20
   5   8  -5   38.20    4.90
  -5  -8   5   51.39    6.10
  -5  -8   5   38.20    5.30
   4   8  -5    5.80    2.60
   4   8  -5   10.50    3.20
  -4  -8   5   12.20    3.20
  -4  -8   5    9.60    3.20
   3   8  -5   52.39    5.40
   3   8  -5   44.90    5.20
  -3  -8   5   33.80    4.80
  -3  -8   5   41.80    4.50
  -3  -8   5   43.50    5.30
   2   8  -5    4.00    2.10
   2   8  -5   -0.70    1.80
  -2  -8   5   -0.60    1.80
  -2  -8   5   -1.20    1.90
  -2  -8   5   -3.00    2.00
   1   8  -5    4.80    2.10
   1   8  -5    2.20    2.20
  -1  -8   5    1.60    1.90
  -1  -8   5    1.20    2.30
  -1  -8   5    2.90    2.30
   0   8  -5    6.80    2.40
   0   8  -5    1.00    1.80
   0  -8   5    5.30    2.40
   0  -8   5    3.30    2.60
  -1   8  -5   42.70    4.60
  -1   8  -5   36.90    4.30
   1  -8   5   36.20    4.00
   1  -8   5   40.20    4.80
  -2   8  -5    6.20    2.40
  -2   8  -5    8.30    2.60
   2  -8   5    8.30    2.50
   2  -8   5    7.20    2.40
   2  -8   5    3.60    2.20
  -3   8  -5   17.10    3.20
   3  -8   5   19.30    3.00
   3  -8   5   25.80    3.70
  -4   8  -5   26.80    3.30
  -4   8  -5   22.40    3.50
   4  -8   5   28.70    3.60
   4  -8   5   27.10    3.60
  -5   8  -5   -3.80    1.90
  -5   8  -5   -0.20    1.70
   5  -8   5    0.80    1.80
   5  -8   5    0.30    1.90
   7   7  -5   -0.60    2.20
   7   7  -5   -2.30    2.00
  -7  -7   5   -1.00    2.80
  -7  -7   5    2.30    2.60
   6   7  -5   21.00    3.70
   6   7  -5   24.70    3.80
  -6  -7   5   21.50    4.60
  -6  -7   5   24.70    4.20
   5   7  -5    0.30    2.00
   5   7  -5    4.30    2.10
  -5  -7   5    1.40    2.20
  -5  -7   5    3.90    2.70
   4   7  -5    9.00    2.60
   4   7  -5    6.70    2.50
  -4  -7   5    5.40    2.40
  -4  -7   5    5.00    2.90
   3   7  -5    0.60    1.80
   3   7  -5   -1.50    1.60
  -3  -7   5    1.60    2.40
  -3  -7   5    0.60    2.10
   2   7  -5   -1.00    1.60
   2   7  -5    0.30    1.70
  -2  -7   5    1.40    1.80
  -2  -7   5   -0.90    2.20
   1   7  -5   15.60    2.90
   1   7  -5   12.70    2.80
  -1  -7   5    4.10    2.10
  -1  -7   5   15.40    3.30
  -1  -7   5   12.10    2.60
   0   7  -5   -0.80    1.60
   0   7  -5    1.90    1.70
   0  -7   5    0.20    1.70
   0  -7   5    1.20    2.10
   0  -7   5    3.20    2.00
  -1   7  -5   20.90    3.10
  -1   7  -5   20.60    3.10
   1  -7   5   23.80    3.50
   1  -7   5   23.60    4.20
   1  -7   5   17.30    2.80
  -2   7  -5   24.20    3.40
  -2   7  -5   27.70    3.60
   2  -7   5   20.60    3.50
   2  -7   5   22.50    3.10
   2  -7   5   23.10    3.10
  -3   7  -5    0.50    1.20
  -3   7  -5   -2.50    1.50
  -3   7  -5    0.40    1.70
   3  -7   5    0.90    1.70
   3  -7   5   -0.30    1.60
   3  -7   5   -0.30    1.50
  -4   7  -5   26.30    3.10
  -4   7  -5   23.70    3.40
   4  -7   5   25.40    3.30
   4  -7   5   28.10    3.30
  -5   7  -5   14.00    2.80
  -5   7  -5   15.20    3.20
   5  -7   5   11.20    2.30
   5  -7   5   19.50    3.20
  -6   7  -5    1.60    1.80
   6  -7   5    3.70    2.00
  -7   7  -5   20.20    3.60
  -7   7  -5   15.50    3.20
   7  -7   5   14.20    2.80
   8   6  -5    0.50    2.30
   8   6  -5    0.90    1.90
  -8  -6   5   -2.10    2.10
  -8  -6   5   -1.90    2.10
  -8  -6   5    4.00    3.20
   7   6  -5    6.30    2.50
   7   6  -5    6.60    2.40
  -7  -6   5    4.90    2.80
  -7  -6   5    4.70    3.00
  -7  -6   5    6.40    2.60
   6   6  -5   49.30    4.90
   6   6  -5   46.80    4.70
  -6  -6   5   53.19    5.60
  -6  -6   5   53.39    5.10
  -6  -6   5   48.60    5.60
   5   6  -5   16.40    3.00
   5   6  -5   17.50    3.30
  -5  -6   5   20.80    3.30
  -5  -6   5   20.80    3.70
  -5  -6   5   16.30    3.70
   4   6  -5    1.00    1.70
   4   6  -5   -0.10    1.60
  -4  -6   5    2.80    1.90
  -4  -6   5    6.90    2.60
  -4  -6   5    2.90    2.10
   3   6  -5   17.90    2.90
   3   6  -5   18.50    2.90
  -3  -6   5   16.70    3.30
  -3  -6   5   24.80    3.20
  -3  -6   5   18.70    3.30
   2   6  -5    0.90    1.60
   2   6  -5   -0.60    1.30
  -2  -6   5    3.20    2.10
  -2  -6   5    1.20    1.80
   1   6  -5   39.60    4.10
   1   6  -5   42.80    3.90
  -1  -6   5   45.30    4.60
  -1  -6   5   35.90    4.00
   0   6  -5  254.77    8.50
   0   6  -5  239.08    8.40
   0  -6   5  238.98    8.10
   0  -6   5  240.38    8.90
  -1   6  -5    9.80    2.30
  -1   6  -5    9.20    2.20
   1  -6   5   10.00    2.40
   1  -6   5   11.90    2.70
   1  -6   5    9.50    2.10
  -2   6  -5   15.00    2.70
  -2   6  -5    9.00    1.70
  -2   6  -5   15.70    2.70
   2  -6   5   14.10    2.70
   2  -6   5   14.30    2.50
   2  -6   5   11.00    2.60
   2  -6   5   15.50    2.50
  -3   6  -5   10.80    1.90
  -3   6  -5   12.20    2.50
  -3   6  -5   12.40    2.40
   3  -6   5   11.40    2.30
   3  -6   5   11.90    2.30
   3  -6   5   11.60    2.40
  -4   6  -5    2.30    1.50
  -4   6  -5    0.10    1.50
  -4   6  -5    1.90    1.40
   4  -6   5    0.90    1.40
   4  -6   5    2.70    1.70
  -5   6  -5    0.50    1.50
  -5   6  -5    0.80    1.60
  -5   6  -5   -1.20    1.60
   5  -6   5    1.10    1.40
   5  -6   5    2.00    1.70
  -6   6  -5    1.10    1.70
  -6   6  -5   -1.70    1.50
   6  -6   5   -2.70    1.30
  -7   6  -5   22.90    3.50
  -7   6  -5   17.90    3.00
   7  -6   5   25.70    3.50
  -8   6  -5    2.20    1.80
  -8   6  -5    2.50    2.30
   8  -6   5    1.00    1.90
   8  -6   5    0.20    2.50
   9   5  -5    0.80    1.90
   9   5  -5    2.10    2.30
  -9  -5   5    2.20    2.50
  -9  -5   5    0.40    2.40
  -9  -5   5    4.60    2.80
   8   5  -5   11.20    2.90
   8   5  -5   17.20    3.10
  -8  -5   5   16.30    3.40
  -8  -5   5   11.20    3.30
  -8  -5   5   13.40    3.20
   7   5  -5  134.19    6.70
   7   5  -5  111.89    6.40
  -7  -5   5  107.09    7.20
  -7  -5   5  122.39    6.80
  -7  -5   5  126.49    7.10
   6   5  -5   27.10    3.70
   6   5  -5   28.50    3.60
  -6  -5   5   25.30    4.10
  -6  -5   5   17.80    3.70
  -6  -5   5   25.30    3.50
   5   5  -5   31.20    3.60
   5   5  -5   38.80    4.00
  -5  -5   5   32.20    4.20
  -5  -5   5   40.80    4.70
  -5  -5   5   38.90    4.10
   4   5  -5   43.40    4.10
   4   5  -5   39.20    3.90
  -4  -5   5   34.00    4.10
  -4  -5   5   33.90    4.30
  -4  -5   5   34.30    3.60
   3   5  -5   10.40    2.20
   3   5  -5    9.60    2.20
  -3  -5   5    8.90    2.60
  -3  -5   5   10.30    2.80
  -3  -5   5   13.50    2.40
   2   5  -5   41.10    3.70
   2   5  -5   36.30    3.50
  -2  -5   5   36.90    4.40
  -2  -5   5   42.80    3.70
  -2  -5   5   42.20    4.40
   1   5  -5   -0.60    1.30
   1   5  -5    0.40    1.30
  -1  -5   5   -0.10    1.80
  -1  -5   5    2.10    1.50
  -1  -5   5   -1.40    1.50
   0   5  -5   19.80    2.70
   0   5  -5   17.60    2.50
   0  -5   5   17.10    2.90
   0  -5   5   15.20    3.00
   0  -5   5   12.00    2.10
  -1   5  -5    1.60    1.00
  -1   5  -5    2.80    1.30
  -1   5  -5    0.60    1.20
  -1   5  -5    1.30    1.40
  -1   5  -5    1.50    1.10
   1  -5   5    0.60    1.80
   1  -5   5    2.40    1.50
   1  -5   5    1.50    1.60
   1  -5   5    3.60    1.60
  -2   5  -5    9.60    1.60
  -2   5  -5   11.50    2.00
  -2   5  -5    9.10    1.60
  -2   5  -5   13.50    2.00
  -2   5  -5    9.50    1.70
  -2   5  -5    8.20    2.00
   2  -5   5   10.50    2.10
   2  -5   5    8.90    2.30
   2  -5   5   12.00    2.10
   2  -5   5    9.40    2.00
   2  -5   5   15.10    2.40
   2  -5   5   10.60    2.10
  -3   5  -5   48.10    3.30
  -3   5  -5   52.49    3.70
  -3   5  -5   44.90    3.40
  -3   5  -5   54.09    3.70
  -3   5  -5   52.79    3.30
   3  -5   5   56.89    3.90
   3  -5   5   48.00    4.50
   3  -5   5   52.39    3.40
   3  -5   5   51.19    3.40
  -4   5  -5   20.60    2.50
  -4   5  -5   24.00    3.00
  -4   5  -5   20.70    2.70
   4  -5   5   23.10    2.50
   4  -5   5   20.00    2.50
  -5   5  -5    6.60    1.80
  -5   5  -5    7.20    1.90
   5  -5   5    8.10    1.90
   5  -5   5    6.60    1.60
  -6   5  -5   33.90    3.50
  -6   5  -5   38.80    4.10
   6  -5   5   42.30    3.90
  -7   5  -5   56.89    5.10
  -7   5  -5   55.59    4.80
   7  -5   5   44.50    4.00
  -8   5  -5    9.80    2.90
  -8   5  -5   10.60    2.70
   8  -5   5    5.20    2.00
   8  -5   5   11.90    3.40
  -9   5  -5    2.40    2.50
  -9   5  -5   -0.10    2.00
   9  -5   5   -0.50    1.70
   9  -5   5   -2.30    2.30
  10   4  -5   22.10    3.70
 -10  -4   5   29.30    4.70
   9   4  -5   -0.10    1.90
   9   4  -5    0.60    2.00
  -9  -4   5    0.20    2.50
  -9  -4   5    2.60    2.50
   8   4  -5  123.89    6.50
   8   4  -5  121.29    6.40
  -8  -4   5  134.19    7.20
  -8  -4   5  111.89    6.70
  -8  -4   5  125.79    7.50
   7   4  -5   -1.70    1.30
   7   4  -5    2.00    1.80
  -7  -4   5   -3.00    2.00
  -7  -4   5   -0.20    1.90
  -7  -4   5    2.90    2.30
   6   4  -5   10.10    2.40
   6   4  -5   13.40    2.50
  -6  -4   5   13.40    2.90
  -6  -4   5   10.00    2.80
  -6  -4   5    8.40    2.60
   5   4  -5   11.20    2.40
   5   4  -5   11.40    2.30
  -5  -4   5   14.60    2.70
  -5  -4   5   13.10    2.90
  -5  -4   5   10.00    2.50
   4   4  -5   41.20    3.80
   4   4  -5   39.30    3.70
  -4  -4   5   33.40    4.10
  -4  -4   5   36.70    3.60
  -4  -4   5   36.90    4.00
   3   4  -5  209.98    7.10
   3   4  -5  200.08    6.90
  -3  -4   5  197.58    7.00
  -3  -4   5  207.18    8.00
   2   4  -5  262.87    8.00
   2   4  -5  263.17    7.90
  -2  -4   5  254.07    8.80
  -2  -4   5  260.17    7.90
  -2  -4   5  258.07    8.80
   1   4  -5   60.19    3.30
   1   4  -5   61.89    3.60
   1   4  -5   52.09    3.40
  -1  -4   5   55.49    4.00
  -1  -4   5   56.89    4.20
  -1  -4   5   56.89    3.60
  -1  -4   5   59.79    3.30
   0   4  -5   86.39    3.10
   0   4  -5   90.89    3.90
   0   4  -5   91.79    3.60
   0   4  -5   88.69    4.20
   0   4  -5   84.79    4.20
   0  -4   5   93.29    3.90
   0  -4   5   89.99    4.80
   0  -4   5   91.49    3.70
   0  -4   5   85.59    4.80
  -1   4  -5   18.90    2.20
  -1   4  -5   14.80    1.90
  -1   4  -5   14.00    1.70
  -1   4  -5   18.10    2.10
  -1   4  -5   15.50    2.20
  -1   4  -5   15.50    2.30
   1  -4   5   14.60    2.50
   1  -4   5   15.10    2.20
   1  -4   5   16.10    2.50
   1  -4   5   17.30    2.30
  -2   4  -5   27.20    2.60
  -2   4  -5   30.30    2.60
  -2   4  -5   24.20    2.60
  -2   4  -5   28.70    2.50
  -2   4  -5   25.30    2.70
  -2   4  -5   23.40    2.40
   2  -4   5   30.90    3.00
   2  -4   5   24.20    2.40
   2  -4   5   23.60    2.70
   2  -4   5   28.80    2.80
   2  -4   5   27.90    3.10
   2  -4   5   25.40    2.90
  -3   4  -5  127.49    5.00
  -3   4  -5  122.09    5.10
  -3   4  -5  120.69    4.40
  -3   4  -5  126.09    4.70
  -3   4  -5  116.29    5.00
  -3   4  -5  131.89    5.10
   3  -4   5  135.59    5.40
   3  -4   5  128.99    4.80
   3  -4   5  123.59    4.90
   3  -4   5  127.99    5.30
  -4   4  -5   20.50    2.50
  -4   4  -5   24.30    2.70
  -4   4  -5   22.80    2.50
  -4   4  -5   23.40    2.70
   4  -4   5   30.00    2.90
   4  -4   5   24.50    2.40
  -5   4  -5    2.50    1.50
  -5   4  -5    0.60    1.20
  -5   4  -5    0.30    1.40
   5  -4   5    1.30    1.30
   5  -4   5    3.60    1.30
  -6   4  -5   18.50    3.00
  -6   4  -5   14.60    2.50
  -6   4  -5   16.20    2.50
   6  -4   5   15.00    2.40
  -7   4  -5    6.10    2.20
  -7   4  -5    3.50    1.60
  -7   4  -5   11.50    2.50
   7  -4   5    3.70    1.60
   7  -4   5    7.30    2.70
  -8   4  -5   -0.50    1.40
  -8   4  -5    1.50    1.90
   8  -4   5    1.50    2.20
   8  -4   5    1.60    1.60
  -9   4  -5   -1.20    1.90
  -9   4  -5    2.40    2.00
   9  -4   5   -0.80    2.20
   9  -4   5    3.00    1.80
  10  -4   5   -0.20    1.80
  10   3  -5   -1.60    1.80
  10   3  -5    0.80    1.80
 -10  -3   5    2.70    2.30
 -10  -3   5    3.20    2.50
   9   3  -5   19.70    3.40
   9   3  -5   15.10    2.80
  -9  -3   5   15.10    3.30
  -9  -3   5   18.90    4.00
   8   3  -5   32.90    3.60
   8   3  -5   36.90    4.20
  -8  -3   5   32.30    4.20
  -8  -3   5   39.10    4.70
  -8  -3   5   38.10    4.50
   7   3  -5   -0.80    1.40
   7   3  -5   -0.70    1.40
  -7  -3   5    0.20    2.00
  -7  -3   5    0.30    2.10
  -7  -3   5    1.00    2.00
   6   3  -5   22.00    3.00
   6   3  -5   29.30    3.30
  -6  -3   5   23.60    3.60
  -6  -3   5   28.00    3.80
  -6  -3   5   18.20    3.10
   5   3  -5  147.89    5.90
   5   3  -5  146.99    5.90
  -5  -3   5  157.08    6.80
  -5  -3   5  154.88    6.40
  -5  -3   5  153.38    7.00
   4   3  -5    7.30    1.70
   4   3  -5    6.60    1.70
  -4  -3   5    4.70    2.10
  -4  -3   5    2.70    1.60
  -4  -3   5    2.70    1.80
   3   3  -5   75.79    3.90
   3   3  -5   81.89    4.00
  -3  -3   5   79.89    4.80
  -3  -3   5   72.89    3.00
  -3  -3   5   81.89    4.30
   2   3  -5   28.70    2.60
   2   3  -5   38.60    2.80
   2   3  -5   32.00    2.90
  -2  -3   5   34.70    2.20
  -2  -3   5   36.60    3.60
  -2  -3   5   36.00    3.30
   1   3  -5   -0.90    0.90
   1   3  -5    1.90    1.00
   1   3  -5    1.10    0.60
   1   3  -5    3.20    1.20
  -1  -3   5    1.70    1.00
  -1  -3   5    0.90    0.80
  -1  -3   5   -1.00    1.30
  -1  -3   5    1.60    1.30
   0   3  -5   98.49    4.00
   0   3  -5   92.89    3.60
   0   3  -5   95.89    3.20
   0   3  -5   98.89    4.00
   0   3  -5   92.79    4.00
   0   3  -5   96.89    4.20
   0  -3   5   98.19    4.70
   0  -3   5  106.69    4.50
   0  -3   5  105.09    3.90
   0  -3   5   96.99    3.60
  -1   3  -5   48.50    2.80
  -1   3  -5   55.09    3.00
  -1   3  -5   50.99    2.90
  -1   3  -5   52.09    2.50
  -1   3  -5   47.60    2.90
  -1   3  -5   54.19    2.90
   1  -3   5   46.20    2.80
   1  -3   5   56.89    3.70
   1  -3   5   51.09    3.50
   1  -3   5   46.60    3.20
   1  -3   5   53.59    3.10
  -2   3  -5   47.00    2.90
  -2   3  -5   51.19    3.00
  -2   3  -5   47.40    2.90
  -2   3  -5   50.99    2.80
  -2   3  -5   49.20    3.00
  -2   3  -5   52.49    2.70
   2  -3   5   46.50    2.70
   2  -3   5   50.99    2.80
   2  -3   5   48.90    3.40
   2  -3   5   46.50    3.20
   2  -3   5   47.20    3.30
  -3   3  -5  616.44   13.50
  -3   3  -5  639.64   13.50
  -3   3  -5  628.24   13.20
  -3   3  -5  631.94   13.10
  -3   3  -5  605.54   12.70
  -3   3  -5  598.54   12.80
   3  -3   5  629.24   13.50
   3  -3   5  621.64   12.90
   3  -3   5  610.44   12.70
  -4   3  -5  432.76   10.20
  -4   3  -5  421.66   10.70
  -4   3  -5  428.56    9.90
  -4   3  -5  421.76    9.50
  -4   3  -5  410.56   10.40
  -4   3  -5  415.06   10.10
   4  -3   5  417.96    9.90
   4  -3   5  435.36   10.00
   4  -3   5  415.66    9.30
  -5   3  -5   36.00    3.50
  -5   3  -5   26.60    2.70
  -5   3  -5   34.60    3.40
   5  -3   5   32.10    2.90
   5  -3   5   26.30    2.20
  -6   3  -5    3.30    1.80
  -6   3  -5    4.90    1.70
  -6   3  -5    1.80    1.40
   6  -3   5    3.20    1.40
   6  -3   5    3.80    1.90
  -7   3  -5   21.10    2.90
  -7   3  -5   21.20    3.10
  -7   3  -5   21.00    3.10
   7  -3   5   17.40    3.10
   7  -3   5   22.00    2.60
  -8   3  -5   15.20    2.70
  -8   3  -5   11.00    2.70
  -8   3  -5   12.40    2.70
   8  -3   5   13.70    2.40
   8  -3   5   18.60    3.50
  -9   3  -5    0.90    1.80
  -9   3  -5    3.10    2.10
  -9   3  -5   -3.40    1.50
   9  -3   5   -0.10    1.60
   9  -3   5    4.90    2.30
 -10   3  -5  119.59    6.40
 -10   3  -5  111.99    7.00
 -10   3  -5  117.29    6.80
  10  -3   5  110.79    7.50
  10  -3   5  108.99    5.80
  10   2  -5    5.90    2.40
  10   2  -5    2.90    2.10
 -10  -2   5    1.40    2.40
 -10  -2   5    6.00    2.60
   9   2  -5   33.90    3.70
   9   2  -5   41.20    4.30
  -9  -2   5   38.60    4.70
  -9  -2   5   27.80    4.10
   8   2  -5    2.20    1.70
   8   2  -5    1.60    1.70
  -8  -2   5    0.00    2.10
  -8  -2   5    2.40    2.00
  -8  -2   5    1.60    2.10
   7   2  -5    1.40    1.60
   7   2  -5    0.70    1.30
  -7  -2   5    1.90    1.80
  -7  -2   5    2.50    2.00
  -7  -2   5   -1.00    1.70
   6   2  -5   26.40    2.90
   6   2  -5   25.60    2.90
  -6  -2   5   19.50    3.10
  -6  -2   5   23.50    3.70
   5   2  -5    8.40    1.90
   5   2  -5    7.20    1.80
  -5  -2   5    9.00    1.50
  -5  -2   5    4.30    1.80
  -5  -2   5    5.40    2.20
   4   2  -5 2379.36   41.40
   4   2  -5 2428.66   41.50
  -4  -2   5 2426.86   42.40
  -4  -2   5 2369.36   39.90
  -4  -2   5 2461.85   43.30
   3   2  -5    9.90    1.70
   3   2  -5   12.40    1.80
   3   2  -5   11.20    1.70
  -3  -2   5   12.10    2.20
  -3  -2   5   13.00    2.20
  -3  -2   5   12.00    1.50
   2   2  -5   52.39    2.80
   2   2  -5   55.09    3.00
   2   2  -5   48.20    2.80
  -2  -2   5   52.99    2.60
  -2  -2   5   57.29    3.80
  -2  -2   5   50.39    3.20
   1   2  -5   18.60    1.90
   1   2  -5   20.50    1.20
   1   2  -5   25.00    2.30
   1   2  -5   20.10    1.90
  -1  -2   5   21.20    2.50
  -1  -2   5   21.40    1.50
  -1  -2   5   21.40    2.50
  -1  -2   5   22.20    2.00
   0   2  -5   56.29    2.70
   0   2  -5   60.49    2.30
   0   2  -5   56.19    2.80
   0   2  -5   59.19    3.00
   0   2  -5   59.59    3.00
   0   2  -5   61.69    3.00
   0  -2   5   62.89    3.70
   0  -2   5   55.49    3.30
   0  -2   5   59.69    2.90
   0  -2   5   61.89    2.70
  -1   2  -5  361.16    7.90
  -1   2  -5  366.76    8.60
  -1   2  -5  361.96    8.30
  -1   2  -5  370.46    8.80
  -1   2  -5  370.16    8.50
  -1   2  -5  377.26    8.60
   1  -2   5  363.46    8.50
   1  -2   5  381.56    9.00
   1  -2   5  381.86    9.30
  -2   2  -5  116.39    4.40
  -2   2  -5  118.59    4.10
  -2   2  -5  114.69    4.10
  -2   2  -5  121.09    4.00
  -2   2  -5  116.99    4.00
  -2   2  -5  108.49    4.30
   2  -2   5  122.59    4.50
   2  -2   5  116.39    3.90
  -3   2  -5   29.10    2.20
  -3   2  -5   30.60    2.10
  -3   2  -5   34.80    2.60
  -3   2  -5   29.60    2.10
  -3   2  -5   30.60    2.30
  -3   2  -5   31.80    2.80
   3  -2   5   27.40    2.00
   3  -2   5   29.10    2.00
   3  -2   5   35.50    3.10
  -4   2  -5   26.90    2.70
  -4   2  -5   31.50    3.00
  -4   2  -5   28.70    2.50
  -4   2  -5   28.60    2.20
   4  -2   5   33.80    2.70
   4  -2   5   34.10    3.40
   4  -2   5   31.90    1.90
   4  -2   5   27.00    2.30
  -5   2  -5    8.00    1.50
  -5   2  -5   10.40    2.10
  -5   2  -5    8.50    1.60
  -5   2  -5   10.60    2.10
   5  -2   5   10.00    1.50
   5  -2   5    8.10    1.50
   5  -2   5   10.30    2.30
  -6   2  -5   32.30    3.00
  -6   2  -5   40.80    3.80
  -6   2  -5   31.50    3.40
   6  -2   5   36.70    2.70
   6  -2   5   43.50    4.20
  -7   2  -5   36.40    3.80
  -7   2  -5   35.20    3.30
  -7   2  -5   41.70    4.10
   7  -2   5   37.30    3.10
   7  -2   5   37.30    4.00
  -8   2  -5    0.20    1.70
  -8   2  -5    3.70    1.90
  -8   2  -5   -0.20    1.30
   8  -2   5    4.10    1.60
   8  -2   5    2.80    2.20
  -9   2  -5    6.40    2.40
  -9   2  -5    6.80    2.50
  -9   2  -5    3.40    1.90
   9  -2   5    4.70    1.80
   9  -2   5    5.90    2.60
 -10   2  -5    2.20    2.30
 -10   2  -5   -2.60    1.90
 -10   2  -5    1.60    1.90
  10  -2   5    4.10    1.90
  10  -2   5    4.00    2.50
  11  -2   5    6.70    2.50
  11  -2   5    4.70    4.30
  11   1  -5   42.10    4.40
  11   1  -5   36.80    4.70
 -11  -1   5   39.30    5.50
  10   1  -5    4.80    2.10
  10   1  -5    5.80    2.20
 -10  -1   5    6.10    2.50
 -10  -1   5    4.10    2.70
   9   1  -5    0.80    1.70
   9   1  -5    0.80    1.70
  -9  -1   5   -0.40    2.00
  -9  -1   5    2.50    2.10
   8   1  -5   44.90    3.80
   8   1  -5   41.60    4.10
  -8  -1   5   41.00    4.40
  -8  -1   5   31.40    4.00
  -8  -1   5   38.50    3.30
  -8  -1   5   37.70    4.00
   7   1  -5   33.30    3.30
   7   1  -5   31.90    3.10
  -7  -1   5   32.00    2.90
  -7  -1   5   37.90    4.00
  -7  -1   5   36.60    4.00
   6   1  -5  323.77    8.80
   6   1  -5  327.47    9.10
  -6  -1   5  322.17    9.90
  -6  -1   5  334.97    8.30
  -6  -1   5  337.47   10.10
   5   1  -5  311.17    8.20
   5   1  -5  313.07    8.40
  -5  -1   5  307.47    9.20
  -5  -1   5  312.17    7.60
  -5  -1   5  306.57    9.50
   4   1  -5   48.60    3.00
   4   1  -5   52.59    3.00
   4   1  -5   52.29    3.00
  -4  -1   5   54.69    3.70
  -4  -1   5   46.50    3.50
   3   1  -5    0.10    0.80
   3   1  -5   -0.80    0.70
   3   1  -5    0.90    0.90
  -3  -1   5   -0.20    1.30
  -3  -1   5   -1.00    1.10
  -3  -1   5   -0.20    0.80
   2   1  -5    3.50    1.10
   2   1  -5    2.40    0.90
   2   1  -5    5.60    1.10
  -2  -1   5    3.50    1.10
  -2  -1   5    8.20    1.70
  -2  -1   5    4.50    0.60
  -2  -1   5    4.60    1.50
   1   1  -5   57.39    2.80
   1   1  -5   62.69    2.80
   1   1  -5   58.19    2.60
   1   1  -5   55.09    2.80
  -1  -1   5   57.09    2.70
  -1  -1   5   59.09    2.20
  -1  -1   5   56.69    3.20
   0   1  -5  329.87    7.10
   0   1  -5  326.17    7.40
   0   1  -5  321.07    7.50
   0   1  -5  314.87    7.70
   0   1  -5  322.67    6.70
   0   1  -5  327.87    7.90
   0  -1   5  316.17    8.20
   0  -1   5  324.37    7.80
   0  -1   5  326.47    7.20
  -1   1  -5   81.99    2.90
  -1   1  -5   78.19    3.20
  -1   1  -5   80.89    3.50
  -1   1  -5   81.99    3.00
  -1   1  -5   80.79    2.90
  -1   1  -5   83.09    3.40
   1  -1   5   78.79    3.50
   1  -1   5   83.79    3.30
  -2   1  -5   66.79    2.70
  -2   1  -5   74.89    3.40
  -2   1  -5   69.09    3.10
  -2   1  -5   70.19    3.20
  -2   1  -5   68.09    2.80
  -2   1  -5   70.59    2.80
   2  -1   5   75.59    2.70
   2  -1   5   68.39    3.30
  -3   1  -5   16.50    1.80
  -3   1  -5   17.00    1.60
  -3   1  -5   16.10    2.00
  -3   1  -5   17.10    2.10
  -3   1  -5   13.80    1.70
  -3   1  -5   13.40    1.50
   3  -1   5   13.70    1.40
   3  -1   5   12.70    1.30
   3  -1   5   19.50    2.30
  -4   1  -5    0.70    0.80
  -4   1  -5    1.20    1.10
  -4   1  -5    3.10    1.10
  -4   1  -5   -0.30    1.00
   4  -1   5    1.70    1.30
   4  -1   5   -0.50    0.70
   4  -1   5    1.30    0.70
  -5   1  -5   53.79    3.10
  -5   1  -5   48.60    3.30
  -5   1  -5   45.90    3.40
  -5   1  -5   49.20    2.70
   5  -1   5   48.30    2.60
   5  -1   5   50.39    3.50
  -6   1  -5    9.80    2.00
  -6   1  -5    9.40    1.60
  -6   1  -5   13.70    2.40
  -6   1  -5   10.60    1.90
   6  -1   5   10.80    2.50
   6  -1   5   11.50    1.70
  -7   1  -5   97.89    4.70
  -7   1  -5   94.09    5.00
  -7   1  -5   95.29    5.10
   7  -1   5   93.19    4.20
   7  -1   5   92.59    5.40
  -8   1  -5   18.30    3.20
  -8   1  -5   21.90    3.30
  -8   1  -5   14.10    2.40
   8  -1   5   17.00    3.10
   8  -1   5   12.50    2.10
  -9   1  -5   14.80    3.00
  -9   1  -5   14.80    2.70
  -9   1  -5   17.80    3.30
   9  -1   5   13.80    3.20
   9  -1   5   10.60    2.30
 -10   1  -5    3.10    2.10
 -10   1  -5    7.10    2.70
 -10   1  -5    3.70    2.40
  10  -1   5    0.40    2.30
  10  -1   5    3.20    1.90
 -11   1  -5    2.00    2.40
 -11   1  -5    1.80    2.50
 -11   1  -5    3.90    2.20
  11  -1   5    2.70    2.70
  11  -1   5    0.80    1.90
  11   0  -5    7.20    2.40
  11   0  -5    5.10    2.00
 -11   0   5    6.20    2.90
  10   0  -5    1.20    2.00
  10   0  -5    3.40    1.90
 -10   0   5    2.20    1.80
 -10   0   5    2.10    2.30
   9   0  -5    1.40    1.50
   9   0  -5    2.50    1.80
  -9   0   5    2.30    2.10
  -9   0   5    0.20    1.80
  -9   0   5    0.40    1.30
   8   0  -5   65.99    4.30
   8   0  -5   68.49    4.00
  -8   0   5   64.69    4.60
  -8   0   5   62.79    3.80
  -8   0   5   65.09    5.00
   7   0  -5   61.19    3.80
   7   0  -5   59.89    3.50
  -7   0   5   61.39    5.10
  -7   0   5   60.09    3.50
  -7   0   5   63.89    4.40
   6   0  -5  172.58    5.90
   6   0  -5  165.58    5.60
  -6   0   5  166.28    5.50
  -6   0   5  172.68    6.60
  -6   0   5  168.08    6.70
   5   0  -5  348.37    8.50
   5   0  -5  350.66    8.60
  -5   0   5  349.77    8.40
  -5   0   5  339.67    9.60
  -5   0   5  345.47    9.60
   4   0  -5   26.70    2.40
   4   0  -5   21.40    2.20
   4   0  -5   21.80    2.00
  -4   0   5   27.10    2.90
  -4   0   5   26.10    2.30
  -4   0   5   25.60    2.70
   3   0  -5    0.30    0.70
   3   0  -5    2.10    0.90
   3   0  -5    1.30    0.80
  -3   0   5    0.50    0.80
  -3   0   5    0.30    0.30
  -3   0   5    2.60    1.30
  -3   0   5   -1.10    1.20
   2   0  -5   12.70    1.50
   2   0  -5   13.50    1.70
   2   0  -5   16.80    1.60
  -2   0   5   15.10    1.70
  -2   0   5   15.40    2.30
  -2   0   5   14.40    1.10
  -2   0   5   12.20    2.00
   1   0  -5   93.79    3.60
   1   0  -5  103.39    3.80
   1   0  -5  101.79    3.40
   1   0  -5   99.89    3.00
  -1   0   5  105.99    4.30
  -1   0   5  103.49    3.80
  -1   0   5   99.39    3.00
   0   0  -5 1696.63   29.20
   0   0  -5 1724.53   28.00
   0   0  -5 1715.33   28.50
   0   0  -5 1734.03   29.50
   0   0  -5 1721.53   29.30
   0   0   5 1732.13   29.50
   0   0   5 1624.04   29.80
   0   0   5 1767.42   28.70
  -1   0  -5  758.92   13.80
  -1   0  -5  747.63   14.60
  -1   0  -5  768.62   14.50
  -1   0  -5  759.62   13.60
  -1   0  -5  756.62   13.30
  -1   0  -5  747.53   14.70
   1   0   5  760.12   14.40
   1   0   5  783.22   15.00
  -2   0  -5    9.30    1.40
  -2   0  -5    8.10    1.30
  -2   0  -5    9.90    1.10
  -2   0  -5    9.40    1.10
  -2   0  -5    8.50    1.40
  -2   0  -5    7.00    1.20
   2   0   5    8.40    1.00
   2   0   5    7.60    1.60
   2   0   5   10.20    1.60
  -3   0  -5   62.09    2.90
  -3   0  -5   62.99    3.20
  -3   0  -5   60.69    2.90
  -3   0  -5   67.79    3.20
  -3   0  -5   61.59    2.20
   3   0   5   65.69    2.10
   3   0   5   63.59    3.40
   3   0   5   67.49    2.40
  -4   0  -5  158.38    5.50
  -4   0  -5  157.48    5.00
  -4   0  -5  159.28    5.00
  -4   0  -5  150.08    5.30
   4   0   5  160.88    5.70
   4   0   5  166.08    4.40
   4   0   5  155.58    3.50
  -5   0  -5    3.10    1.30
  -5   0  -5    0.50    1.00
  -5   0  -5    2.60    1.30
  -5   0  -5    0.00    0.90
   5   0   5    1.50    0.90
   5   0   5    1.10    1.40
  -6   0  -5    0.00    1.20
  -6   0  -5    1.10    1.10
  -6   0  -5    0.40    1.00
  -6   0  -5    1.00    1.30
   6   0   5    1.30    0.90
   6   0   5    0.40    1.40
  -7   0  -5   -1.20    1.00
  -7   0  -5   -1.00    1.00
  -7   0  -5   -0.60    1.20
  -7   0  -5   -0.50    1.30
   7   0   5   -0.30    1.40
   7   0   5   -0.70    1.00
  -8   0  -5   -0.60    1.40
  -8   0  -5    0.80    1.70
  -8   0  -5    1.80    1.70
   8   0   5    4.40    2.20
   8   0   5   -0.20    1.10
  -9   0  -5    4.50    2.00
  -9   0  -5    5.60    2.20
  -9   0  -5    6.40    2.00
   9   0   5   12.20    3.00
   9   0   5    8.10    2.00
 -10   0  -5    5.60    2.40
 -10   0  -5    5.20    2.10
 -10   0  -5    2.50    2.10
  10   0   5    4.60    2.60
  10   0   5    3.00    1.80
 -11   0  -5    4.80    2.20
 -11   0  -5    3.00    2.40
 -11   0  -5    4.90    2.80
  11   0   5    7.90    2.30
  11   0   5    6.60    2.90
  11  -1  -5    0.00    2.10
  11  -1  -5    2.30    1.90
 -11   1   5    2.30    2.10
 -11   1   5    0.30    2.40
  10  -1  -5    0.80    1.60
  10  -1  -5   -0.90    1.70
 -10   1   5    1.40    2.20
 -10   1   5    0.30    1.60
   9  -1  -5   -0.30    1.30
   9  -1  -5    2.20    1.50
  -9   1   5   -0.80    1.30
  -9   1   5    1.90    1.90
   8  -1  -5   25.40    3.00
   8  -1  -5   25.70    2.80
  -8   1   5   26.90    3.00
  -8   1   5   27.70    3.40
  -8   1   5   24.00    3.40
   7  -1  -5  197.28    6.70
   7  -1  -5  209.38    6.50
  -7   1   5  201.48    7.60
  -7   1   5  202.88    7.20
  -7   1   5  212.78    6.80
   6  -1  -5   77.09    3.60
   6  -1  -5   65.59    3.50
  -6   1   5   73.69    3.80
  -6   1   5   73.79    4.20
  -6   1   5   68.89    4.40
   5  -1  -5    9.10    1.60
   5  -1  -5    7.70    1.40
  -5   1   5   11.90    2.00
  -5   1   5   12.60    2.20
  -5   1   5   11.70    1.10
  -5   1   5   10.90    1.70
   4  -1  -5  111.69    3.90
   4  -1  -5  109.49    3.80
   4  -1  -5  110.39    3.90
  -4   1   5  113.99    4.10
  -4   1   5  107.49    4.60
  -4   1   5  104.19    2.80
  -4   1   5  114.69    4.80
   3  -1  -5    9.20    1.40
   3  -1  -5    7.80    1.20
   3  -1  -5    8.50    1.20
  -3   1   5    9.40    0.90
  -3   1   5    8.00    1.70
  -3   1   5    8.10    1.40
  -3   1   5    9.80    1.70
   2  -1  -5  159.68    4.70
   2  -1  -5  164.68    4.10
   2  -1  -5  163.98    4.40
  -2   1   5  160.38    3.90
  -2   1   5  166.88    4.90
  -2   1   5  165.28    5.40
   1  -1  -5  700.63   12.70
   1  -1  -5  693.63   13.30
   1  -1  -5  701.13   12.10
   1  -1  -5  705.13   13.60
  -1   1   5  709.43   13.60
  -1   1   5  688.23   12.50
  -1   1   5  691.43   14.00
   0  -1  -5    8.20    1.30
   0  -1  -5    9.20    1.30
   0  -1  -5   10.70    0.90
   0  -1  -5   10.00    1.10
   0   1   5    6.90    1.50
   0   1   5    9.90    1.30
   0   1   5   10.00    1.70
  -1  -1  -5  126.99    4.10
  -1  -1  -5  126.09    3.20
  -1  -1  -5  123.39    4.10
  -1  -1  -5  127.09    2.80
  -1  -1  -5  127.79    4.20
   1   1   5  122.79    4.00
   1   1   5  131.19    4.40
   1   1   5  130.99    2.80
  -2  -1  -5  100.49    2.60
  -2  -1  -5  104.99    3.90
  -2  -1  -5   98.39    3.70
  -2  -1  -5  101.59    3.70
   2   1   5  101.19    2.50
   2   1   5  101.79    3.90
   2   1   5  105.79    4.10
  -3  -1  -5    3.00    1.00
  -3  -1  -5    4.30    0.60
  -3  -1  -5    1.70    1.10
  -3  -1  -5    1.70    1.00
  -3  -1  -5    2.60    1.00
   3   1   5    4.60    0.70
   3   1   5    3.70    1.30
   3   1   5    3.00    0.50
  -4  -1  -5    1.50    1.00
  -4  -1  -5    0.60    0.90
  -4  -1  -5    1.90    1.20
  -4  -1  -5    1.70    1.00
   4   1   5    3.60    1.40
   4   1   5    1.50    0.30
   4   1   5    1.80    0.70
  -5  -1  -5   15.20    2.00
  -5  -1  -5   17.50    2.20
  -5  -1  -5   14.10    2.20
  -5  -1  -5   19.80    2.20
   5   1   5   17.80    1.70
   5   1   5   17.80    2.50
  -6  -1  -5   15.40    2.40
  -6  -1  -5   23.60    2.80
  -6  -1  -5   22.00    2.40
  -6  -1  -5   19.70    2.30
   6   1   5   23.70    2.10
   6   1   5   23.90    2.90
  -7  -1  -5   30.10    2.90
  -7  -1  -5   34.10    3.60
  -7  -1  -5   37.80    3.60
  -7  -1  -5   38.80    3.40
   7   1   5   29.60    2.60
   7   1   5   35.90    3.80
  -8  -1  -5    8.50    1.90
  -8  -1  -5    7.90    2.00
  -8  -1  -5    7.10    2.40
  -8  -1  -5   11.20    2.20
   8   1   5    5.80    2.40
   8   1   5    9.30    1.80
  -9  -1  -5   20.70    3.20
  -9  -1  -5   22.50    3.50
  -9  -1  -5   14.60    2.50
   9   1   5   16.20    3.10
   9   1   5   18.40    2.50
 -10  -1  -5   66.89    5.10
 -10  -1  -5   72.89    5.60
 -10  -1  -5   63.69    4.50
  10   1   5   62.99    4.20
  10   1   5   67.79    5.90
 -11  -1  -5    1.20    2.30
 -11  -1  -5   -0.20    1.70
 -11  -1  -5   -0.90    1.70
  11   1   5   -2.00    2.10
  11   1   5    1.60    1.80
  11  -2  -5   -0.70    1.50
  11  -2  -5   -0.40    1.70
 -11   2   5   -0.40    2.10
 -11   2   5   -0.30    1.90
  10  -2  -5    1.60    1.50
  10  -2  -5    2.50    1.80
 -10   2   5    1.30    2.10
 -10   2   5    5.70    2.10
   9  -2  -5   -1.30    1.30
   9  -2  -5   -2.60    1.30
  -9   2   5    0.30    1.70
  -9   2   5   -3.00    1.10
   8  -2  -5   16.90    2.50
   8  -2  -5   17.40    2.30
  -8   2   5   12.60    2.70
  -8   2   5   15.90    2.70
   7  -2  -5   49.40    3.10
   7  -2  -5   55.49    3.30
  -7   2   5   48.30    3.50
  -7   2   5   41.90    4.00
  -7   2   5   51.19    3.60
   6  -2  -5    0.50    0.90
   6  -2  -5    0.80    1.10
  -6   2   5    0.40    1.60
  -6   2   5   -0.70    1.00
  -6   2   5    1.80    1.50
  -6   2   5    0.60    0.70
   5  -2  -5  373.96    8.70
   5  -2  -5  382.96    8.50
   5  -2  -5  380.26    8.70
  -5   2   5  386.76    7.80
  -5   2   5  381.86    9.80
  -5   2   5  382.76    9.30
  -5   2   5  374.76    9.40
   4  -2  -5  141.19    4.30
   4  -2  -5  150.08    4.40
   4  -2  -5  147.29    4.40
  -4   2   5  142.09    3.80
  -4   2   5  149.29    4.90
  -4   2   5  143.59    5.00
  -4   2   5  148.09    5.30
   3  -2  -5  300.17    6.70
   3  -2  -5  293.37    6.80
   3  -2  -5  285.67    6.30
  -3   2   5  290.87    7.60
  -3   2   5  294.17    7.30
  -3   2   5  290.17    6.20
  -3   2   5  300.07    7.80
   2  -2  -5   84.29    3.20
   2  -2  -5   81.49    2.80
   2  -2  -5   82.79    3.10
   2  -2  -5   85.29    2.50
  -2   2   5   83.39    3.40
  -2   2   5   87.39    3.60
  -2   2   5   86.09    2.80
   1  -2  -5  434.16    9.20
   1  -2  -5  447.26    8.50
   1  -2  -5  439.56    9.20
   1  -2  -5  432.86    9.30
  -1   2   5  441.56    8.80
  -1   2   5  454.55    9.60
  -1   2   5  453.85    9.80
   0  -2  -5   14.20    0.60
   0  -2  -5   13.80    1.10
   0  -2  -5   13.90    1.50
   0  -2  -5   14.40    1.60
   0  -2  -5   16.40    1.70
   0   2   5   14.60    1.60
   0   2   5   15.80    1.90
   0   2   5   12.30    1.60
  -1  -2  -5   16.20    1.70
  -1  -2  -5   24.40    2.10
  -1  -2  -5   24.40    2.10
  -1  -2  -5   21.90    1.10
  -1  -2  -5   20.20    1.50
   1   2   5   19.50    1.90
   1   2   5   27.70    2.40
  -2  -2  -5  230.58    5.40
  -2  -2  -5  226.78    6.10
  -2  -2  -5  229.98    6.10
  -2  -2  -5  232.48    4.30
  -2  -2  -5  230.38    6.20
   2   2   5  227.48    6.30
   2   2   5  231.78    6.20
   2   2   5  229.48    4.20
  -3  -2  -5  157.08    4.90
  -3  -2  -5  154.38    4.90
  -3  -2  -5  146.39    4.00
  -3  -2  -5  152.18    5.00
   3   2   5  146.99    3.40
   3   2   5  155.18    5.10
   3   2   5  152.68    5.20
  -4  -2  -5  158.48    4.00
  -4  -2  -5  157.98    5.10
  -4  -2  -5  142.29    4.90
  -4  -2  -5  144.99    5.20
   4   2   5  152.18    5.30
   4   2   5  158.28    3.90
  -5  -2  -5   49.30    3.00
  -5  -2  -5   36.90    1.70
  -5  -2  -5   38.80    2.90
  -5  -2  -5   34.50    2.50
  -5  -2  -5   35.90    2.60
   5   2   5   40.00    2.10
   5   2   5   30.60    2.90
  -6  -2  -5    8.60    1.80
  -6  -2  -5    8.20    1.90
  -6  -2  -5    8.20    1.70
  -6  -2  -5   10.90    1.90
   6   2   5   10.00    1.50
   6   2   5   10.50    2.10
  -7  -2  -5    4.00    1.90
  -7  -2  -5    1.90    1.40
  -7  -2  -5    1.10    1.50
  -7  -2  -5    1.40    1.40
   7   2   5    0.30    1.40
   7   2   5    0.50    1.00
  -8  -2  -5    9.90    2.50
  -8  -2  -5   10.40    2.30
  -8  -2  -5    9.10    2.00
  -8  -2  -5    7.80    1.90
   8   2   5   11.20    1.90
   8   2   5    6.60    2.20
  -9  -2  -5   -1.20    1.50
  -9  -2  -5   -1.20    1.30
  -9  -2  -5   -0.40    1.40
   9   2   5   -1.10    1.60
   9   2   5    1.00    1.40
 -10  -2  -5  157.88    7.80
 -10  -2  -5  148.49    7.10
  10   2   5  144.19    6.20
  10   2   5  151.68    7.40
 -11  -2  -5   20.00    3.90
 -11  -2  -5   15.70    3.30
  11   2   5   17.00    2.90
  11   2   5   14.70    3.40
  11  -3  -5   16.60    2.80
  11  -3  -5   21.00    3.60
 -11   3   5   23.00    3.60
 -11   3   5   24.40    3.90
  10  -3  -5   55.79    4.90
  10  -3  -5   52.29    3.80
 -10   3   5   50.49    4.70
 -10   3   5   50.09    5.10
   9  -3  -5   11.60    2.40
   9  -3  -5    8.90    2.00
  -9   3   5    6.90    2.40
  -9   3   5   14.70    2.80
   8  -3  -5   76.19    3.90
   8  -3  -5   71.69    4.10
  -8   3   5   63.79    4.50
  -8   3   5   88.19    4.80
   7  -3  -5  132.89    5.20
   7  -3  -5  132.19    4.90
  -7   3   5  130.09    4.30
  -7   3   5  122.69    5.50
  -7   3   5  124.39    5.80
   6  -3  -5    1.80    1.00
   6  -3  -5    2.60    1.20
  -6   3   5    1.60    1.40
  -6   3   5   -0.30    1.30
  -6   3   5    0.60    0.80
  -6   3   5    0.50    1.20
   5  -3  -5   18.50    1.70
   5  -3  -5   19.40    2.00
   5  -3  -5   12.60    1.60
  -5   3   5   14.40    2.00
  -5   3   5   16.10    2.30
  -5   3   5   17.00    1.70
  -5   3   5   15.80    2.00
   4  -3  -5    2.20    0.90
   4  -3  -5    2.80    0.80
   4  -3  -5    2.70    0.90
   4  -3  -5    3.20    0.90
  -4   3   5    3.00    1.30
  -4   3   5    3.40    0.90
  -4   3   5    5.10    1.30
  -4   3   5    2.50    1.30
   3  -3  -5  568.34   10.90
   3  -3  -5  550.24   11.20
   3  -3  -5  563.44   10.90
   3  -3  -5  572.64   10.50
  -3   3   5  557.44   10.90
  -3   3   5  538.55   11.60
  -3   3   5  553.94   11.80
   2  -3  -5    1.30    0.70
   2  -3  -5    2.00    0.60
   2  -3  -5    2.20    0.80
   2  -3  -5    2.00    0.90
  -2   3   5    0.90    1.00
  -2   3   5    2.90    0.90
  -2   3   5    1.30    1.00
   1  -3  -5   69.69    2.90
   1  -3  -5   62.09    2.70
   1  -3  -5   68.89    2.30
   1  -3  -5   66.09    2.70
   1  -3  -5   62.79    1.70
  -1   3   5   70.59    3.20
  -1   3   5   67.09    2.70
  -1   3   5   70.19    3.10
   0  -3  -5  129.59    4.10
   0  -3  -5  132.59    4.10
   0  -3  -5  129.99    4.00
   0  -3  -5  132.59    3.20
   0   3   5  130.09    4.30
   0   3   5  129.39    4.30
   0   3   5  131.99    4.00
  -1  -3  -5   96.49    3.30
  -1  -3  -5   97.69    3.60
  -1  -3  -5  101.29    2.40
  -1  -3  -5  100.69    3.50
   1   3   5  100.29    3.80
   1   3   5   97.69    3.60
  -2  -3  -5   48.60    2.50
  -2  -3  -5   46.80    2.20
  -2  -3  -5   47.90    2.60
  -2  -3  -5   47.60    2.50
   2   3   5   46.90    1.30
   2   3   5   44.50    2.80
   2   3   5   45.50    2.70
  -3  -3  -5  335.17    8.20
  -3  -3  -5  339.67    7.40
  -3  -3  -5  350.96    8.40
  -3  -3  -5  346.37    8.10
   3   3   5  340.97    8.30
   3   3   5  338.37    6.50
   3   3   5  338.97    8.30
  -4  -3  -5    0.40    1.00
  -4  -3  -5    0.20    0.90
  -4  -3  -5    0.00    1.00
  -4  -3  -5    0.30    0.60
   4   3   5    0.30    0.60
   4   3   5   -1.90    0.90
  -5  -3  -5   30.40    2.80
  -5  -3  -5   29.60    2.70
  -5  -3  -5   25.60    2.70
  -5  -3  -5   26.00    1.70
   5   3   5   26.10    1.70
   5   3   5   32.40    3.00
  -6  -3  -5   65.39    3.70
  -6  -3  -5   62.09    3.80
  -6  -3  -5   71.59    4.20
   6   3   5   67.99    4.00
   6   3   5   65.49    3.00
  -7  -3  -5   24.10    3.10
  -7  -3  -5   39.50    3.60
  -7  -3  -5   30.90    3.10
   7   3   5   34.00    2.80
   7   3   5   28.90    3.10
  -8  -3  -5    6.30    1.90
  -8  -3  -5    7.30    2.40
  -8  -3  -5    4.60    1.80
   8   3   5    5.70    2.10
   8   3   5    4.50    1.50
  -9  -3  -5    3.10    1.80
  -9  -3  -5    2.10    1.60
  -9  -3  -5   -0.40    1.70
   9   3   5    2.40    1.60
   9   3   5    4.80    2.20
 -10  -3  -5   16.70    2.90
 -10  -3  -5   20.30    3.20
 -10  -3  -5   19.20    3.50
  10   3   5   23.70    3.10
  10   3   5   25.60    3.60
 -11  -3  -5   21.30    4.00
 -11  -3  -5   28.30    4.00
  11   3   5   21.20    3.70
  11   3   5   25.30    3.50
  11  -4  -5   12.30    3.00
  11  -4  -5   11.00    2.40
 -11   4   5   14.70    3.20
 -11   4   5   13.40    3.20
  10  -4  -5   37.60    4.10
  10  -4  -5   30.10    3.20
 -10   4   5   36.30    4.30
 -10   4   5   27.20    3.60
   9  -4  -5    4.70    1.60
   9  -4  -5    4.60    1.90
  -9   4   5    6.00    2.10
  -9   4   5    3.40    2.10
   8  -4  -5  210.28    7.20
   8  -4  -5  212.48    6.70
  -8   4   5  217.08    6.40
  -8   4   5  204.38    7.50
  -8   4   5  203.28    7.70
   7  -4  -5   96.39    4.40
   7  -4  -5   81.29    3.90
  -7   4   5   82.19    4.70
  -7   4   5   84.49    3.80
  -7   4   5   86.49    4.60
   6  -4  -5   44.80    2.60
   6  -4  -5   34.00    2.40
   6  -4  -5   43.10    2.80
  -6   4   5   44.80    3.20
  -6   4   5   50.59    4.00
  -6   4   5   46.90    2.70
   5  -4  -5   18.80    2.00
   5  -4  -5   19.20    1.50
   5  -4  -5   17.00    1.90
   5  -4  -5   16.70    1.80
  -5   4   5   17.60    2.30
  -5   4   5   16.90    1.90
  -5   4   5   18.00    1.90
  -5   4   5   17.60    2.30
   4  -4  -5  135.09    3.80
   4  -4  -5  133.59    4.10
   4  -4  -5  137.69    4.30
   4  -4  -5  133.19    4.40
  -4   4   5  139.69    4.40
  -4   4   5  140.99    4.90
  -4   4   5  122.79    4.80
  -4   4   5  137.29    4.30
   3  -4  -5   64.39    2.50
   3  -4  -5   63.89    2.40
   3  -4  -5   61.79    2.60
   3  -4  -5   59.49    2.80
  -3   4   5   60.49    3.10
  -3   4   5   53.59    2.70
  -3   4   5   59.59    3.00
   2  -4  -5  393.76    8.10
   2  -4  -5  382.06    7.50
   2  -4  -5  408.86    8.90
   2  -4  -5  399.26    8.20
  -2   4   5  401.26    8.80
  -2   4   5  395.46    8.70
  -2   4   5  391.46    9.00
   1  -4  -5 1875.91   31.10
   1  -4  -5 1845.72   30.60
   1  -4  -5 1841.12   29.80
   1  -4  -5 1912.01   31.40
  -1   4   5 1899.31   31.90
  -1   4   5 1901.51   31.60
  -1   4   5 1847.72   31.60
   0  -4  -5  137.49    2.80
   0  -4  -5  141.59    4.40
   0  -4  -5  136.99    4.30
   0  -4  -5  132.09    4.00
   0  -4  -5  140.79    3.50
   0   4   5  142.89    4.30
   0   4   5  137.19    4.40
   0   4   5  136.29    4.40
  -1  -4  -5   16.00    1.10
  -1  -4  -5   14.70    1.60
  -1  -4  -5   14.80    1.70
  -1  -4  -5   16.20    1.80
   1   4   5   13.90    0.80
   1   4   5   16.30    1.70
   1   4   5   13.60    1.70
  -2  -4  -5  344.87    7.70
  -2  -4  -5  325.77    8.10
  -2  -4  -5  336.67    7.70
  -2  -4  -5  331.87    7.70
  -2  -4  -5  327.57    6.00
   2   4   5  324.07    6.10
   2   4   5  328.47    7.80
   2   4   5  328.77    8.00
  -3  -4  -5  327.57    8.30
  -3  -4  -5  330.37    7.60
  -3  -4  -5  324.67    8.00
  -3  -4  -5  335.87    7.90
  -3  -4  -5  320.47    5.60
   3   4   5  335.67    8.20
   3   4   5  325.57    6.50
   3   4   5  325.47    8.00
  -4  -4  -5    7.40    1.60
  -4  -4  -5    9.00    1.30
  -4  -4  -5    8.70    1.50
  -4  -4  -5    6.50    1.40
   4   4   5    8.70    1.70
   4   4   5    9.10    1.70
   4   4   5    7.70    1.10
  -5  -4  -5   -1.30    1.00
  -5  -4  -5    0.00    0.70
  -5  -4  -5    0.40    1.10
  -5  -4  -5    0.80    0.90
   5   4   5   -0.50    1.00
   5   4   5    0.40    0.80
  -6  -4  -5   97.69    4.90
  -6  -4  -5  108.59    5.10
  -6  -4  -5  100.79    4.30
  -6  -4  -5   98.69    3.60
   6   4   5  104.39    4.90
   6   4   5  110.39    4.00
  -7  -4  -5  249.88    7.70
  -7  -4  -5  243.48    8.40
  -7  -4  -5  267.87    8.60
   7   4   5  253.47    7.10
   7   4   5  248.08    8.10
  -8  -4  -5   34.90    3.90
  -8  -4  -5   32.20    3.30
  -8  -4  -5   30.30    3.60
   8   4   5   33.90    3.10
   8   4   5   33.30    3.70
  -9  -4  -5   17.70    2.80
  -9  -4  -5   16.90    2.80
  -9  -4  -5   14.80    3.10
   9   4   5   16.10    2.90
   9   4   5   16.70    2.60
 -10  -4  -5   10.40    3.00
 -10  -4  -5   10.20    2.50
 -10  -4  -5    5.80    2.30
  10   4   5    9.10    2.50
  10   4   5    6.00    2.10
 -11  -4  -5    6.30    2.90
  11   4   5    0.60    1.80
  11  -5  -5   13.80    3.00
  11  -5  -5    5.90    2.10
 -11   5   5    6.50    2.60
 -11   5   5    6.30    2.70
  10  -5  -5    5.00    2.30
  10  -5  -5    4.00    1.80
 -10   5   5    3.50    2.10
 -10   5   5    5.30    2.30
   9  -5  -5   11.50    2.40
   9  -5  -5   18.60    2.60
  -9   5   5   19.20    3.10
  -9   5   5   15.70    2.40
  -9   5   5   18.80    3.20
   8  -5  -5   55.39    3.80
   8  -5  -5   44.40    3.10
  -8   5   5   48.20    3.20
  -8   5   5   51.29    4.40
  -8   5   5   50.19    3.90
   7  -5  -5   -1.20    1.20
   7  -5  -5   -1.10    1.00
  -7   5   5    1.50    1.50
  -7   5   5    0.90    1.20
  -7   5   5    2.80    1.70
   6  -5  -5   54.39    2.90
   6  -5  -5   50.99    3.00
   6  -5  -5   54.99    3.20
  -6   5   5   57.09    3.60
  -6   5   5   52.39    3.70
  -6   5   5   54.89    3.10
   5  -5  -5   31.70    2.30
   5  -5  -5   34.80    2.40
   5  -5  -5   37.10    2.50
  -5   5   5   38.00    2.60
  -5   5   5   37.60    2.90
  -5   5   5   40.50    2.90
   4  -5  -5   94.69    3.50
   4  -5  -5   85.19    3.40
   4  -5  -5   93.69    3.80
   4  -5  -5   87.69    2.80
  -4   5   5   96.19    3.90
  -4   5   5  100.49    3.90
  -4   5   5   97.59    4.30
   3  -5  -5   67.49    2.60
   3  -5  -5   61.49    2.80
   3  -5  -5   70.09    3.10
   3  -5  -5   72.19    2.60
  -3   5   5   67.79    3.30
  -3   5   5   69.19    3.20
  -3   5   5   65.89    3.00
   2  -5  -5   36.40    2.00
   2  -5  -5   32.60    1.80
   2  -5  -5   34.70    1.70
   2  -5  -5   34.80    2.30
  -2   5   5   31.80    2.10
  -2   5   5   29.40    2.10
  -2   5   5   29.90    2.20
   1  -5  -5  865.41   15.20
   1  -5  -5  860.31   15.60
   1  -5  -5  827.72   15.10
   1  -5  -5  845.52   16.30
   1  -5  -5  849.02   14.60
  -1   5   5  818.82   16.10
  -1   5   5  864.81   16.10
  -1   5   5  861.31   15.50
   0  -5  -5 1417.86   23.80
   0  -5  -5 1438.06   24.90
   0  -5  -5 1394.56   25.20
   0  -5  -5 1419.86   24.00
   0  -5  -5 1419.26   23.20
   0   5   5 1445.56   23.40
   0   5   5 1393.06   25.10
   0   5   5 1456.85   24.90
   0   5   5 1430.96   24.30
  -1  -5  -5   24.10    1.40
  -1  -5  -5   20.50    2.00
  -1  -5  -5   24.30    2.20
  -1  -5  -5   25.80    1.70
   1   5   5   23.30    1.30
   1   5   5   19.80    1.90
   1   5   5   25.90    2.20
  -2  -5  -5   54.69    3.00
  -2  -5  -5   53.79    1.90
  -2  -5  -5   53.59    2.60
  -2  -5  -5   60.19    2.90
   2   5   5   54.59    2.00
   2   5   5   58.39    2.80
   2   5   5   54.89    3.00
  -3  -5  -5   25.50    1.90
  -3  -5  -5   23.00    2.10
  -3  -5  -5   26.40    2.60
  -3  -5  -5   25.50    1.20
  -3  -5  -5   29.30    2.20
   3   5   5   30.80    2.20
   3   5   5   27.10    2.40
   3   5   5   26.80    1.60
  -4  -5  -5   10.70    1.60
  -4  -5  -5   14.70    1.80
  -4  -5  -5   12.80    0.90
  -4  -5  -5   13.90    1.90
  -4  -5  -5   13.40    2.10
   4   5   5   12.60    1.40
   4   5   5   10.70    1.80
   4   5   5   14.00    2.10
  -5  -5  -5    6.00    1.70
  -5  -5  -5    6.00    1.70
  -5  -5  -5    4.00    1.30
  -5  -5  -5    6.20    1.40
   5   5   5    7.40    1.60
   5   5   5    7.80    1.70
   5   5   5    6.50    1.30
  -6  -5  -5  154.88    5.40
  -6  -5  -5  155.48    5.00
  -6  -5  -5  157.48    6.10
  -6  -5  -5  152.48    6.30
   6   5   5  151.98    5.00
   6   5   5  160.88    5.90
  -7  -5  -5  110.69    5.60
  -7  -5  -5  107.29    4.70
  -7  -5  -5  107.99    5.40
   7   5   5   97.29    4.30
   7   5   5  100.09    5.00
  -8  -5  -5    0.90    1.80
  -8  -5  -5    0.40    1.20
  -8  -5  -5    1.00    1.70
   8   5   5   -0.90    1.10
   8   5   5   -0.90    1.40
  -9  -5  -5    7.80    2.10
  -9  -5  -5    8.60    2.60
  -9  -5  -5   10.40    2.60
   9   5   5   13.40    2.60
   9   5   5    9.90    2.20
 -10  -5  -5   15.60    3.30
 -10  -5  -5   12.20    3.20
  10   5   5   14.90    3.00
  10   5   5   10.90    2.50
 -11  -5  -5    0.60    2.20
 -11  -5  -5   -1.00    2.00
  11   5   5   -0.30    2.30
  11  -6  -5   24.40    4.80
  10  -6  -5    1.10    1.50
  10  -6  -5   -1.60    1.80
 -10   6   5   -1.90    2.00
   9  -6  -5    7.60    1.90
   9  -6  -5    4.00    1.80
  -9   6   5    1.90    1.50
  -9   6   5    5.00    2.30
   8  -6  -5    0.20    1.40
   8  -6  -5    1.10    1.30
  -8   6   5    4.30    1.80
  -8   6   5    3.90    1.90
  -8   6   5    3.50    1.50
   7  -6  -5    2.30    1.50
   7  -6  -5    1.20    1.30
  -7   6   5    3.70    1.60
  -7   6   5   -1.50    1.30
  -7   6   5    0.70    1.10
   6  -6  -5    0.00    1.10
   6  -6  -5    1.30    1.20
   6  -6  -5    0.30    1.00
  -6   6   5    2.60    1.40
  -6   6   5    4.30    1.90
  -6   6   5   -0.80    1.20
   5  -6  -5   16.40    2.00
   5  -6  -5   12.50    1.70
   5  -6  -5   16.20    2.00
  -5   6   5   17.10    2.20
  -5   6   5   20.20    2.30
  -5   6   5   15.80    2.40
   4  -6  -5  282.57    7.40
   4  -6  -5  264.07    7.00
   4  -6  -5  262.37    6.90
  -4   6   5  275.97    7.70
  -4   6   5  285.87    7.70
  -4   6   5  275.97    6.90
   3  -6  -5   -0.10    0.50
   3  -6  -5    0.30    0.80
   3  -6  -5   -0.90    0.80
   3  -6  -5    0.50    0.80
  -3   6   5   -1.50    0.90
  -3   6   5    0.90    0.90
  -3   6   5    1.40    1.10
   2  -6  -5    6.80    1.10
   2  -6  -5    7.10    1.30
   2  -6  -5    7.80    1.10
   2  -6  -5    4.90    1.40
  -2   6   5    5.30    1.20
  -2   6   5    4.70    1.20
  -2   6   5    5.60    1.10
   1  -6  -5   14.30    1.80
   1  -6  -5   16.80    1.70
   1  -6  -5   15.70    1.50
   1  -6  -5   18.60    1.80
  -1   6   5   16.60    2.00
  -1   6   5   15.70    1.50
  -1   6   5   14.60    1.50
  -1   6   5   15.20    1.70
   0  -6  -5  123.39    3.70
   0  -6  -5  124.29    3.50
   0  -6  -5  122.79    3.40
   0  -6  -5  122.39    4.20
   0  -6  -5  122.19    4.60
   0   6   5  123.59    3.60
   0   6   5  125.49    3.70
   0   6   5  126.69    4.20
   0   6   5  122.59    4.50
  -1  -6  -5   82.09    3.60
  -1  -6  -5   76.59    2.70
  -1  -6  -5   75.19    3.60
  -1  -6  -5   73.39    2.70
   1   6   5   77.59    3.10
   1   6   5   81.19    3.60
   1   6   5   74.79    2.70
  -2  -6  -5  130.69    3.70
  -2  -6  -5  144.29    5.10
  -2  -6  -5  139.69    5.00
  -2  -6  -5  135.49    4.20
   2   6   5  139.49    4.90
   2   6   5  135.59    4.30
   2   6   5  141.19    4.00
  -3  -6  -5   12.00    1.90
  -3  -6  -5   15.50    1.80
  -3  -6  -5   14.50    2.00
  -3  -6  -5   15.90    1.40
   3   6   5   11.80    1.60
   3   6   5   14.00    1.50
   3   6   5   16.90    2.10
  -4  -6  -5  132.39    5.50
  -4  -6  -5  131.69    5.00
  -4  -6  -5  136.49    3.60
  -4  -6  -5  140.09    5.00
  -4  -6  -5  141.69    4.60
   4   6   5  136.99    5.10
   4   6   5  151.68    4.50
   4   6   5  130.09    4.60
  -5  -6  -5   -0.50    1.00
  -5  -6  -5   -0.20    1.10
  -5  -6  -5    0.60    0.90
  -5  -6  -5    1.80    1.60
   5   6   5    0.20    0.90
   5   6   5    1.00    1.10
   5   6   5    1.40    1.30
  -6  -6  -5   84.49    3.80
  -6  -6  -5   81.59    4.50
  -6  -6  -5   85.19    4.00
  -6  -6  -5   96.19    5.10
   6   6   5   91.99    4.30
   6   6   5   88.49    4.50
   6   6   5   85.69    3.90
  -7  -6  -5   42.20    4.20
  -7  -6  -5   41.80    3.90
  -7  -6  -5   45.50    4.00
   7   6   5   48.50    3.30
   7   6   5   48.40    3.60
   7   6   5   43.50    3.70
  -8  -6  -5    0.80    1.80
  -8  -6  -5    1.90    1.80
   8   6   5    2.00    1.70
   8   6   5    1.00    1.40
  -9  -6  -5   12.80    3.10
  -9  -6  -5    5.20    2.20
   9   6   5    7.30    2.20
   9   6   5    5.40    2.00
 -10  -6  -5   33.40    4.40
 -10  -6  -5   47.50    5.10
  10   6   5   43.40    4.30
 -11  -6  -5   30.50    4.70
 -11  -6  -5   25.40    4.30
  10  -7  -5    7.10    2.10
  10  -7  -5    4.30    2.20
 -10   7   5    4.10    2.10
 -10   7   5    6.40    2.60
   9  -7  -5    3.80    1.80
   9  -7  -5    4.70    1.70
  -9   7   5    2.70    1.80
  -9   7   5    0.10    1.70
   8  -7  -5    7.90    2.00
   8  -7  -5   11.60    2.40
  -8   7   5    6.30    1.90
  -8   7   5   10.60    2.60
   7  -7  -5   13.90    2.40
   7  -7  -5   12.60    2.10
  -7   7   5    9.00    2.20
  -7   7   5    9.00    1.90
   6  -7  -5   52.19    3.40
   6  -7  -5   47.50    3.00
   6  -7  -5   43.90    3.10
  -6   7   5   51.69    3.50
  -6   7   5   51.29    3.80
   5  -7  -5   79.19    3.70
   5  -7  -5   81.89    3.90
   5  -7  -5   83.79    4.00
  -5   7   5   76.69    4.00
  -5   7   5   88.29    4.50
   4  -7  -5  126.89    4.70
   4  -7  -5  129.19    4.90
   4  -7  -5  125.49    4.50
  -4   7   5  125.49    5.10
  -4   7   5  121.89    5.10
   3  -7  -5   70.79    3.20
   3  -7  -5   72.39    3.80
   3  -7  -5   81.89    3.50
  -3   7   5   72.69    3.70
  -3   7   5   75.49    3.80
   2  -7  -5   21.70    1.80
   2  -7  -5   18.40    2.20
   2  -7  -5   21.10    2.10
   2  -7  -5   25.80    2.20
  -2   7   5   19.50    2.10
  -2   7   5   19.20    2.10
  -2   7   5   18.90    2.30
   1  -7  -5   15.00    1.70
   1  -7  -5   14.30    2.10
   1  -7  -5   13.90    1.60
   1  -7  -5   11.80    1.50
  -1   7   5   17.80    2.20
  -1   7   5   13.30    1.60
  -1   7   5   15.00    1.30
  -1   7   5   12.10    1.60
   0  -7  -5   24.50    2.60
   0  -7  -5   21.20    1.30
   0  -7  -5   22.70    2.20
   0  -7  -5   22.00    2.00
   0   7   5   22.40    2.10
   0   7   5   20.60    2.40
   0   7   5   22.60    1.60
   0   7   5   18.90    1.80
  -1  -7  -5   26.70    1.60
  -1  -7  -5   27.20    1.90
  -1  -7  -5   39.50    3.40
  -1  -7  -5   27.10    2.70
   1   7   5   29.90    2.80
   1   7   5   26.70    2.00
   1   7   5   27.20    2.20
  -2  -7  -5   44.70    3.10
  -2  -7  -5   45.40    2.40
  -2  -7  -5   47.90    3.10
  -2  -7  -5   48.60    2.40
   2   7   5   48.80    2.60
   2   7   5   42.80    2.40
   2   7   5   43.80    2.90
  -3  -7  -5  185.68    4.90
  -3  -7  -5  177.48    6.30
  -3  -7  -5  190.88    5.50
  -3  -7  -5  191.48    6.60
   3   7   5  184.68    5.40
   3   7   5  186.38    6.10
   3   7   5  185.58    5.20
  -4  -7  -5   10.60    1.80
  -4  -7  -5    9.40    2.10
  -4  -7  -5    7.70    1.90
  -4  -7  -5    9.40    1.30
   4   7   5    8.20    1.50
   4   7   5   10.20    1.50
   4   7   5   14.30    2.10
  -5  -7  -5   52.29    4.00
  -5  -7  -5   49.80    3.40
  -5  -7  -5   49.00    3.30
   5   7   5   46.80    3.00
   5   7   5   49.70    3.40
  -6  -7  -5   85.89    4.30
  -6  -7  -5   79.29    5.10
  -6  -7  -5   86.29    4.50
   6   7   5   77.29    4.30
   6   7   5   82.89    4.20
  -7  -7  -5   36.20    4.10
  -7  -7  -5   37.60    3.90
   7   7   5   38.00    3.50
   7   7   5   34.40    3.20
  -8  -7  -5   -1.00    1.60
  -8  -7  -5    1.50    1.80
   8   7   5    0.50    1.40
   8   7   5   -0.60    1.30
  -9  -7  -5   -2.10    1.70
  -9  -7  -5   -0.30    2.00
   9   7   5   -1.30    1.40
 -10  -7  -5    8.60    2.90
 -10  -7  -5    3.50    2.50
  10   7   5    2.70    2.50
  10  -8  -5   -0.40    1.50
  10  -8  -5   -0.40    1.80
 -10   8   5   -1.80    1.70
   9  -8  -5    1.10    1.90
   9  -8  -5    1.40    1.50
  -9   8   5    2.80    2.10
  -9   8   5    0.60    1.70
   8  -8  -5    3.00    1.70
   8  -8  -5    5.00    2.10
  -8   8   5    1.10    1.70
  -8   8   5    2.10    2.10
   7  -8  -5    5.10    1.60
   7  -8  -5    5.30    1.90
  -7   8   5    2.50    1.70
[truncated: 333,316 more chars]
